# Supplementary material for: Mapping mutational fitness effects across the coxsackievirus B3 proteome reveals distinct profiles of mutation tolerability
Source: PLoS Biol. 2024 Jul 16;22(7):e3002709. doi: 10.1371/journal.pbio.3002709 (PMC11251597; doi:10.1371/journal.pbio.3002709)
Supplement: S1 Data — (XLSX) [file pbio.3002709.s008.xlsx]

## Sheet: 1
Data for figures 2BCDEFG
2B: mutation vs mutmfe	2C: wildtype/mutation vs ss	2D: mutmfe vs ss	2E: mutmfe vs entB	2F: mutmfe vs RSA	2G: mutmfe vs stability
site	protein	pos	wildtype	mutation	mutmfe	entB	RSA	ss	stability_index	region	category
1	VP4	1	M	A	-3.64911	0	NA	loop	NA	P1	Lethal
1	VP4	1	M	C	-3.64911	0	NA	loop	NA	P1	Lethal
1	VP4	1	M	D	-3.64911	0	NA	loop	NA	P1	Lethal
1	VP4	1	M	E	-3.64911	0	NA	loop	NA	P1	Lethal
1	VP4	1	M	F	-3.64911	0	NA	loop	NA	P1	Lethal
1	VP4	1	M	G	-3.64911	0	NA	loop	NA	P1	Lethal
1	VP4	1	M	H	-3.64911	0	NA	loop	NA	P1	Lethal
1	VP4	1	M	K	-3.64911	0	NA	loop	NA	P1	Lethal
1	VP4	1	M	L	-3.64911	0	NA	loop	NA	P1	Lethal
1	VP4	1	M	N	-3.64911	0	NA	loop	NA	P1	Lethal
1	VP4	1	M	P	-3.64911	0	NA	loop	NA	P1	Lethal
1	VP4	1	M	Q	-3.64911	0	NA	loop	NA	P1	Lethal
1	VP4	1	M	R	-3.64911	0	NA	loop	NA	P1	Lethal
1	VP4	1	M	S	-3.64911	0	NA	loop	NA	P1	Lethal
1	VP4	1	M	T	-3.64911	0	NA	loop	NA	P1	Lethal
1	VP4	1	M	V	-3.64911	0	NA	loop	NA	P1	Lethal
1	VP4	1	M	W	-3.64911	0	NA	loop	NA	P1	Lethal
1	VP4	1	M	Y	-3.64911	0	NA	loop	NA	P1	Lethal
2	VP4	2	G	A	-3.64911	0	69.844	loop	19	P1	Lethal
2	VP4	2	G	C	-3.64911	0	69.844	loop	19	P1	Lethal
2	VP4	2	G	D	-3.64911	0	69.844	loop	19	P1	Lethal
2	VP4	2	G	E	-3.64911	0	69.844	loop	19	P1	Lethal
2	VP4	2	G	F	-3.64911	0	69.844	loop	19	P1	Lethal
2	VP4	2	G	H	-3.64911	0	69.844	loop	19	P1	Lethal
2	VP4	2	G	I	-3.64911	0	69.844	loop	19	P1	Lethal
2	VP4	2	G	K	-3.64911	0	69.844	loop	19	P1	Lethal
2	VP4	2	G	L	-3.64911	0	69.844	loop	19	P1	Lethal
2	VP4	2	G	M	-3.64911	0	69.844	loop	19	P1	Lethal
2	VP4	2	G	N	-3.64911	0	69.844	loop	19	P1	Lethal
2	VP4	2	G	P	-3.64911	0	69.844	loop	19	P1	Lethal
2	VP4	2	G	Q	-3.64911	0	69.844	loop	19	P1	Lethal
2	VP4	2	G	R	-3.64911	0	69.844	loop	19	P1	Lethal
2	VP4	2	G	S	-3.64911	0	69.844	loop	19	P1	Lethal
2	VP4	2	G	T	-3.64911	0	69.844	loop	19	P1	Lethal
2	VP4	2	G	V	-3.64911	0	69.844	loop	19	P1	Lethal
2	VP4	2	G	W	-3.64911	0	69.844	loop	19	P1	Lethal
2	VP4	2	G	Y	-3.64911	0	69.844	loop	19	P1	Lethal
3	VP4	3	A	C	-3.64911	0.025	50.187	loop	17	P1	Lethal
3	VP4	3	A	D	-3.64911	0.025	50.187	loop	17	P1	Lethal
3	VP4	3	A	E	-3.64911	0.025	50.187	loop	17	P1	Lethal
3	VP4	3	A	F	-3.64911	0.025	50.187	loop	17	P1	Lethal
3	VP4	3	A	G	-1.14038	0.025	50.187	loop	17	P1	Deletereous
3	VP4	3	A	H	-0.483653	0.025	50.187	loop	17	P1	Deletereous
3	VP4	3	A	I	-3.64911	0.025	50.187	loop	17	P1	Lethal
3	VP4	3	A	K	-3.64911	0.025	50.187	loop	17	P1	Lethal
3	VP4	3	A	L	-1.33773	0.025	50.187	loop	17	P1	Deletereous
3	VP4	3	A	M	-3.64911	0.025	50.187	loop	17	P1	Lethal
3	VP4	3	A	N	-3.64911	0.025	50.187	loop	17	P1	Lethal
3	VP4	3	A	P	-3.64911	0.025	50.187	loop	17	P1	Lethal
3	VP4	3	A	Q	-1.14171	0.025	50.187	loop	17	P1	Deletereous
3	VP4	3	A	R	-3.64911	0.025	50.187	loop	17	P1	Lethal
3	VP4	3	A	S	-1.19194	0.025	50.187	loop	17	P1	Deletereous
3	VP4	3	A	T	-1.16935	0.025	50.187	loop	17	P1	Deletereous
3	VP4	3	A	V	-3.64911	0.025	50.187	loop	17	P1	Lethal
3	VP4	3	A	W	-3.64911	0.025	50.187	loop	17	P1	Lethal
3	VP4	3	A	Y	-3.64911	0.025	50.187	loop	17	P1	Lethal
4	VP4	4	Q	A	-1.13678	0.027	41.077	strand	17	P1	Deletereous
4	VP4	4	Q	C	-3.64911	0.027	41.077	strand	17	P1	Lethal
4	VP4	4	Q	D	-3.64911	0.027	41.077	strand	17	P1	Lethal
4	VP4	4	Q	E	-0.944951	0.027	41.077	strand	17	P1	Deletereous
4	VP4	4	Q	F	-3.64911	0.027	41.077	strand	17	P1	Lethal
4	VP4	4	Q	G	-1.47391	0.027	41.077	strand	17	P1	Deletereous
4	VP4	4	Q	I	-1.06864	0.027	41.077	strand	17	P1	Deletereous
4	VP4	4	Q	K	-3.64911	0.027	41.077	strand	17	P1	Lethal
4	VP4	4	Q	L	-3.64911	0.027	41.077	strand	17	P1	Lethal
4	VP4	4	Q	M	-3.64911	0.027	41.077	strand	17	P1	Lethal
4	VP4	4	Q	N	-0.511857	0.027	41.077	strand	17	P1	Deletereous
4	VP4	4	Q	P	-1.57946	0.027	41.077	strand	17	P1	Deletereous
4	VP4	4	Q	R	-3.64911	0.027	41.077	strand	17	P1	Lethal
4	VP4	4	Q	S	-1.38818	0.027	41.077	strand	17	P1	Deletereous
4	VP4	4	Q	T	-1.06135	0.027	41.077	strand	17	P1	Deletereous
4	VP4	4	Q	V	-1.33932	0.027	41.077	strand	17	P1	Deletereous
4	VP4	4	Q	W	-3.64911	0.027	41.077	strand	17	P1	Lethal
4	VP4	4	Q	Y	-3.64911	0.027	41.077	strand	17	P1	Lethal
5	VP4	5	V	A	-1.07762	0.014	50.108	strand	15	P1	Deletereous
5	VP4	5	V	C	-3.64911	0.014	50.108	strand	15	P1	Lethal
5	VP4	5	V	D	-3.64911	0.014	50.108	strand	15	P1	Lethal
5	VP4	5	V	E	-0.276671	0.014	50.108	strand	15	P1	Neutral
5	VP4	5	V	F	0.128922	0.014	50.108	strand	15	P1	Neutral
5	VP4	5	V	G	-1.43149	0.014	50.108	strand	15	P1	Deletereous
5	VP4	5	V	H	-0.712032	0.014	50.108	strand	15	P1	Deletereous
5	VP4	5	V	I	-0.386636	0.014	50.108	strand	15	P1	Neutral
5	VP4	5	V	K	-3.64911	0.014	50.108	strand	15	P1	Lethal
5	VP4	5	V	L	-0.948882	0.014	50.108	strand	15	P1	Deletereous
5	VP4	5	V	M	-0.0576282	0.014	50.108	strand	15	P1	Neutral
5	VP4	5	V	N	-0.389119	0.014	50.108	strand	15	P1	Neutral
5	VP4	5	V	P	-2.40762	0.014	50.108	strand	15	P1	Lethal
5	VP4	5	V	Q	-0.224728	0.014	50.108	strand	15	P1	Neutral
5	VP4	5	V	R	-3.64911	0.014	50.108	strand	15	P1	Lethal
5	VP4	5	V	S	-0.988412	0.014	50.108	strand	15	P1	Deletereous
5	VP4	5	V	T	-0.7995	0.014	50.108	strand	15	P1	Deletereous
5	VP4	5	V	W	-3.64911	0.014	50.108	strand	15	P1	Lethal
5	VP4	5	V	Y	-0.341331	0.014	50.108	strand	15	P1	Neutral
6	VP4	6	S	A	-0.65275	0	44.871	strand	19	P1	Deletereous
6	VP4	6	S	C	-0.939162	0	44.871	strand	19	P1	Deletereous
6	VP4	6	S	D	-3.64911	0	44.871	strand	19	P1	Lethal
6	VP4	6	S	E	-3.64911	0	44.871	strand	19	P1	Lethal
6	VP4	6	S	F	-3.64911	0	44.871	strand	19	P1	Lethal
6	VP4	6	S	G	-2.42644	0	44.871	strand	19	P1	Lethal
6	VP4	6	S	H	-3.64911	0	44.871	strand	19	P1	Lethal
6	VP4	6	S	I	-3.64911	0	44.871	strand	19	P1	Lethal
6	VP4	6	S	K	-3.64911	0	44.871	strand	19	P1	Lethal
6	VP4	6	S	L	-1.8314	0	44.871	strand	19	P1	Deletereous
6	VP4	6	S	M	-3.64911	0	44.871	strand	19	P1	Lethal
6	VP4	6	S	N	-3.64911	0	44.871	strand	19	P1	Lethal
6	VP4	6	S	P	-3.64911	0	44.871	strand	19	P1	Lethal
6	VP4	6	S	Q	-3.64911	0	44.871	strand	19	P1	Lethal
6	VP4	6	S	R	-1.88716	0	44.871	strand	19	P1	Deletereous
6	VP4	6	S	T	-0.682628	0	44.871	strand	19	P1	Deletereous
6	VP4	6	S	V	-3.64911	0	44.871	strand	19	P1	Lethal
6	VP4	6	S	W	-3.64911	0	44.871	strand	19	P1	Lethal
6	VP4	6	S	Y	-3.64911	0	44.871	strand	19	P1	Lethal
7	VP4	7	T	A	-3.64911	0.022	61.837	strand	17	P1	Lethal
7	VP4	7	T	C	-3.64911	0.022	61.837	strand	17	P1	Lethal
7	VP4	7	T	D	-0.226078	0.022	61.837	strand	17	P1	Neutral
7	VP4	7	T	E	0.101541	0.022	61.837	strand	17	P1	Neutral
7	VP4	7	T	F	-3.64911	0.022	61.837	strand	17	P1	Lethal
7	VP4	7	T	G	-1.48784	0.022	61.837	strand	17	P1	Deletereous
7	VP4	7	T	H	-1.25347	0.022	61.837	strand	17	P1	Deletereous
7	VP4	7	T	I	-1.32776	0.022	61.837	strand	17	P1	Deletereous
7	VP4	7	T	K	-3.64911	0.022	61.837	strand	17	P1	Lethal
7	VP4	7	T	L	-1.1803	0.022	61.837	strand	17	P1	Deletereous
7	VP4	7	T	N	-1.03413	0.022	61.837	strand	17	P1	Deletereous
7	VP4	7	T	P	-1.8979	0.022	61.837	strand	17	P1	Deletereous
7	VP4	7	T	Q	-0.531889	0.022	61.837	strand	17	P1	Deletereous
7	VP4	7	T	R	-1.83617	0.022	61.837	strand	17	P1	Deletereous
7	VP4	7	T	S	-0.544543	0.022	61.837	strand	17	P1	Deletereous
7	VP4	7	T	V	-1.20015	0.022	61.837	strand	17	P1	Deletereous
7	VP4	7	T	W	-3.64911	0.022	61.837	strand	17	P1	Lethal
7	VP4	7	T	Y	-1.20187	0.022	61.837	strand	17	P1	Deletereous
8	VP4	8	Q	A	-3.64911	0.008	4.5602	loop	15	P1	Lethal
8	VP4	8	Q	C	-3.64911	0.008	4.5602	loop	15	P1	Lethal
8	VP4	8	Q	D	-3.64911	0.008	4.5602	loop	15	P1	Lethal
8	VP4	8	Q	E	-3.64911	0.008	4.5602	loop	15	P1	Lethal
8	VP4	8	Q	F	-3.64911	0.008	4.5602	loop	15	P1	Lethal
8	VP4	8	Q	G	-3.64911	0.008	4.5602	loop	15	P1	Lethal
8	VP4	8	Q	I	-3.64911	0.008	4.5602	loop	15	P1	Lethal
8	VP4	8	Q	K	-3.64911	0.008	4.5602	loop	15	P1	Lethal
8	VP4	8	Q	L	-2.23925	0.008	4.5602	loop	15	P1	Lethal
8	VP4	8	Q	M	-3.64911	0.008	4.5602	loop	15	P1	Lethal
8	VP4	8	Q	N	-3.64911	0.008	4.5602	loop	15	P1	Lethal
8	VP4	8	Q	P	-1.98983	0.008	4.5602	loop	15	P1	Deletereous
8	VP4	8	Q	R	-2.10426	0.008	4.5602	loop	15	P1	Lethal
8	VP4	8	Q	S	-3.64911	0.008	4.5602	loop	15	P1	Lethal
8	VP4	8	Q	T	-3.64911	0.008	4.5602	loop	15	P1	Lethal
8	VP4	8	Q	V	-3.64911	0.008	4.5602	loop	15	P1	Lethal
8	VP4	8	Q	W	-3.64911	0.008	4.5602	loop	15	P1	Lethal
8	VP4	8	Q	Y	-3.64911	0.008	4.5602	loop	15	P1	Lethal
9	VP4	9	K	A	-0.804762	0	13.559	strand	19	P1	Deletereous
9	VP4	9	K	C	-3.64911	0	13.559	strand	19	P1	Lethal
9	VP4	9	K	D	-3.64911	0	13.559	strand	19	P1	Lethal
9	VP4	9	K	E	-3.64911	0	13.559	strand	19	P1	Lethal
9	VP4	9	K	F	-3.64911	0	13.559	strand	19	P1	Lethal
9	VP4	9	K	G	-3.64911	0	13.559	strand	19	P1	Lethal
9	VP4	9	K	H	-0.994402	0	13.559	strand	19	P1	Deletereous
9	VP4	9	K	I	-3.64911	0	13.559	strand	19	P1	Lethal
9	VP4	9	K	L	-1.51017	0	13.559	strand	19	P1	Deletereous
9	VP4	9	K	P	-3.64911	0	13.559	strand	19	P1	Lethal
9	VP4	9	K	Q	-3.64911	0	13.559	strand	19	P1	Lethal
9	VP4	9	K	R	-1.60519	0	13.559	strand	19	P1	Deletereous
9	VP4	9	K	S	-1.42304	0	13.559	strand	19	P1	Deletereous
9	VP4	9	K	T	-1.13124	0	13.559	strand	19	P1	Deletereous
9	VP4	9	K	V	-1.3589	0	13.559	strand	19	P1	Deletereous
9	VP4	9	K	W	-3.64911	0	13.559	strand	19	P1	Lethal
9	VP4	9	K	Y	-3.64911	0	13.559	strand	19	P1	Lethal
10	VP4	10	T	A	-3.64911	0.069	62.689	loop	11	P1	Lethal
10	VP4	10	T	C	0.0129331	0.069	62.689	loop	11	P1	Neutral
10	VP4	10	T	D	-3.64911	0.069	62.689	loop	11	P1	Lethal
10	VP4	10	T	E	-3.64911	0.069	62.689	loop	11	P1	Lethal
10	VP4	10	T	F	-3.64911	0.069	62.689	loop	11	P1	Lethal
10	VP4	10	T	G	-3.64911	0.069	62.689	loop	11	P1	Lethal
10	VP4	10	T	H	-3.64911	0.069	62.689	loop	11	P1	Lethal
10	VP4	10	T	I	-3.64911	0.069	62.689	loop	11	P1	Lethal
10	VP4	10	T	K	-3.64911	0.069	62.689	loop	11	P1	Lethal
10	VP4	10	T	L	-3.64911	0.069	62.689	loop	11	P1	Lethal
10	VP4	10	T	M	-3.64911	0.069	62.689	loop	11	P1	Lethal
10	VP4	10	T	N	-3.64911	0.069	62.689	loop	11	P1	Lethal
10	VP4	10	T	P	-0.555003	0.069	62.689	loop	11	P1	Deletereous
10	VP4	10	T	Q	-3.64911	0.069	62.689	loop	11	P1	Lethal
10	VP4	10	T	R	-3.64911	0.069	62.689	loop	11	P1	Lethal
10	VP4	10	T	S	-1.10943	0.069	62.689	loop	11	P1	Deletereous
10	VP4	10	T	V	-0.691288	0.069	62.689	loop	11	P1	Deletereous
10	VP4	10	T	W	-3.64911	0.069	62.689	loop	11	P1	Lethal
10	VP4	10	T	Y	-3.64911	0.069	62.689	loop	11	P1	Lethal
11	VP4	11	G	A	-3.64911	0	69.521	loop	19	P1	Lethal
11	VP4	11	G	C	-3.64911	0	69.521	loop	19	P1	Lethal
11	VP4	11	G	D	-3.64911	0	69.521	loop	19	P1	Lethal
11	VP4	11	G	E	-3.64911	0	69.521	loop	19	P1	Lethal
11	VP4	11	G	F	-3.64911	0	69.521	loop	19	P1	Lethal
11	VP4	11	G	H	-3.64911	0	69.521	loop	19	P1	Lethal
11	VP4	11	G	I	-3.64911	0	69.521	loop	19	P1	Lethal
11	VP4	11	G	K	-3.64911	0	69.521	loop	19	P1	Lethal
11	VP4	11	G	L	-3.64911	0	69.521	loop	19	P1	Lethal
11	VP4	11	G	M	-3.64911	0	69.521	loop	19	P1	Lethal
11	VP4	11	G	N	-3.64911	0	69.521	loop	19	P1	Lethal
11	VP4	11	G	P	-3.64911	0	69.521	loop	19	P1	Lethal
11	VP4	11	G	Q	-3.64911	0	69.521	loop	19	P1	Lethal
11	VP4	11	G	R	-3.64911	0	69.521	loop	19	P1	Lethal
11	VP4	11	G	S	-1.89486	0	69.521	loop	19	P1	Deletereous
11	VP4	11	G	T	-3.64911	0	69.521	loop	19	P1	Lethal
11	VP4	11	G	V	-3.64911	0	69.521	loop	19	P1	Lethal
11	VP4	11	G	Y	-3.64911	0	69.521	loop	19	P1	Lethal
12	VP4	12	A	C	-3.64911	0.066	NA	loop	NA	P1	Lethal
12	VP4	12	A	D	-0.992061	0.066	NA	loop	NA	P1	Deletereous
12	VP4	12	A	E	-0.488747	0.066	NA	loop	NA	P1	Deletereous
12	VP4	12	A	F	-3.64911	0.066	NA	loop	NA	P1	Lethal
12	VP4	12	A	G	-3.64911	0.066	NA	loop	NA	P1	Lethal
12	VP4	12	A	H	-3.64911	0.066	NA	loop	NA	P1	Lethal
12	VP4	12	A	I	-3.64911	0.066	NA	loop	NA	P1	Lethal
12	VP4	12	A	K	-3.64911	0.066	NA	loop	NA	P1	Lethal
12	VP4	12	A	L	-3.64911	0.066	NA	loop	NA	P1	Lethal
12	VP4	12	A	M	-0.0976826	0.066	NA	loop	NA	P1	Neutral
12	VP4	12	A	N	-3.64911	0.066	NA	loop	NA	P1	Lethal
12	VP4	12	A	P	-3.64911	0.066	NA	loop	NA	P1	Lethal
12	VP4	12	A	Q	-0.612555	0.066	NA	loop	NA	P1	Deletereous
12	VP4	12	A	R	-3.64911	0.066	NA	loop	NA	P1	Lethal
12	VP4	12	A	S	-1.01653	0.066	NA	loop	NA	P1	Deletereous
12	VP4	12	A	T	-0.985454	0.066	NA	loop	NA	P1	Deletereous
12	VP4	12	A	V	-3.64911	0.066	NA	loop	NA	P1	Lethal
12	VP4	12	A	W	-3.64911	0.066	NA	loop	NA	P1	Lethal
12	VP4	12	A	Y	-3.64911	0.066	NA	loop	NA	P1	Lethal
13	VP4	13	H	A	-3.64911	0	NA	loop	NA	P1	Lethal
13	VP4	13	H	C	-3.64911	0	NA	loop	NA	P1	Lethal
13	VP4	13	H	D	-3.64911	0	NA	loop	NA	P1	Lethal
13	VP4	13	H	E	-3.64911	0	NA	loop	NA	P1	Lethal
13	VP4	13	H	F	-3.64911	0	NA	loop	NA	P1	Lethal
13	VP4	13	H	G	-3.64911	0	NA	loop	NA	P1	Lethal
13	VP4	13	H	I	-3.64911	0	NA	loop	NA	P1	Lethal
13	VP4	13	H	K	-3.64911	0	NA	loop	NA	P1	Lethal
13	VP4	13	H	L	-3.64911	0	NA	loop	NA	P1	Lethal
13	VP4	13	H	M	-3.64911	0	NA	loop	NA	P1	Lethal
13	VP4	13	H	N	-3.64911	0	NA	loop	NA	P1	Lethal
13	VP4	13	H	P	-3.64911	0	NA	loop	NA	P1	Lethal
13	VP4	13	H	R	-3.64911	0	NA	loop	NA	P1	Lethal
13	VP4	13	H	S	-3.64911	0	NA	loop	NA	P1	Lethal
13	VP4	13	H	T	-3.64911	0	NA	loop	NA	P1	Lethal
13	VP4	13	H	V	-3.64911	0	NA	loop	NA	P1	Lethal
13	VP4	13	H	W	-3.64911	0	NA	loop	NA	P1	Lethal
13	VP4	13	H	Y	-3.64911	0	NA	loop	NA	P1	Lethal
14	VP4	14	E	A	-3.64911	0.008	NA	loop	NA	P1	Lethal
14	VP4	14	E	C	-3.64911	0.008	NA	loop	NA	P1	Lethal
14	VP4	14	E	F	-3.64911	0.008	NA	loop	NA	P1	Lethal
14	VP4	14	E	G	-3.64911	0.008	NA	loop	NA	P1	Lethal
14	VP4	14	E	H	-3.64911	0.008	NA	loop	NA	P1	Lethal
14	VP4	14	E	I	-3.64911	0.008	NA	loop	NA	P1	Lethal
14	VP4	14	E	K	-3.64911	0.008	NA	loop	NA	P1	Lethal
14	VP4	14	E	L	-3.64911	0.008	NA	loop	NA	P1	Lethal
14	VP4	14	E	M	-3.64911	0.008	NA	loop	NA	P1	Lethal
14	VP4	14	E	N	-3.64911	0.008	NA	loop	NA	P1	Lethal
14	VP4	14	E	P	-3.64911	0.008	NA	loop	NA	P1	Lethal
14	VP4	14	E	Q	-3.64911	0.008	NA	loop	NA	P1	Lethal
14	VP4	14	E	R	-3.64911	0.008	NA	loop	NA	P1	Lethal
14	VP4	14	E	S	-1.48116	0.008	NA	loop	NA	P1	Deletereous
14	VP4	14	E	T	-1.95553	0.008	NA	loop	NA	P1	Deletereous
14	VP4	14	E	V	-3.64911	0.008	NA	loop	NA	P1	Lethal
14	VP4	14	E	W	-3.64911	0.008	NA	loop	NA	P1	Lethal
14	VP4	14	E	Y	-3.64911	0.008	NA	loop	NA	P1	Lethal
15	VP4	15	T	A	-0.0947693	0.072	NA	loop	NA	P1	Neutral
15	VP4	15	T	C	-0.492189	0.072	NA	loop	NA	P1	Deletereous
15	VP4	15	T	D	-3.64911	0.072	NA	loop	NA	P1	Lethal
15	VP4	15	T	E	-3.64911	0.072	NA	loop	NA	P1	Lethal
15	VP4	15	T	F	-3.64911	0.072	NA	loop	NA	P1	Lethal
15	VP4	15	T	G	-2.0826	0.072	NA	loop	NA	P1	Lethal
15	VP4	15	T	H	-0.447326	0.072	NA	loop	NA	P1	Deletereous
15	VP4	15	T	I	-3.64911	0.072	NA	loop	NA	P1	Lethal
15	VP4	15	T	K	-3.64911	0.072	NA	loop	NA	P1	Lethal
15	VP4	15	T	L	-3.64911	0.072	NA	loop	NA	P1	Lethal
15	VP4	15	T	M	-3.64911	0.072	NA	loop	NA	P1	Lethal
15	VP4	15	T	N	-0.108306	0.072	NA	loop	NA	P1	Neutral
15	VP4	15	T	P	-1.4839	0.072	NA	loop	NA	P1	Deletereous
15	VP4	15	T	Q	-1.28611	0.072	NA	loop	NA	P1	Deletereous
15	VP4	15	T	R	-3.64911	0.072	NA	loop	NA	P1	Lethal
15	VP4	15	T	S	-0.685841	0.072	NA	loop	NA	P1	Deletereous
15	VP4	15	T	V	-3.64911	0.072	NA	loop	NA	P1	Lethal
15	VP4	15	T	W	-1.35762	0.072	NA	loop	NA	P1	Deletereous
15	VP4	15	T	Y	-1.42791	0.072	NA	loop	NA	P1	Deletereous
16	VP4	16	R	A	0.0591892	0.825	NA	loop	NA	P1	Neutral
16	VP4	16	R	C	-0.276676	0.825	NA	loop	NA	P1	Neutral
16	VP4	16	R	D	1.78922	0.825	NA	loop	NA	P1	Beneficial
16	VP4	16	R	E	-0.349512	0.825	NA	loop	NA	P1	Neutral
16	VP4	16	R	F	-0.0610749	0.825	NA	loop	NA	P1	Neutral
16	VP4	16	R	G	-0.490297	0.825	NA	loop	NA	P1	Deletereous
16	VP4	16	R	H	-0.934619	0.825	NA	loop	NA	P1	Deletereous
16	VP4	16	R	I	-3.64911	0.825	NA	loop	NA	P1	Lethal
16	VP4	16	R	K	-3.64911	0.825	NA	loop	NA	P1	Lethal
16	VP4	16	R	L	0.102677	0.825	NA	loop	NA	P1	Neutral
16	VP4	16	R	N	-0.375079	0.825	NA	loop	NA	P1	Neutral
16	VP4	16	R	P	-0.130135	0.825	NA	loop	NA	P1	Neutral
16	VP4	16	R	Q	-0.116257	0.825	NA	loop	NA	P1	Neutral
16	VP4	16	R	S	-0.0638217	0.825	NA	loop	NA	P1	Neutral
16	VP4	16	R	T	0.257806	0.825	NA	loop	NA	P1	Neutral
16	VP4	16	R	V	-1.2957	0.825	NA	loop	NA	P1	Deletereous
16	VP4	16	R	Y	-0.859218	0.825	NA	loop	NA	P1	Deletereous
17	VP4	17	L	A	-0.789214	0.327	NA	loop	NA	P1	Deletereous
17	VP4	17	L	C	-0.13957	0.327	NA	loop	NA	P1	Neutral
17	VP4	17	L	D	-3.64911	0.327	NA	loop	NA	P1	Lethal
17	VP4	17	L	E	-3.64911	0.327	NA	loop	NA	P1	Lethal
17	VP4	17	L	F	-3.64911	0.327	NA	loop	NA	P1	Lethal
17	VP4	17	L	G	-1.26388	0.327	NA	loop	NA	P1	Deletereous
17	VP4	17	L	H	-3.64911	0.327	NA	loop	NA	P1	Lethal
17	VP4	17	L	I	-3.64911	0.327	NA	loop	NA	P1	Lethal
17	VP4	17	L	K	-3.64911	0.327	NA	loop	NA	P1	Lethal
17	VP4	17	L	N	0.0196854	0.327	NA	loop	NA	P1	Neutral
17	VP4	17	L	P	-1.60715	0.327	NA	loop	NA	P1	Deletereous
17	VP4	17	L	Q	-3.64911	0.327	NA	loop	NA	P1	Lethal
17	VP4	17	L	R	-3.64911	0.327	NA	loop	NA	P1	Lethal
17	VP4	17	L	S	-3.64911	0.327	NA	loop	NA	P1	Lethal
17	VP4	17	L	T	-0.333442	0.327	NA	loop	NA	P1	Neutral
17	VP4	17	L	V	-0.0515576	0.327	NA	loop	NA	P1	Neutral
17	VP4	17	L	W	-3.64911	0.327	NA	loop	NA	P1	Lethal
17	VP4	17	L	Y	-3.64911	0.327	NA	loop	NA	P1	Lethal
18	VP4	18	N	A	-0.624762	0.866	NA	loop	NA	P1	Deletereous
18	VP4	18	N	C	-3.64911	0.866	NA	loop	NA	P1	Lethal
18	VP4	18	N	D	0.312483	0.866	NA	loop	NA	P1	Neutral
18	VP4	18	N	E	-0.236937	0.866	NA	loop	NA	P1	Neutral
18	VP4	18	N	F	-0.93062	0.866	NA	loop	NA	P1	Deletereous
18	VP4	18	N	G	-0.381858	0.866	NA	loop	NA	P1	Neutral
18	VP4	18	N	H	-1.06799	0.866	NA	loop	NA	P1	Deletereous
18	VP4	18	N	I	-3.64911	0.866	NA	loop	NA	P1	Lethal
18	VP4	18	N	L	-0.390895	0.866	NA	loop	NA	P1	Neutral
18	VP4	18	N	M	-3.64911	0.866	NA	loop	NA	P1	Lethal
18	VP4	18	N	P	-1.27681	0.866	NA	loop	NA	P1	Deletereous
18	VP4	18	N	Q	-0.663095	0.866	NA	loop	NA	P1	Deletereous
18	VP4	18	N	R	-3.64911	0.866	NA	loop	NA	P1	Lethal
18	VP4	18	N	S	-0.793591	0.866	NA	loop	NA	P1	Deletereous
18	VP4	18	N	T	-1.25478	0.866	NA	loop	NA	P1	Deletereous
18	VP4	18	N	V	-3.64911	0.866	NA	loop	NA	P1	Lethal
18	VP4	18	N	W	-3.64911	0.866	NA	loop	NA	P1	Lethal
18	VP4	18	N	Y	-3.64911	0.866	NA	loop	NA	P1	Lethal
19	VP4	19	A	C	0.147624	0.055	NA	loop	NA	P1	Neutral
19	VP4	19	A	D	-3.64911	0.055	NA	loop	NA	P1	Lethal
19	VP4	19	A	E	-3.64911	0.055	NA	loop	NA	P1	Lethal
19	VP4	19	A	F	-3.64911	0.055	NA	loop	NA	P1	Lethal
19	VP4	19	A	G	-3.64911	0.055	NA	loop	NA	P1	Lethal
19	VP4	19	A	H	-3.64911	0.055	NA	loop	NA	P1	Lethal
19	VP4	19	A	I	-3.64911	0.055	NA	loop	NA	P1	Lethal
19	VP4	19	A	K	-3.64911	0.055	NA	loop	NA	P1	Lethal
19	VP4	19	A	L	-3.64911	0.055	NA	loop	NA	P1	Lethal
19	VP4	19	A	M	-3.64911	0.055	NA	loop	NA	P1	Lethal
19	VP4	19	A	N	-3.64911	0.055	NA	loop	NA	P1	Lethal
19	VP4	19	A	P	-0.383456	0.055	NA	loop	NA	P1	Neutral
19	VP4	19	A	Q	-3.64911	0.055	NA	loop	NA	P1	Lethal
19	VP4	19	A	R	-3.64911	0.055	NA	loop	NA	P1	Lethal
19	VP4	19	A	S	-0.554021	0.055	NA	loop	NA	P1	Deletereous
19	VP4	19	A	T	-0.555128	0.055	NA	loop	NA	P1	Deletereous
19	VP4	19	A	V	-1.3927	0.055	NA	loop	NA	P1	Deletereous
19	VP4	19	A	W	-3.64911	0.055	NA	loop	NA	P1	Lethal
19	VP4	19	A	Y	-3.64911	0.055	NA	loop	NA	P1	Lethal
20	VP4	20	S	A	-0.402271	0.846	NA	loop	NA	P1	Neutral
20	VP4	20	S	C	-3.64911	0.846	NA	loop	NA	P1	Lethal
20	VP4	20	S	D	-0.254821	0.846	NA	loop	NA	P1	Neutral
20	VP4	20	S	E	-0.113409	0.846	NA	loop	NA	P1	Neutral
20	VP4	20	S	F	-3.64911	0.846	NA	loop	NA	P1	Lethal
20	VP4	20	S	G	0.21284	0.846	NA	loop	NA	P1	Neutral
20	VP4	20	S	H	-0.509707	0.846	NA	loop	NA	P1	Deletereous
20	VP4	20	S	I	-3.64911	0.846	NA	loop	NA	P1	Lethal
20	VP4	20	S	K	-0.866861	0.846	NA	loop	NA	P1	Deletereous
20	VP4	20	S	L	-0.509531	0.846	NA	loop	NA	P1	Deletereous
20	VP4	20	S	M	0.798573	0.846	NA	loop	NA	P1	Beneficial
20	VP4	20	S	N	-0.349807	0.846	NA	loop	NA	P1	Neutral
20	VP4	20	S	P	-1.70769	0.846	NA	loop	NA	P1	Deletereous
20	VP4	20	S	Q	-0.346238	0.846	NA	loop	NA	P1	Neutral
20	VP4	20	S	R	-0.595117	0.846	NA	loop	NA	P1	Deletereous
20	VP4	20	S	T	-0.658382	0.846	NA	loop	NA	P1	Deletereous
20	VP4	20	S	V	-0.53889	0.846	NA	loop	NA	P1	Deletereous
20	VP4	20	S	W	-0.231648	0.846	NA	loop	NA	P1	Neutral
20	VP4	20	S	Y	-3.64911	0.846	NA	loop	NA	P1	Lethal
21	VP4	21	G	A	-0.0507896	0.159	NA	loop	NA	P1	Neutral
21	VP4	21	G	C	-3.64911	0.159	NA	loop	NA	P1	Lethal
21	VP4	21	G	D	0.231569	0.159	NA	loop	NA	P1	Neutral
21	VP4	21	G	E	0.861763	0.159	NA	loop	NA	P1	Beneficial
21	VP4	21	G	F	-3.64911	0.159	NA	loop	NA	P1	Lethal
21	VP4	21	G	H	-0.588638	0.159	NA	loop	NA	P1	Deletereous
21	VP4	21	G	I	-3.64911	0.159	NA	loop	NA	P1	Lethal
21	VP4	21	G	K	0.0995489	0.159	NA	loop	NA	P1	Neutral
21	VP4	21	G	L	-3.64911	0.159	NA	loop	NA	P1	Lethal
21	VP4	21	G	N	-0.229405	0.159	NA	loop	NA	P1	Neutral
21	VP4	21	G	P	0.200166	0.159	NA	loop	NA	P1	Neutral
21	VP4	21	G	Q	-0.349495	0.159	NA	loop	NA	P1	Neutral
21	VP4	21	G	R	-1.067	0.159	NA	loop	NA	P1	Deletereous
21	VP4	21	G	S	-0.210009	0.159	NA	loop	NA	P1	Neutral
21	VP4	21	G	T	-0.0112638	0.159	NA	loop	NA	P1	Neutral
21	VP4	21	G	V	-1.0877	0.159	NA	loop	NA	P1	Deletereous
21	VP4	21	G	W	-3.64911	0.159	NA	loop	NA	P1	Lethal
21	VP4	21	G	Y	-3.64911	0.159	NA	loop	NA	P1	Lethal
22	VP4	22	N	A	0.209828	0.443	NA	loop	NA	P1	Neutral
22	VP4	22	N	C	-3.64911	0.443	NA	loop	NA	P1	Lethal
22	VP4	22	N	E	-3.64911	0.443	NA	loop	NA	P1	Lethal
22	VP4	22	N	F	-0.281511	0.443	NA	loop	NA	P1	Neutral
22	VP4	22	N	G	-0.173898	0.443	NA	loop	NA	P1	Neutral
22	VP4	22	N	H	-3.64911	0.443	NA	loop	NA	P1	Lethal
22	VP4	22	N	I	-3.64911	0.443	NA	loop	NA	P1	Lethal
22	VP4	22	N	L	-1.14128	0.443	NA	loop	NA	P1	Deletereous
22	VP4	22	N	P	-0.311513	0.443	NA	loop	NA	P1	Neutral
22	VP4	22	N	Q	-0.433622	0.443	NA	loop	NA	P1	Deletereous
22	VP4	22	N	R	-0.363603	0.443	NA	loop	NA	P1	Neutral
22	VP4	22	N	S	0.361203	0.443	NA	loop	NA	P1	Beneficial
22	VP4	22	N	T	0.0753051	0.443	NA	loop	NA	P1	Neutral
22	VP4	22	N	V	-3.64911	0.443	NA	loop	NA	P1	Lethal
22	VP4	22	N	W	-3.64911	0.443	NA	loop	NA	P1	Lethal
22	VP4	22	N	Y	-3.64911	0.443	NA	loop	NA	P1	Lethal
23	VP4	23	S	A	-3.64911	0.087	NA	loop	NA	P1	Lethal
23	VP4	23	S	D	-3.64911	0.087	NA	loop	NA	P1	Lethal
23	VP4	23	S	E	-3.64911	0.087	NA	loop	NA	P1	Lethal
23	VP4	23	S	G	-0.378543	0.087	NA	loop	NA	P1	Neutral
23	VP4	23	S	H	-3.64911	0.087	NA	loop	NA	P1	Lethal
23	VP4	23	S	K	-3.64911	0.087	NA	loop	NA	P1	Lethal
23	VP4	23	S	L	-3.64911	0.087	NA	loop	NA	P1	Lethal
23	VP4	23	S	M	-3.64911	0.087	NA	loop	NA	P1	Lethal
23	VP4	23	S	N	-3.64911	0.087	NA	loop	NA	P1	Lethal
23	VP4	23	S	P	-3.64911	0.087	NA	loop	NA	P1	Lethal
23	VP4	23	S	Q	-3.64911	0.087	NA	loop	NA	P1	Lethal
23	VP4	23	S	R	-3.64911	0.087	NA	loop	NA	P1	Lethal
23	VP4	23	S	T	-3.64911	0.087	NA	loop	NA	P1	Lethal
23	VP4	23	S	V	-3.64911	0.087	NA	loop	NA	P1	Lethal
23	VP4	23	S	W	-3.64911	0.087	NA	loop	NA	P1	Lethal
24	VP4	24	I	A	-0.85081	0.548	NA	loop	NA	P1	Deletereous
24	VP4	24	I	C	-1.02676	0.548	NA	loop	NA	P1	Deletereous
24	VP4	24	I	D	-3.64911	0.548	NA	loop	NA	P1	Lethal
24	VP4	24	I	E	-0.154102	0.548	NA	loop	NA	P1	Neutral
24	VP4	24	I	F	0.0826932	0.548	NA	loop	NA	P1	Neutral
24	VP4	24	I	G	-1.26817	0.548	NA	loop	NA	P1	Deletereous
24	VP4	24	I	H	-0.862725	0.548	NA	loop	NA	P1	Deletereous
24	VP4	24	I	K	-0.468691	0.548	NA	loop	NA	P1	Deletereous
24	VP4	24	I	L	0.339064	0.548	NA	loop	NA	P1	Beneficial
24	VP4	24	I	N	-0.457277	0.548	NA	loop	NA	P1	Deletereous
24	VP4	24	I	P	-0.890574	0.548	NA	loop	NA	P1	Deletereous
24	VP4	24	I	Q	-0.408284	0.548	NA	loop	NA	P1	Neutral
24	VP4	24	I	R	-0.930183	0.548	NA	loop	NA	P1	Deletereous
24	VP4	24	I	S	-0.575439	0.548	NA	loop	NA	P1	Deletereous
24	VP4	24	I	T	-1.14664	0.548	NA	loop	NA	P1	Deletereous
24	VP4	24	I	V	-0.325209	0.548	NA	loop	NA	P1	Neutral
24	VP4	24	I	W	-0.151667	0.548	NA	loop	NA	P1	Neutral
24	VP4	24	I	Y	-0.481575	0.548	NA	loop	NA	P1	Deletereous
25	VP4	25	I	A	-3.64911	0.058	69.922	loop	19	P1	Lethal
25	VP4	25	I	C	-3.64911	0.058	69.922	loop	19	P1	Lethal
25	VP4	25	I	D	-3.64911	0.058	69.922	loop	19	P1	Lethal
25	VP4	25	I	E	-1.05939	0.058	69.922	loop	19	P1	Deletereous
25	VP4	25	I	F	-3.64911	0.058	69.922	loop	19	P1	Lethal
25	VP4	25	I	G	-3.64911	0.058	69.922	loop	19	P1	Lethal
25	VP4	25	I	H	-3.64911	0.058	69.922	loop	19	P1	Lethal
25	VP4	25	I	K	-3.64911	0.058	69.922	loop	19	P1	Lethal
25	VP4	25	I	L	-0.58335	0.058	69.922	loop	19	P1	Deletereous
25	VP4	25	I	N	-3.64911	0.058	69.922	loop	19	P1	Lethal
25	VP4	25	I	P	-1.54496	0.058	69.922	loop	19	P1	Deletereous
25	VP4	25	I	Q	-3.64911	0.058	69.922	loop	19	P1	Lethal
25	VP4	25	I	R	-3.64911	0.058	69.922	loop	19	P1	Lethal
25	VP4	25	I	S	-3.64911	0.058	69.922	loop	19	P1	Lethal
25	VP4	25	I	T	-3.64911	0.058	69.922	loop	19	P1	Lethal
25	VP4	25	I	V	-0.617567	0.058	69.922	loop	19	P1	Deletereous
25	VP4	25	I	W	-3.64911	0.058	69.922	loop	19	P1	Lethal
25	VP4	25	I	Y	-3.64911	0.058	69.922	loop	19	P1	Lethal
26	VP4	26	H	A	-0.3483	0.068	32.07	strand	19	P1	Neutral
26	VP4	26	H	C	-3.64911	0.068	32.07	strand	19	P1	Lethal
26	VP4	26	H	D	-3.64911	0.068	32.07	strand	19	P1	Lethal
26	VP4	26	H	E	-0.372308	0.068	32.07	strand	19	P1	Neutral
26	VP4	26	H	F	-3.64911	0.068	32.07	strand	19	P1	Lethal
26	VP4	26	H	G	-1.35858	0.068	32.07	strand	19	P1	Deletereous
26	VP4	26	H	I	-3.64911	0.068	32.07	strand	19	P1	Lethal
26	VP4	26	H	K	-0.776882	0.068	32.07	strand	19	P1	Deletereous
26	VP4	26	H	L	-3.64911	0.068	32.07	strand	19	P1	Lethal
26	VP4	26	H	M	-3.64911	0.068	32.07	strand	19	P1	Lethal
26	VP4	26	H	N	-3.64911	0.068	32.07	strand	19	P1	Lethal
26	VP4	26	H	P	-3.64911	0.068	32.07	strand	19	P1	Lethal
26	VP4	26	H	R	-0.368165	0.068	32.07	strand	19	P1	Neutral
26	VP4	26	H	S	-0.235532	0.068	32.07	strand	19	P1	Neutral
26	VP4	26	H	T	-0.404018	0.068	32.07	strand	19	P1	Neutral
26	VP4	26	H	V	-3.64911	0.068	32.07	strand	19	P1	Lethal
26	VP4	26	H	W	-0.333838	0.068	32.07	strand	19	P1	Neutral
27	VP4	27	Y	A	-3.64911	0.03	9.3685	strand	13	P1	Lethal
27	VP4	27	Y	C	-0.755231	0.03	9.3685	strand	13	P1	Deletereous
27	VP4	27	Y	D	-3.64911	0.03	9.3685	strand	13	P1	Lethal
27	VP4	27	Y	E	-3.64911	0.03	9.3685	strand	13	P1	Lethal
27	VP4	27	Y	F	-3.64911	0.03	9.3685	strand	13	P1	Lethal
27	VP4	27	Y	G	-3.64911	0.03	9.3685	strand	13	P1	Lethal
27	VP4	27	Y	H	-3.64911	0.03	9.3685	strand	13	P1	Lethal
27	VP4	27	Y	I	-3.64911	0.03	9.3685	strand	13	P1	Lethal
27	VP4	27	Y	K	-3.64911	0.03	9.3685	strand	13	P1	Lethal
27	VP4	27	Y	L	-1.10087	0.03	9.3685	strand	13	P1	Deletereous
27	VP4	27	Y	M	-3.64911	0.03	9.3685	strand	13	P1	Lethal
27	VP4	27	Y	N	-3.64911	0.03	9.3685	strand	13	P1	Lethal
27	VP4	27	Y	P	-3.64911	0.03	9.3685	strand	13	P1	Lethal
27	VP4	27	Y	Q	-3.64911	0.03	9.3685	strand	13	P1	Lethal
27	VP4	27	Y	R	-3.64911	0.03	9.3685	strand	13	P1	Lethal
27	VP4	27	Y	S	-3.64911	0.03	9.3685	strand	13	P1	Lethal
27	VP4	27	Y	T	-3.64911	0.03	9.3685	strand	13	P1	Lethal
27	VP4	27	Y	V	-3.64911	0.03	9.3685	strand	13	P1	Lethal
27	VP4	27	Y	W	-0.489859	0.03	9.3685	strand	13	P1	Deletereous
28	VP4	28	T	A	-0.669583	0	13.692	strand	19	P1	Deletereous
28	VP4	28	T	C	-0.170384	0	13.692	strand	19	P1	Neutral
28	VP4	28	T	D	-3.64911	0	13.692	strand	19	P1	Lethal
28	VP4	28	T	E	-3.64911	0	13.692	strand	19	P1	Lethal
28	VP4	28	T	F	-0.392397	0	13.692	strand	19	P1	Neutral
28	VP4	28	T	G	-1.74788	0	13.692	strand	19	P1	Deletereous
28	VP4	28	T	H	-0.761971	0	13.692	strand	19	P1	Deletereous
28	VP4	28	T	I	-3.64911	0	13.692	strand	19	P1	Lethal
28	VP4	28	T	K	-3.64911	0	13.692	strand	19	P1	Lethal
28	VP4	28	T	L	-0.627478	0	13.692	strand	19	P1	Deletereous
28	VP4	28	T	M	-3.64911	0	13.692	strand	19	P1	Lethal
28	VP4	28	T	N	-0.59723	0	13.692	strand	19	P1	Deletereous
28	VP4	28	T	P	-1.68395	0	13.692	strand	19	P1	Deletereous
28	VP4	28	T	Q	-3.64911	0	13.692	strand	19	P1	Lethal
28	VP4	28	T	R	-1.58601	0	13.692	strand	19	P1	Deletereous
28	VP4	28	T	S	-0.862221	0	13.692	strand	19	P1	Deletereous
28	VP4	28	T	V	-1.50888	0	13.692	strand	19	P1	Deletereous
28	VP4	28	T	W	-3.64911	0	13.692	strand	19	P1	Lethal
28	VP4	28	T	Y	-3.64911	0	13.692	strand	19	P1	Lethal
29	VP4	29	N	A	-0.610215	0.04	23.539	strand	17	P1	Deletereous
29	VP4	29	N	C	-3.64911	0.04	23.539	strand	17	P1	Lethal
29	VP4	29	N	D	-3.64911	0.04	23.539	strand	17	P1	Lethal
29	VP4	29	N	E	-3.64911	0.04	23.539	strand	17	P1	Lethal
29	VP4	29	N	F	-3.64911	0.04	23.539	strand	17	P1	Lethal
29	VP4	29	N	G	-0.923743	0.04	23.539	strand	17	P1	Deletereous
29	VP4	29	N	H	-3.64911	0.04	23.539	strand	17	P1	Lethal
29	VP4	29	N	I	-3.64911	0.04	23.539	strand	17	P1	Lethal
29	VP4	29	N	L	-3.64911	0.04	23.539	strand	17	P1	Lethal
29	VP4	29	N	M	-3.64911	0.04	23.539	strand	17	P1	Lethal
29	VP4	29	N	P	-3.64911	0.04	23.539	strand	17	P1	Lethal
29	VP4	29	N	Q	-3.64911	0.04	23.539	strand	17	P1	Lethal
29	VP4	29	N	R	-3.64911	0.04	23.539	strand	17	P1	Lethal
29	VP4	29	N	S	-0.427594	0.04	23.539	strand	17	P1	Deletereous
29	VP4	29	N	T	-3.64911	0.04	23.539	strand	17	P1	Lethal
29	VP4	29	N	V	-3.64911	0.04	23.539	strand	17	P1	Lethal
29	VP4	29	N	W	-3.64911	0.04	23.539	strand	17	P1	Lethal
29	VP4	29	N	Y	-3.64911	0.04	23.539	strand	17	P1	Lethal
30	VP4	30	I	A	-3.64911	0.056	29.733	loop	1	P1	Lethal
30	VP4	30	I	C	-3.64911	0.056	29.733	loop	1	P1	Lethal
30	VP4	30	I	D	-3.64911	0.056	29.733	loop	1	P1	Lethal
30	VP4	30	I	E	-3.64911	0.056	29.733	loop	1	P1	Lethal
30	VP4	30	I	F	-3.64911	0.056	29.733	loop	1	P1	Lethal
30	VP4	30	I	G	-3.64911	0.056	29.733	loop	1	P1	Lethal
30	VP4	30	I	H	-3.64911	0.056	29.733	loop	1	P1	Lethal
30	VP4	30	I	K	-3.64911	0.056	29.733	loop	1	P1	Lethal
30	VP4	30	I	L	-0.739961	0.056	29.733	loop	1	P1	Deletereous
30	VP4	30	I	N	-3.64911	0.056	29.733	loop	1	P1	Lethal
30	VP4	30	I	P	-3.64911	0.056	29.733	loop	1	P1	Lethal
30	VP4	30	I	Q	-3.64911	0.056	29.733	loop	1	P1	Lethal
30	VP4	30	I	R	-3.64911	0.056	29.733	loop	1	P1	Lethal
30	VP4	30	I	S	-3.64911	0.056	29.733	loop	1	P1	Lethal
30	VP4	30	I	T	-3.64911	0.056	29.733	loop	1	P1	Lethal
30	VP4	30	I	V	-0.765059	0.056	29.733	loop	1	P1	Deletereous
30	VP4	30	I	W	-3.64911	0.056	29.733	loop	1	P1	Lethal
30	VP4	30	I	Y	-3.64911	0.056	29.733	loop	1	P1	Lethal
31	VP4	31	N	A	-3.64911	0.015	5.3	loop	19	P1	Lethal
31	VP4	31	N	C	-3.64911	0.015	5.3	loop	19	P1	Lethal
31	VP4	31	N	D	-3.64911	0.015	5.3	loop	19	P1	Lethal
31	VP4	31	N	E	-3.64911	0.015	5.3	loop	19	P1	Lethal
31	VP4	31	N	F	-3.64911	0.015	5.3	loop	19	P1	Lethal
31	VP4	31	N	G	-3.64911	0.015	5.3	loop	19	P1	Lethal
31	VP4	31	N	H	-3.64911	0.015	5.3	loop	19	P1	Lethal
31	VP4	31	N	I	-3.64911	0.015	5.3	loop	19	P1	Lethal
31	VP4	31	N	L	-1.26734	0.015	5.3	loop	19	P1	Deletereous
31	VP4	31	N	M	-3.64911	0.015	5.3	loop	19	P1	Lethal
31	VP4	31	N	P	-3.64911	0.015	5.3	loop	19	P1	Lethal
31	VP4	31	N	Q	-0.65332	0.015	5.3	loop	19	P1	Deletereous
31	VP4	31	N	R	-3.64911	0.015	5.3	loop	19	P1	Lethal
31	VP4	31	N	S	-3.64911	0.015	5.3	loop	19	P1	Lethal
31	VP4	31	N	T	-3.64911	0.015	5.3	loop	19	P1	Lethal
31	VP4	31	N	V	-3.64911	0.015	5.3	loop	19	P1	Lethal
31	VP4	31	N	W	-3.64911	0.015	5.3	loop	19	P1	Lethal
31	VP4	31	N	Y	-3.64911	0.015	5.3	loop	19	P1	Lethal
32	VP4	32	Y	A	-3.64911	0.297	24.086	loop	19	P1	Lethal
32	VP4	32	Y	C	-3.64911	0.297	24.086	loop	19	P1	Lethal
32	VP4	32	Y	D	-3.64911	0.297	24.086	loop	19	P1	Lethal
32	VP4	32	Y	E	-3.64911	0.297	24.086	loop	19	P1	Lethal
32	VP4	32	Y	F	0.293977	0.297	24.086	loop	19	P1	Neutral
32	VP4	32	Y	G	-3.64911	0.297	24.086	loop	19	P1	Lethal
32	VP4	32	Y	H	-3.64911	0.297	24.086	loop	19	P1	Lethal
32	VP4	32	Y	I	-3.64911	0.297	24.086	loop	19	P1	Lethal
32	VP4	32	Y	K	-3.64911	0.297	24.086	loop	19	P1	Lethal
32	VP4	32	Y	L	-3.64911	0.297	24.086	loop	19	P1	Lethal
32	VP4	32	Y	M	-3.64911	0.297	24.086	loop	19	P1	Lethal
32	VP4	32	Y	N	-3.64911	0.297	24.086	loop	19	P1	Lethal
32	VP4	32	Y	P	-3.64911	0.297	24.086	loop	19	P1	Lethal
32	VP4	32	Y	Q	-3.64911	0.297	24.086	loop	19	P1	Lethal
32	VP4	32	Y	R	-3.64911	0.297	24.086	loop	19	P1	Lethal
32	VP4	32	Y	S	-3.64911	0.297	24.086	loop	19	P1	Lethal
32	VP4	32	Y	T	-3.64911	0.297	24.086	loop	19	P1	Lethal
32	VP4	32	Y	V	-3.64911	0.297	24.086	loop	19	P1	Lethal
32	VP4	32	Y	W	-0.125522	0.297	24.086	loop	19	P1	Neutral
33	VP4	33	Y	A	-3.64911	0.008	7.3009	loop	-11	P1	Lethal
33	VP4	33	Y	C	-3.64911	0.008	7.3009	loop	-11	P1	Lethal
33	VP4	33	Y	D	-3.64911	0.008	7.3009	loop	-11	P1	Lethal
33	VP4	33	Y	E	-3.64911	0.008	7.3009	loop	-11	P1	Lethal
33	VP4	33	Y	F	-3.64911	0.008	7.3009	loop	-11	P1	Lethal
33	VP4	33	Y	G	-3.64911	0.008	7.3009	loop	-11	P1	Lethal
33	VP4	33	Y	H	-3.64911	0.008	7.3009	loop	-11	P1	Lethal
33	VP4	33	Y	I	-3.64911	0.008	7.3009	loop	-11	P1	Lethal
33	VP4	33	Y	K	-3.64911	0.008	7.3009	loop	-11	P1	Lethal
33	VP4	33	Y	L	-3.64911	0.008	7.3009	loop	-11	P1	Lethal
33	VP4	33	Y	M	-3.64911	0.008	7.3009	loop	-11	P1	Lethal
33	VP4	33	Y	N	-3.64911	0.008	7.3009	loop	-11	P1	Lethal
33	VP4	33	Y	P	-3.64911	0.008	7.3009	loop	-11	P1	Lethal
33	VP4	33	Y	Q	-3.64911	0.008	7.3009	loop	-11	P1	Lethal
33	VP4	33	Y	R	-3.64911	0.008	7.3009	loop	-11	P1	Lethal
33	VP4	33	Y	S	-3.64911	0.008	7.3009	loop	-11	P1	Lethal
33	VP4	33	Y	T	-3.64911	0.008	7.3009	loop	-11	P1	Lethal
33	VP4	33	Y	V	-3.64911	0.008	7.3009	loop	-11	P1	Lethal
33	VP4	33	Y	W	-3.64911	0.008	7.3009	loop	-11	P1	Lethal
34	VP4	34	K	A	-3.64911	0.058	15.326	loop	19	P1	Lethal
34	VP4	34	K	C	-3.64911	0.058	15.326	loop	19	P1	Lethal
34	VP4	34	K	D	-3.64911	0.058	15.326	loop	19	P1	Lethal
34	VP4	34	K	E	-3.64911	0.058	15.326	loop	19	P1	Lethal
34	VP4	34	K	F	-3.64911	0.058	15.326	loop	19	P1	Lethal
34	VP4	34	K	G	-3.64911	0.058	15.326	loop	19	P1	Lethal
34	VP4	34	K	H	-3.64911	0.058	15.326	loop	19	P1	Lethal
34	VP4	34	K	I	-3.64911	0.058	15.326	loop	19	P1	Lethal
34	VP4	34	K	L	-3.64911	0.058	15.326	loop	19	P1	Lethal
34	VP4	34	K	P	-3.64911	0.058	15.326	loop	19	P1	Lethal
34	VP4	34	K	Q	-3.64911	0.058	15.326	loop	19	P1	Lethal
34	VP4	34	K	R	-0.889708	0.058	15.326	loop	19	P1	Deletereous
34	VP4	34	K	S	-3.64911	0.058	15.326	loop	19	P1	Lethal
34	VP4	34	K	T	-3.64911	0.058	15.326	loop	19	P1	Lethal
34	VP4	34	K	V	-3.64911	0.058	15.326	loop	19	P1	Lethal
34	VP4	34	K	W	-3.64911	0.058	15.326	loop	19	P1	Lethal
34	VP4	34	K	Y	-3.64911	0.058	15.326	loop	19	P1	Lethal
35	VP4	35	D	A	-3.64911	0.015	7.3516	strand	11	P1	Lethal
35	VP4	35	D	C	-3.64911	0.015	7.3516	strand	11	P1	Lethal
35	VP4	35	D	F	-3.64911	0.015	7.3516	strand	11	P1	Lethal
35	VP4	35	D	G	-3.64911	0.015	7.3516	strand	11	P1	Lethal
35	VP4	35	D	H	-3.64911	0.015	7.3516	strand	11	P1	Lethal
35	VP4	35	D	I	-3.64911	0.015	7.3516	strand	11	P1	Lethal
35	VP4	35	D	K	-3.64911	0.015	7.3516	strand	11	P1	Lethal
35	VP4	35	D	L	-3.64911	0.015	7.3516	strand	11	P1	Lethal
35	VP4	35	D	M	-3.64911	0.015	7.3516	strand	11	P1	Lethal
35	VP4	35	D	N	-3.64911	0.015	7.3516	strand	11	P1	Lethal
35	VP4	35	D	P	-3.64911	0.015	7.3516	strand	11	P1	Lethal
35	VP4	35	D	Q	-3.64911	0.015	7.3516	strand	11	P1	Lethal
35	VP4	35	D	R	-3.64911	0.015	7.3516	strand	11	P1	Lethal
35	VP4	35	D	S	-3.64911	0.015	7.3516	strand	11	P1	Lethal
35	VP4	35	D	T	-3.64911	0.015	7.3516	strand	11	P1	Lethal
35	VP4	35	D	V	-3.64911	0.015	7.3516	strand	11	P1	Lethal
35	VP4	35	D	W	-3.64911	0.015	7.3516	strand	11	P1	Lethal
35	VP4	35	D	Y	-3.64911	0.015	7.3516	strand	11	P1	Lethal
36	VP4	36	A	C	-3.64911	0.361	18.044	helix	19	P1	Lethal
36	VP4	36	A	D	-3.64911	0.361	18.044	helix	19	P1	Lethal
36	VP4	36	A	E	-3.64911	0.361	18.044	helix	19	P1	Lethal
36	VP4	36	A	F	-3.64911	0.361	18.044	helix	19	P1	Lethal
36	VP4	36	A	G	-3.64911	0.361	18.044	helix	19	P1	Lethal
36	VP4	36	A	H	-3.64911	0.361	18.044	helix	19	P1	Lethal
36	VP4	36	A	I	-3.64911	0.361	18.044	helix	19	P1	Lethal
36	VP4	36	A	K	-3.64911	0.361	18.044	helix	19	P1	Lethal
36	VP4	36	A	L	-3.64911	0.361	18.044	helix	19	P1	Lethal
36	VP4	36	A	N	-3.64911	0.361	18.044	helix	19	P1	Lethal
36	VP4	36	A	P	-3.64911	0.361	18.044	helix	19	P1	Lethal
36	VP4	36	A	Q	-3.64911	0.361	18.044	helix	19	P1	Lethal
36	VP4	36	A	R	-3.64911	0.361	18.044	helix	19	P1	Lethal
36	VP4	36	A	S	-0.878004	0.361	18.044	helix	19	P1	Deletereous
36	VP4	36	A	T	-3.64911	0.361	18.044	helix	19	P1	Lethal
36	VP4	36	A	V	-3.64911	0.361	18.044	helix	19	P1	Lethal
36	VP4	36	A	W	-3.64911	0.361	18.044	helix	19	P1	Lethal
36	VP4	36	A	Y	-3.64911	0.361	18.044	helix	19	P1	Lethal
37	VP4	37	A	C	-0.188192	0.008	9.6427	helix	3	P1	Neutral
37	VP4	37	A	D	-3.64911	0.008	9.6427	helix	3	P1	Lethal
37	VP4	37	A	E	-3.64911	0.008	9.6427	helix	3	P1	Lethal
37	VP4	37	A	F	-3.64911	0.008	9.6427	helix	3	P1	Lethal
37	VP4	37	A	G	-3.64911	0.008	9.6427	helix	3	P1	Lethal
37	VP4	37	A	H	-3.64911	0.008	9.6427	helix	3	P1	Lethal
37	VP4	37	A	I	-3.64911	0.008	9.6427	helix	3	P1	Lethal
37	VP4	37	A	K	-3.64911	0.008	9.6427	helix	3	P1	Lethal
37	VP4	37	A	L	-3.64911	0.008	9.6427	helix	3	P1	Lethal
37	VP4	37	A	N	-3.64911	0.008	9.6427	helix	3	P1	Lethal
37	VP4	37	A	P	-3.64911	0.008	9.6427	helix	3	P1	Lethal
37	VP4	37	A	Q	-3.64911	0.008	9.6427	helix	3	P1	Lethal
37	VP4	37	A	R	-3.64911	0.008	9.6427	helix	3	P1	Lethal
37	VP4	37	A	S	-3.64911	0.008	9.6427	helix	3	P1	Lethal
37	VP4	37	A	T	-3.64911	0.008	9.6427	helix	3	P1	Lethal
37	VP4	37	A	V	-3.64911	0.008	9.6427	helix	3	P1	Lethal
37	VP4	37	A	W	-3.64911	0.008	9.6427	helix	3	P1	Lethal
37	VP4	37	A	Y	-3.64911	0.008	9.6427	helix	3	P1	Lethal
38	VP4	38	S	A	-3.64911	0.008	0	helix	-9	P1	Lethal
38	VP4	38	S	C	-3.64911	0.008	0	helix	-9	P1	Lethal
38	VP4	38	S	D	-3.64911	0.008	0	helix	-9	P1	Lethal
38	VP4	38	S	E	-3.64911	0.008	0	helix	-9	P1	Lethal
38	VP4	38	S	G	-3.64911	0.008	0	helix	-9	P1	Lethal
38	VP4	38	S	H	-3.64911	0.008	0	helix	-9	P1	Lethal
38	VP4	38	S	I	-3.64911	0.008	0	helix	-9	P1	Lethal
38	VP4	38	S	K	-3.64911	0.008	0	helix	-9	P1	Lethal
38	VP4	38	S	L	-3.64911	0.008	0	helix	-9	P1	Lethal
38	VP4	38	S	N	-3.64911	0.008	0	helix	-9	P1	Lethal
38	VP4	38	S	P	-3.64911	0.008	0	helix	-9	P1	Lethal
38	VP4	38	S	Q	-3.64911	0.008	0	helix	-9	P1	Lethal
38	VP4	38	S	R	-3.64911	0.008	0	helix	-9	P1	Lethal
38	VP4	38	S	T	-3.64911	0.008	0	helix	-9	P1	Lethal
38	VP4	38	S	V	-3.64911	0.008	0	helix	-9	P1	Lethal
38	VP4	38	S	W	-3.64911	0.008	0	helix	-9	P1	Lethal
38	VP4	38	S	Y	-3.64911	0.008	0	helix	-9	P1	Lethal
39	VP4	39	N	A	-3.64911	0.271	9.1253	loop	13	P1	Lethal
39	VP4	39	N	C	-3.64911	0.271	9.1253	loop	13	P1	Lethal
39	VP4	39	N	D	-3.64911	0.271	9.1253	loop	13	P1	Lethal
39	VP4	39	N	E	-3.64911	0.271	9.1253	loop	13	P1	Lethal
39	VP4	39	N	F	-3.64911	0.271	9.1253	loop	13	P1	Lethal
39	VP4	39	N	G	-3.64911	0.271	9.1253	loop	13	P1	Lethal
39	VP4	39	N	H	0.139251	0.271	9.1253	loop	13	P1	Neutral
39	VP4	39	N	I	-3.64911	0.271	9.1253	loop	13	P1	Lethal
39	VP4	39	N	L	-1.12417	0.271	9.1253	loop	13	P1	Deletereous
39	VP4	39	N	M	-3.64911	0.271	9.1253	loop	13	P1	Lethal
39	VP4	39	N	P	-3.64911	0.271	9.1253	loop	13	P1	Lethal
39	VP4	39	N	Q	-3.64911	0.271	9.1253	loop	13	P1	Lethal
39	VP4	39	N	R	-1.12178	0.271	9.1253	loop	13	P1	Deletereous
39	VP4	39	N	S	-1.30469	0.271	9.1253	loop	13	P1	Deletereous
39	VP4	39	N	T	-3.64911	0.271	9.1253	loop	13	P1	Lethal
39	VP4	39	N	V	-3.64911	0.271	9.1253	loop	13	P1	Lethal
39	VP4	39	N	W	-3.64911	0.271	9.1253	loop	13	P1	Lethal
39	VP4	39	N	Y	-0.325532	0.271	9.1253	loop	13	P1	Neutral
40	VP4	40	S	A	0.766284	0.277	16.831	loop	17	P1	Beneficial
40	VP4	40	S	C	-3.64911	0.277	16.831	loop	17	P1	Lethal
40	VP4	40	S	D	-3.64911	0.277	16.831	loop	17	P1	Lethal
40	VP4	40	S	E	-3.64911	0.277	16.831	loop	17	P1	Lethal
40	VP4	40	S	F	-3.64911	0.277	16.831	loop	17	P1	Lethal
40	VP4	40	S	G	-1.8804	0.277	16.831	loop	17	P1	Deletereous
40	VP4	40	S	H	-3.64911	0.277	16.831	loop	17	P1	Lethal
40	VP4	40	S	I	-3.64911	0.277	16.831	loop	17	P1	Lethal
40	VP4	40	S	K	-3.64911	0.277	16.831	loop	17	P1	Lethal
40	VP4	40	S	L	-3.64911	0.277	16.831	loop	17	P1	Lethal
40	VP4	40	S	M	-3.64911	0.277	16.831	loop	17	P1	Lethal
40	VP4	40	S	N	-3.64911	0.277	16.831	loop	17	P1	Lethal
40	VP4	40	S	P	-3.64911	0.277	16.831	loop	17	P1	Lethal
40	VP4	40	S	Q	-3.64911	0.277	16.831	loop	17	P1	Lethal
40	VP4	40	S	R	-3.64911	0.277	16.831	loop	17	P1	Lethal
40	VP4	40	S	T	-3.64911	0.277	16.831	loop	17	P1	Lethal
40	VP4	40	S	V	-3.64911	0.277	16.831	loop	17	P1	Lethal
40	VP4	40	S	W	-3.64911	0.277	16.831	loop	17	P1	Lethal
40	VP4	40	S	Y	-3.64911	0.277	16.831	loop	17	P1	Lethal
41	VP4	41	A	C	-0.355642	0.611	4.9157	loop	-13	P1	Neutral
41	VP4	41	A	D	-3.64911	0.611	4.9157	loop	-13	P1	Lethal
41	VP4	41	A	E	-3.64911	0.611	4.9157	loop	-13	P1	Lethal
41	VP4	41	A	F	-3.64911	0.611	4.9157	loop	-13	P1	Lethal
41	VP4	41	A	G	-3.64911	0.611	4.9157	loop	-13	P1	Lethal
41	VP4	41	A	H	-3.64911	0.611	4.9157	loop	-13	P1	Lethal
41	VP4	41	A	I	-3.64911	0.611	4.9157	loop	-13	P1	Lethal
41	VP4	41	A	K	-3.64911	0.611	4.9157	loop	-13	P1	Lethal
41	VP4	41	A	L	-3.64911	0.611	4.9157	loop	-13	P1	Lethal
41	VP4	41	A	M	-3.64911	0.611	4.9157	loop	-13	P1	Lethal
41	VP4	41	A	N	-3.64911	0.611	4.9157	loop	-13	P1	Lethal
41	VP4	41	A	P	-3.64911	0.611	4.9157	loop	-13	P1	Lethal
41	VP4	41	A	Q	-3.64911	0.611	4.9157	loop	-13	P1	Lethal
41	VP4	41	A	R	-3.64911	0.611	4.9157	loop	-13	P1	Lethal
41	VP4	41	A	S	-1.03037	0.611	4.9157	loop	-13	P1	Deletereous
41	VP4	41	A	T	-3.64911	0.611	4.9157	loop	-13	P1	Lethal
41	VP4	41	A	V	-3.64911	0.611	4.9157	loop	-13	P1	Lethal
41	VP4	41	A	W	-3.64911	0.611	4.9157	loop	-13	P1	Lethal
41	VP4	41	A	Y	-3.64911	0.611	4.9157	loop	-13	P1	Lethal
42	VP4	42	N	A	-3.64911	0.253	60.791	loop	13	P1	Lethal
42	VP4	42	N	C	-3.64911	0.253	60.791	loop	13	P1	Lethal
42	VP4	42	N	E	-3.64911	0.253	60.791	loop	13	P1	Lethal
42	VP4	42	N	F	-3.64911	0.253	60.791	loop	13	P1	Lethal
42	VP4	42	N	G	-3.64911	0.253	60.791	loop	13	P1	Lethal
42	VP4	42	N	H	-3.64911	0.253	60.791	loop	13	P1	Lethal
42	VP4	42	N	I	-3.64911	0.253	60.791	loop	13	P1	Lethal
42	VP4	42	N	L	-3.64911	0.253	60.791	loop	13	P1	Lethal
42	VP4	42	N	P	-3.64911	0.253	60.791	loop	13	P1	Lethal
42	VP4	42	N	Q	-3.64911	0.253	60.791	loop	13	P1	Lethal
42	VP4	42	N	R	-3.64911	0.253	60.791	loop	13	P1	Lethal
42	VP4	42	N	S	-0.906133	0.253	60.791	loop	13	P1	Deletereous
42	VP4	42	N	T	-3.64911	0.253	60.791	loop	13	P1	Lethal
42	VP4	42	N	V	-3.64911	0.253	60.791	loop	13	P1	Lethal
42	VP4	42	N	W	-3.64911	0.253	60.791	loop	13	P1	Lethal
42	VP4	42	N	Y	-3.64911	0.253	60.791	loop	13	P1	Lethal
43	VP4	43	R	A	-3.64911	0.008	2.0474	loop	-19	P1	Lethal
43	VP4	43	R	C	-3.64911	0.008	2.0474	loop	-19	P1	Lethal
43	VP4	43	R	D	-3.64911	0.008	2.0474	loop	-19	P1	Lethal
43	VP4	43	R	E	-3.64911	0.008	2.0474	loop	-19	P1	Lethal
43	VP4	43	R	F	-3.64911	0.008	2.0474	loop	-19	P1	Lethal
43	VP4	43	R	G	-3.64911	0.008	2.0474	loop	-19	P1	Lethal
43	VP4	43	R	H	-3.64911	0.008	2.0474	loop	-19	P1	Lethal
43	VP4	43	R	I	-3.64911	0.008	2.0474	loop	-19	P1	Lethal
43	VP4	43	R	K	-3.64911	0.008	2.0474	loop	-19	P1	Lethal
43	VP4	43	R	L	-3.64911	0.008	2.0474	loop	-19	P1	Lethal
43	VP4	43	R	M	-3.64911	0.008	2.0474	loop	-19	P1	Lethal
43	VP4	43	R	N	-3.64911	0.008	2.0474	loop	-19	P1	Lethal
43	VP4	43	R	P	-3.64911	0.008	2.0474	loop	-19	P1	Lethal
43	VP4	43	R	Q	-3.64911	0.008	2.0474	loop	-19	P1	Lethal
43	VP4	43	R	S	-3.64911	0.008	2.0474	loop	-19	P1	Lethal
43	VP4	43	R	T	-3.64911	0.008	2.0474	loop	-19	P1	Lethal
43	VP4	43	R	V	-3.64911	0.008	2.0474	loop	-19	P1	Lethal
43	VP4	43	R	Y	-3.64911	0.008	2.0474	loop	-19	P1	Lethal
44	VP4	44	Q	A	-3.64911	0.008	28.111	loop	17	P1	Lethal
44	VP4	44	Q	C	-3.64911	0.008	28.111	loop	17	P1	Lethal
44	VP4	44	Q	D	-3.64911	0.008	28.111	loop	17	P1	Lethal
44	VP4	44	Q	E	-3.64911	0.008	28.111	loop	17	P1	Lethal
44	VP4	44	Q	F	-0.56312	0.008	28.111	loop	17	P1	Deletereous
44	VP4	44	Q	G	-3.64911	0.008	28.111	loop	17	P1	Lethal
44	VP4	44	Q	I	-3.64911	0.008	28.111	loop	17	P1	Lethal
44	VP4	44	Q	K	-3.64911	0.008	28.111	loop	17	P1	Lethal
44	VP4	44	Q	L	-3.64911	0.008	28.111	loop	17	P1	Lethal
44	VP4	44	Q	M	0.59414	0.008	28.111	loop	17	P1	Beneficial
44	VP4	44	Q	N	-0.0195305	0.008	28.111	loop	17	P1	Neutral
44	VP4	44	Q	P	-3.64911	0.008	28.111	loop	17	P1	Lethal
44	VP4	44	Q	R	-3.64911	0.008	28.111	loop	17	P1	Lethal
44	VP4	44	Q	S	-3.64911	0.008	28.111	loop	17	P1	Lethal
44	VP4	44	Q	T	-3.64911	0.008	28.111	loop	17	P1	Lethal
44	VP4	44	Q	V	-3.64911	0.008	28.111	loop	17	P1	Lethal
44	VP4	44	Q	W	-3.64911	0.008	28.111	loop	17	P1	Lethal
44	VP4	44	Q	Y	-3.64911	0.008	28.111	loop	17	P1	Lethal
45	VP4	45	D	A	-3.64911	0.36	39.965	loop	-19	P1	Lethal
45	VP4	45	D	C	-3.64911	0.36	39.965	loop	-19	P1	Lethal
45	VP4	45	D	F	-3.64911	0.36	39.965	loop	-19	P1	Lethal
45	VP4	45	D	G	-3.64911	0.36	39.965	loop	-19	P1	Lethal
45	VP4	45	D	H	-3.64911	0.36	39.965	loop	-19	P1	Lethal
45	VP4	45	D	I	-0.986116	0.36	39.965	loop	-19	P1	Deletereous
45	VP4	45	D	K	-3.64911	0.36	39.965	loop	-19	P1	Lethal
45	VP4	45	D	L	-0.87694	0.36	39.965	loop	-19	P1	Deletereous
45	VP4	45	D	M	-3.64911	0.36	39.965	loop	-19	P1	Lethal
45	VP4	45	D	N	-3.64911	0.36	39.965	loop	-19	P1	Lethal
45	VP4	45	D	P	-3.64911	0.36	39.965	loop	-19	P1	Lethal
45	VP4	45	D	Q	-0.863509	0.36	39.965	loop	-19	P1	Deletereous
45	VP4	45	D	R	-1.21994	0.36	39.965	loop	-19	P1	Deletereous
45	VP4	45	D	S	-0.719556	0.36	39.965	loop	-19	P1	Deletereous
45	VP4	45	D	T	-1.07341	0.36	39.965	loop	-19	P1	Deletereous
45	VP4	45	D	V	-3.64911	0.36	39.965	loop	-19	P1	Lethal
45	VP4	45	D	W	-3.64911	0.36	39.965	loop	-19	P1	Lethal
45	VP4	45	D	Y	-3.64911	0.36	39.965	loop	-19	P1	Lethal
46	VP4	46	F	A	-0.805116	0.293	14.866	loop	-15	P1	Deletereous
46	VP4	46	F	C	-3.64911	0.293	14.866	loop	-15	P1	Lethal
46	VP4	46	F	D	-3.64911	0.293	14.866	loop	-15	P1	Lethal
46	VP4	46	F	E	-3.64911	0.293	14.866	loop	-15	P1	Lethal
46	VP4	46	F	G	-3.64911	0.293	14.866	loop	-15	P1	Lethal
46	VP4	46	F	H	-3.64911	0.293	14.866	loop	-15	P1	Lethal
46	VP4	46	F	I	-0.609817	0.293	14.866	loop	-15	P1	Deletereous
46	VP4	46	F	K	-3.64911	0.293	14.866	loop	-15	P1	Lethal
46	VP4	46	F	L	-0.653089	0.293	14.866	loop	-15	P1	Deletereous
46	VP4	46	F	M	-3.64911	0.293	14.866	loop	-15	P1	Lethal
46	VP4	46	F	N	-1.2119	0.293	14.866	loop	-15	P1	Deletereous
46	VP4	46	F	P	-3.64911	0.293	14.866	loop	-15	P1	Lethal
46	VP4	46	F	Q	-0.732245	0.293	14.866	loop	-15	P1	Deletereous
46	VP4	46	F	R	-3.64911	0.293	14.866	loop	-15	P1	Lethal
46	VP4	46	F	S	-1.24819	0.293	14.866	loop	-15	P1	Deletereous
46	VP4	46	F	T	-1.31495	0.293	14.866	loop	-15	P1	Deletereous
46	VP4	46	F	V	-0.377209	0.293	14.866	loop	-15	P1	Neutral
46	VP4	46	F	W	-0.257203	0.293	14.866	loop	-15	P1	Neutral
46	VP4	46	F	Y	-3.64911	0.293	14.866	loop	-15	P1	Lethal
47	VP4	47	T	A	0.00738163	0.829	50.815	loop	3	P1	Neutral
47	VP4	47	T	C	0.0831618	0.829	50.815	loop	3	P1	Neutral
47	VP4	47	T	D	-0.70236	0.829	50.815	loop	3	P1	Deletereous
47	VP4	47	T	E	-3.64911	0.829	50.815	loop	3	P1	Lethal
47	VP4	47	T	F	-3.64911	0.829	50.815	loop	3	P1	Lethal
47	VP4	47	T	G	-0.858793	0.829	50.815	loop	3	P1	Deletereous
47	VP4	47	T	H	-0.390602	0.829	50.815	loop	3	P1	Neutral
47	VP4	47	T	I	-0.518803	0.829	50.815	loop	3	P1	Deletereous
47	VP4	47	T	K	-0.733956	0.829	50.815	loop	3	P1	Deletereous
47	VP4	47	T	L	-0.877017	0.829	50.815	loop	3	P1	Deletereous
47	VP4	47	T	M	-3.64911	0.829	50.815	loop	3	P1	Lethal
47	VP4	47	T	N	-0.777178	0.829	50.815	loop	3	P1	Deletereous
47	VP4	47	T	P	-3.64911	0.829	50.815	loop	3	P1	Lethal
47	VP4	47	T	Q	-0.191991	0.829	50.815	loop	3	P1	Neutral
47	VP4	47	T	R	-1.30966	0.829	50.815	loop	3	P1	Deletereous
47	VP4	47	T	S	-0.235122	0.829	50.815	loop	3	P1	Neutral
47	VP4	47	T	V	-0.37373	0.829	50.815	loop	3	P1	Neutral
47	VP4	47	T	W	-0.552246	0.829	50.815	loop	3	P1	Deletereous
47	VP4	47	T	Y	-0.228393	0.829	50.815	loop	3	P1	Neutral
48	VP4	48	Q	A	-0.3784	0.008	30.321	loop	-7	P1	Neutral
48	VP4	48	Q	C	0.295107	0.008	30.321	loop	-7	P1	Neutral
48	VP4	48	Q	D	-3.64911	0.008	30.321	loop	-7	P1	Lethal
48	VP4	48	Q	E	-0.330947	0.008	30.321	loop	-7	P1	Neutral
48	VP4	48	Q	F	-0.846852	0.008	30.321	loop	-7	P1	Deletereous
48	VP4	48	Q	G	-3.64911	0.008	30.321	loop	-7	P1	Lethal
48	VP4	48	Q	I	-0.642774	0.008	30.321	loop	-7	P1	Deletereous
48	VP4	48	Q	K	-3.64911	0.008	30.321	loop	-7	P1	Lethal
48	VP4	48	Q	L	-0.779705	0.008	30.321	loop	-7	P1	Deletereous
48	VP4	48	Q	M	-3.64911	0.008	30.321	loop	-7	P1	Lethal
48	VP4	48	Q	N	-0.800155	0.008	30.321	loop	-7	P1	Deletereous
48	VP4	48	Q	P	-3.64911	0.008	30.321	loop	-7	P1	Lethal
48	VP4	48	Q	R	-3.64911	0.008	30.321	loop	-7	P1	Lethal
48	VP4	48	Q	S	-0.454175	0.008	30.321	loop	-7	P1	Deletereous
48	VP4	48	Q	T	-0.585713	0.008	30.321	loop	-7	P1	Deletereous
48	VP4	48	Q	V	-0.627211	0.008	30.321	loop	-7	P1	Deletereous
48	VP4	48	Q	W	-3.64911	0.008	30.321	loop	-7	P1	Lethal
48	VP4	48	Q	Y	-1.06091	0.008	30.321	loop	-7	P1	Deletereous
49	VP4	49	D	A	-3.64911	0.015	53.153	loop	15	P1	Lethal
49	VP4	49	D	C	-3.64911	0.015	53.153	loop	15	P1	Lethal
49	VP4	49	D	F	-3.64911	0.015	53.153	loop	15	P1	Lethal
49	VP4	49	D	G	-3.64911	0.015	53.153	loop	15	P1	Lethal
49	VP4	49	D	H	-3.64911	0.015	53.153	loop	15	P1	Lethal
49	VP4	49	D	I	-3.64911	0.015	53.153	loop	15	P1	Lethal
49	VP4	49	D	K	-3.64911	0.015	53.153	loop	15	P1	Lethal
49	VP4	49	D	L	-3.64911	0.015	53.153	loop	15	P1	Lethal
49	VP4	49	D	M	-3.64911	0.015	53.153	loop	15	P1	Lethal
49	VP4	49	D	P	-3.64911	0.015	53.153	loop	15	P1	Lethal
49	VP4	49	D	Q	-0.687569	0.015	53.153	loop	15	P1	Deletereous
49	VP4	49	D	R	-3.64911	0.015	53.153	loop	15	P1	Lethal
49	VP4	49	D	S	-1.36961	0.015	53.153	loop	15	P1	Deletereous
49	VP4	49	D	T	-3.64911	0.015	53.153	loop	15	P1	Lethal
49	VP4	49	D	V	-3.64911	0.015	53.153	loop	15	P1	Lethal
49	VP4	49	D	W	-0.652606	0.015	53.153	loop	15	P1	Deletereous
49	VP4	49	D	Y	-3.64911	0.015	53.153	loop	15	P1	Lethal
50	VP4	50	P	A	-0.693066	0	22.06	loop	-19	P1	Deletereous
50	VP4	50	P	C	-3.64911	0	22.06	loop	-19	P1	Lethal
50	VP4	50	P	D	-3.64911	0	22.06	loop	-19	P1	Lethal
50	VP4	50	P	E	-3.64911	0	22.06	loop	-19	P1	Lethal
50	VP4	50	P	F	-3.64911	0	22.06	loop	-19	P1	Lethal
50	VP4	50	P	G	-3.64911	0	22.06	loop	-19	P1	Lethal
50	VP4	50	P	H	-3.64911	0	22.06	loop	-19	P1	Lethal
50	VP4	50	P	I	-3.64911	0	22.06	loop	-19	P1	Lethal
50	VP4	50	P	K	-3.64911	0	22.06	loop	-19	P1	Lethal
50	VP4	50	P	L	-3.64911	0	22.06	loop	-19	P1	Lethal
50	VP4	50	P	N	-3.64911	0	22.06	loop	-19	P1	Lethal
50	VP4	50	P	Q	-3.64911	0	22.06	loop	-19	P1	Lethal
50	VP4	50	P	R	-3.64911	0	22.06	loop	-19	P1	Lethal
50	VP4	50	P	S	-3.64911	0	22.06	loop	-19	P1	Lethal
50	VP4	50	P	T	-3.64911	0	22.06	loop	-19	P1	Lethal
50	VP4	50	P	V	-3.64911	0	22.06	loop	-19	P1	Lethal
50	VP4	50	P	W	-3.64911	0	22.06	loop	-19	P1	Lethal
50	VP4	50	P	Y	-3.64911	0	22.06	loop	-19	P1	Lethal
51	VP4	51	G	A	-0.833488	0.7	43.318	loop	17	P1	Deletereous
51	VP4	51	G	C	-0.0860503	0.7	43.318	loop	17	P1	Neutral
51	VP4	51	G	D	-3.64911	0.7	43.318	loop	17	P1	Lethal
51	VP4	51	G	E	-0.273401	0.7	43.318	loop	17	P1	Neutral
51	VP4	51	G	F	-3.64911	0.7	43.318	loop	17	P1	Lethal
51	VP4	51	G	H	-0.719883	0.7	43.318	loop	17	P1	Deletereous
51	VP4	51	G	I	-0.478125	0.7	43.318	loop	17	P1	Deletereous
51	VP4	51	G	K	-3.64911	0.7	43.318	loop	17	P1	Lethal
51	VP4	51	G	L	-3.64911	0.7	43.318	loop	17	P1	Lethal
51	VP4	51	G	M	-3.64911	0.7	43.318	loop	17	P1	Lethal
51	VP4	51	G	N	-0.270232	0.7	43.318	loop	17	P1	Neutral
51	VP4	51	G	P	-0.981821	0.7	43.318	loop	17	P1	Deletereous
51	VP4	51	G	Q	-0.975449	0.7	43.318	loop	17	P1	Deletereous
51	VP4	51	G	R	-1.17309	0.7	43.318	loop	17	P1	Deletereous
51	VP4	51	G	S	-0.537307	0.7	43.318	loop	17	P1	Deletereous
51	VP4	51	G	T	-0.716699	0.7	43.318	loop	17	P1	Deletereous
51	VP4	51	G	V	-3.64911	0.7	43.318	loop	17	P1	Lethal
51	VP4	51	G	W	-3.64911	0.7	43.318	loop	17	P1	Lethal
51	VP4	51	G	Y	0.110917	0.7	43.318	loop	17	P1	Neutral
52	VP4	52	K	A	-0.994376	0.015	13.933	loop	-15	P1	Deletereous
52	VP4	52	K	C	-3.64911	0.015	13.933	loop	-15	P1	Lethal
52	VP4	52	K	D	-3.64911	0.015	13.933	loop	-15	P1	Lethal
52	VP4	52	K	E	-3.64911	0.015	13.933	loop	-15	P1	Lethal
52	VP4	52	K	F	-3.64911	0.015	13.933	loop	-15	P1	Lethal
52	VP4	52	K	G	-3.64911	0.015	13.933	loop	-15	P1	Lethal
52	VP4	52	K	H	-3.64911	0.015	13.933	loop	-15	P1	Lethal
52	VP4	52	K	I	-1.21485	0.015	13.933	loop	-15	P1	Deletereous
52	VP4	52	K	L	-3.64911	0.015	13.933	loop	-15	P1	Lethal
52	VP4	52	K	P	-0.829109	0.015	13.933	loop	-15	P1	Deletereous
52	VP4	52	K	Q	-3.64911	0.015	13.933	loop	-15	P1	Lethal
52	VP4	52	K	R	-0.597186	0.015	13.933	loop	-15	P1	Deletereous
52	VP4	52	K	S	-3.64911	0.015	13.933	loop	-15	P1	Lethal
52	VP4	52	K	T	-3.64911	0.015	13.933	loop	-15	P1	Lethal
52	VP4	52	K	V	-0.67719	0.015	13.933	loop	-15	P1	Deletereous
52	VP4	52	K	Y	-3.64911	0.015	13.933	loop	-15	P1	Lethal
53	VP4	53	F	A	-3.64911	0.014	6.4246	loop	-19	P1	Lethal
53	VP4	53	F	C	-3.64911	0.014	6.4246	loop	-19	P1	Lethal
53	VP4	53	F	D	-3.64911	0.014	6.4246	loop	-19	P1	Lethal
53	VP4	53	F	E	-3.64911	0.014	6.4246	loop	-19	P1	Lethal
53	VP4	53	F	G	-3.64911	0.014	6.4246	loop	-19	P1	Lethal
53	VP4	53	F	H	-3.64911	0.014	6.4246	loop	-19	P1	Lethal
53	VP4	53	F	I	-3.64911	0.014	6.4246	loop	-19	P1	Lethal
53	VP4	53	F	K	-3.64911	0.014	6.4246	loop	-19	P1	Lethal
53	VP4	53	F	L	-3.64911	0.014	6.4246	loop	-19	P1	Lethal
53	VP4	53	F	M	-3.64911	0.014	6.4246	loop	-19	P1	Lethal
53	VP4	53	F	N	-3.64911	0.014	6.4246	loop	-19	P1	Lethal
53	VP4	53	F	P	-3.64911	0.014	6.4246	loop	-19	P1	Lethal
53	VP4	53	F	Q	-3.64911	0.014	6.4246	loop	-19	P1	Lethal
53	VP4	53	F	R	-3.64911	0.014	6.4246	loop	-19	P1	Lethal
53	VP4	53	F	S	-3.64911	0.014	6.4246	loop	-19	P1	Lethal
53	VP4	53	F	T	-3.64911	0.014	6.4246	loop	-19	P1	Lethal
53	VP4	53	F	V	-3.64911	0.014	6.4246	loop	-19	P1	Lethal
53	VP4	53	F	W	-3.64911	0.014	6.4246	loop	-19	P1	Lethal
53	VP4	53	F	Y	-3.64911	0.014	6.4246	loop	-19	P1	Lethal
54	VP4	54	T	A	-0.382035	0.057	9.9058	loop	5	P1	Neutral
54	VP4	54	T	C	-0.246552	0.057	9.9058	loop	5	P1	Neutral
54	VP4	54	T	D	-3.64911	0.057	9.9058	loop	5	P1	Lethal
54	VP4	54	T	E	-3.64911	0.057	9.9058	loop	5	P1	Lethal
54	VP4	54	T	F	-3.64911	0.057	9.9058	loop	5	P1	Lethal
54	VP4	54	T	G	-3.64911	0.057	9.9058	loop	5	P1	Lethal
54	VP4	54	T	H	-3.64911	0.057	9.9058	loop	5	P1	Lethal
54	VP4	54	T	I	-3.64911	0.057	9.9058	loop	5	P1	Lethal
54	VP4	54	T	K	-3.64911	0.057	9.9058	loop	5	P1	Lethal
54	VP4	54	T	L	-3.64911	0.057	9.9058	loop	5	P1	Lethal
54	VP4	54	T	M	-3.64911	0.057	9.9058	loop	5	P1	Lethal
54	VP4	54	T	N	-3.64911	0.057	9.9058	loop	5	P1	Lethal
54	VP4	54	T	P	-3.64911	0.057	9.9058	loop	5	P1	Lethal
54	VP4	54	T	Q	-3.64911	0.057	9.9058	loop	5	P1	Lethal
54	VP4	54	T	R	-3.64911	0.057	9.9058	loop	5	P1	Lethal
54	VP4	54	T	S	-0.186173	0.057	9.9058	loop	5	P1	Neutral
54	VP4	54	T	V	-3.64911	0.057	9.9058	loop	5	P1	Lethal
54	VP4	54	T	W	-3.64911	0.057	9.9058	loop	5	P1	Lethal
54	VP4	54	T	Y	-3.64911	0.057	9.9058	loop	5	P1	Lethal
55	VP4	55	E	A	-0.773627	0.238	33.056	loop	5	P1	Deletereous
55	VP4	55	E	C	-3.64911	0.238	33.056	loop	5	P1	Lethal
55	VP4	55	E	F	-3.64911	0.238	33.056	loop	5	P1	Lethal
55	VP4	55	E	G	-3.64911	0.238	33.056	loop	5	P1	Lethal
55	VP4	55	E	H	-3.64911	0.238	33.056	loop	5	P1	Lethal
55	VP4	55	E	I	-3.64911	0.238	33.056	loop	5	P1	Lethal
55	VP4	55	E	K	-3.64911	0.238	33.056	loop	5	P1	Lethal
55	VP4	55	E	L	-3.64911	0.238	33.056	loop	5	P1	Lethal
55	VP4	55	E	M	0.757835	0.238	33.056	loop	5	P1	Beneficial
55	VP4	55	E	N	-0.0967682	0.238	33.056	loop	5	P1	Neutral
55	VP4	55	E	P	-3.64911	0.238	33.056	loop	5	P1	Lethal
55	VP4	55	E	Q	-0.0219518	0.238	33.056	loop	5	P1	Neutral
55	VP4	55	E	R	-0.980621	0.238	33.056	loop	5	P1	Deletereous
55	VP4	55	E	S	-0.84057	0.238	33.056	loop	5	P1	Deletereous
55	VP4	55	E	T	-0.907331	0.238	33.056	loop	5	P1	Deletereous
55	VP4	55	E	V	-3.64911	0.238	33.056	loop	5	P1	Lethal
55	VP4	55	E	W	-3.64911	0.238	33.056	loop	5	P1	Lethal
55	VP4	55	E	Y	-3.64911	0.238	33.056	loop	5	P1	Lethal
56	VP4	56	P	A	-3.64911	0	8.4908	loop	-17	P1	Lethal
56	VP4	56	P	C	-3.64911	0	8.4908	loop	-17	P1	Lethal
56	VP4	56	P	D	-3.64911	0	8.4908	loop	-17	P1	Lethal
56	VP4	56	P	E	-3.64911	0	8.4908	loop	-17	P1	Lethal
56	VP4	56	P	F	-3.64911	0	8.4908	loop	-17	P1	Lethal
56	VP4	56	P	G	-3.64911	0	8.4908	loop	-17	P1	Lethal
56	VP4	56	P	H	-3.64911	0	8.4908	loop	-17	P1	Lethal
56	VP4	56	P	I	-3.64911	0	8.4908	loop	-17	P1	Lethal
56	VP4	56	P	K	-3.64911	0	8.4908	loop	-17	P1	Lethal
56	VP4	56	P	L	-3.64911	0	8.4908	loop	-17	P1	Lethal
56	VP4	56	P	M	-3.64911	0	8.4908	loop	-17	P1	Lethal
56	VP4	56	P	N	-3.64911	0	8.4908	loop	-17	P1	Lethal
56	VP4	56	P	Q	-3.64911	0	8.4908	loop	-17	P1	Lethal
56	VP4	56	P	R	-3.64911	0	8.4908	loop	-17	P1	Lethal
56	VP4	56	P	S	-3.64911	0	8.4908	loop	-17	P1	Lethal
56	VP4	56	P	T	-3.64911	0	8.4908	loop	-17	P1	Lethal
56	VP4	56	P	V	-3.64911	0	8.4908	loop	-17	P1	Lethal
56	VP4	56	P	W	-3.64911	0	8.4908	loop	-17	P1	Lethal
56	VP4	56	P	Y	-3.64911	0	8.4908	loop	-17	P1	Lethal
57	VP4	57	V	A	-3.64911	0.356	14.554	strand	-19	P1	Lethal
57	VP4	57	V	C	-0.0852264	0.356	14.554	strand	-19	P1	Neutral
57	VP4	57	V	D	-3.64911	0.356	14.554	strand	-19	P1	Lethal
57	VP4	57	V	E	-3.64911	0.356	14.554	strand	-19	P1	Lethal
57	VP4	57	V	F	-3.64911	0.356	14.554	strand	-19	P1	Lethal
57	VP4	57	V	G	-3.64911	0.356	14.554	strand	-19	P1	Lethal
57	VP4	57	V	H	-3.64911	0.356	14.554	strand	-19	P1	Lethal
57	VP4	57	V	I	0.0797334	0.356	14.554	strand	-19	P1	Neutral
57	VP4	57	V	K	-3.64911	0.356	14.554	strand	-19	P1	Lethal
57	VP4	57	V	L	-0.463385	0.356	14.554	strand	-19	P1	Deletereous
57	VP4	57	V	N	-3.64911	0.356	14.554	strand	-19	P1	Lethal
57	VP4	57	V	P	-3.64911	0.356	14.554	strand	-19	P1	Lethal
57	VP4	57	V	Q	-3.64911	0.356	14.554	strand	-19	P1	Lethal
57	VP4	57	V	R	-3.64911	0.356	14.554	strand	-19	P1	Lethal
57	VP4	57	V	S	-3.64911	0.356	14.554	strand	-19	P1	Lethal
57	VP4	57	V	T	-0.295991	0.356	14.554	strand	-19	P1	Neutral
57	VP4	57	V	W	-3.64911	0.356	14.554	strand	-19	P1	Lethal
57	VP4	57	V	Y	-3.64911	0.356	14.554	strand	-19	P1	Lethal
58	VP4	58	K	A	-0.567502	0.051	56.137	loop	5	P1	Deletereous
58	VP4	58	K	C	-3.64911	0.051	56.137	loop	5	P1	Lethal
58	VP4	58	K	D	-3.64911	0.051	56.137	loop	5	P1	Lethal
58	VP4	58	K	E	-3.64911	0.051	56.137	loop	5	P1	Lethal
58	VP4	58	K	F	-3.64911	0.051	56.137	loop	5	P1	Lethal
58	VP4	58	K	G	-3.64911	0.051	56.137	loop	5	P1	Lethal
58	VP4	58	K	H	-3.64911	0.051	56.137	loop	5	P1	Lethal
58	VP4	58	K	I	-3.64911	0.051	56.137	loop	5	P1	Lethal
58	VP4	58	K	L	-3.64911	0.051	56.137	loop	5	P1	Lethal
58	VP4	58	K	P	-3.64911	0.051	56.137	loop	5	P1	Lethal
58	VP4	58	K	Q	0.611011	0.051	56.137	loop	5	P1	Beneficial
58	VP4	58	K	R	-3.64911	0.051	56.137	loop	5	P1	Lethal
58	VP4	58	K	S	-3.64911	0.051	56.137	loop	5	P1	Lethal
58	VP4	58	K	T	-3.64911	0.051	56.137	loop	5	P1	Lethal
58	VP4	58	K	V	-0.394718	0.051	56.137	loop	5	P1	Neutral
58	VP4	58	K	W	-3.64911	0.051	56.137	loop	5	P1	Lethal
58	VP4	58	K	Y	-3.64911	0.051	56.137	loop	5	P1	Lethal
59	VP4	59	D	A	-3.64911	0.008	36.76	loop	17	P1	Lethal
59	VP4	59	D	C	-3.64911	0.008	36.76	loop	17	P1	Lethal
59	VP4	59	D	F	-3.64911	0.008	36.76	loop	17	P1	Lethal
59	VP4	59	D	G	-3.64911	0.008	36.76	loop	17	P1	Lethal
59	VP4	59	D	H	-3.64911	0.008	36.76	loop	17	P1	Lethal
59	VP4	59	D	I	-3.64911	0.008	36.76	loop	17	P1	Lethal
59	VP4	59	D	K	-3.64911	0.008	36.76	loop	17	P1	Lethal
59	VP4	59	D	L	-3.64911	0.008	36.76	loop	17	P1	Lethal
59	VP4	59	D	M	-3.64911	0.008	36.76	loop	17	P1	Lethal
59	VP4	59	D	N	-3.64911	0.008	36.76	loop	17	P1	Lethal
59	VP4	59	D	P	-3.64911	0.008	36.76	loop	17	P1	Lethal
59	VP4	59	D	Q	-3.64911	0.008	36.76	loop	17	P1	Lethal
59	VP4	59	D	R	-3.64911	0.008	36.76	loop	17	P1	Lethal
59	VP4	59	D	S	-3.64911	0.008	36.76	loop	17	P1	Lethal
59	VP4	59	D	T	-3.64911	0.008	36.76	loop	17	P1	Lethal
59	VP4	59	D	V	-3.64911	0.008	36.76	loop	17	P1	Lethal
59	VP4	59	D	W	-3.64911	0.008	36.76	loop	17	P1	Lethal
59	VP4	59	D	Y	-3.64911	0.008	36.76	loop	17	P1	Lethal
60	VP4	60	I	A	-3.64911	0.879	94.183	loop	19	P1	Lethal
60	VP4	60	I	C	-0.512888	0.879	94.183	loop	19	P1	Deletereous
60	VP4	60	I	D	-3.64911	0.879	94.183	loop	19	P1	Lethal
60	VP4	60	I	E	-3.64911	0.879	94.183	loop	19	P1	Lethal
60	VP4	60	I	F	0.161002	0.879	94.183	loop	19	P1	Neutral
60	VP4	60	I	G	-3.64911	0.879	94.183	loop	19	P1	Lethal
60	VP4	60	I	H	-3.64911	0.879	94.183	loop	19	P1	Lethal
60	VP4	60	I	K	-3.64911	0.879	94.183	loop	19	P1	Lethal
60	VP4	60	I	L	-0.00288113	0.879	94.183	loop	19	P1	Neutral
60	VP4	60	I	N	-3.64911	0.879	94.183	loop	19	P1	Lethal
60	VP4	60	I	P	-3.64911	0.879	94.183	loop	19	P1	Lethal
60	VP4	60	I	Q	-3.64911	0.879	94.183	loop	19	P1	Lethal
60	VP4	60	I	R	-3.64911	0.879	94.183	loop	19	P1	Lethal
60	VP4	60	I	S	-3.64911	0.879	94.183	loop	19	P1	Lethal
60	VP4	60	I	T	-0.856615	0.879	94.183	loop	19	P1	Deletereous
60	VP4	60	I	V	-3.64911	0.879	94.183	loop	19	P1	Lethal
60	VP4	60	I	W	-3.64911	0.879	94.183	loop	19	P1	Lethal
60	VP4	60	I	Y	-3.64911	0.879	94.183	loop	19	P1	Lethal
61	VP4	61	M	A	-3.64911	0	17.575	loop	-13	P1	Lethal
61	VP4	61	M	C	-3.64911	0	17.575	loop	-13	P1	Lethal
61	VP4	61	M	D	-3.64911	0	17.575	loop	-13	P1	Lethal
61	VP4	61	M	E	-3.64911	0	17.575	loop	-13	P1	Lethal
61	VP4	61	M	F	-3.64911	0	17.575	loop	-13	P1	Lethal
61	VP4	61	M	G	-3.64911	0	17.575	loop	-13	P1	Lethal
61	VP4	61	M	H	-3.64911	0	17.575	loop	-13	P1	Lethal
61	VP4	61	M	K	-3.64911	0	17.575	loop	-13	P1	Lethal
61	VP4	61	M	L	0.341928	0	17.575	loop	-13	P1	Beneficial
61	VP4	61	M	N	-3.64911	0	17.575	loop	-13	P1	Lethal
61	VP4	61	M	P	-3.64911	0	17.575	loop	-13	P1	Lethal
61	VP4	61	M	Q	-3.64911	0	17.575	loop	-13	P1	Lethal
61	VP4	61	M	R	-3.64911	0	17.575	loop	-13	P1	Lethal
61	VP4	61	M	S	-3.64911	0	17.575	loop	-13	P1	Lethal
61	VP4	61	M	T	-3.64911	0	17.575	loop	-13	P1	Lethal
61	VP4	61	M	V	-3.64911	0	17.575	loop	-13	P1	Lethal
61	VP4	61	M	W	-3.64911	0	17.575	loop	-13	P1	Lethal
61	VP4	61	M	Y	-3.64911	0	17.575	loop	-13	P1	Lethal
62	VP4	62	I	A	-0.735071	0.514	59.507	loop	15	P1	Deletereous
62	VP4	62	I	C	-3.64911	0.514	59.507	loop	15	P1	Lethal
62	VP4	62	I	D	-3.64911	0.514	59.507	loop	15	P1	Lethal
62	VP4	62	I	E	-3.64911	0.514	59.507	loop	15	P1	Lethal
62	VP4	62	I	F	-3.64911	0.514	59.507	loop	15	P1	Lethal
62	VP4	62	I	G	-3.64911	0.514	59.507	loop	15	P1	Lethal
62	VP4	62	I	H	-0.594418	0.514	59.507	loop	15	P1	Deletereous
62	VP4	62	I	K	-3.64911	0.514	59.507	loop	15	P1	Lethal
62	VP4	62	I	L	-0.526776	0.514	59.507	loop	15	P1	Deletereous
62	VP4	62	I	N	-3.64911	0.514	59.507	loop	15	P1	Lethal
62	VP4	62	I	P	-3.64911	0.514	59.507	loop	15	P1	Lethal
62	VP4	62	I	Q	-0.306295	0.514	59.507	loop	15	P1	Neutral
62	VP4	62	I	R	-0.911511	0.514	59.507	loop	15	P1	Deletereous
62	VP4	62	I	S	-0.746431	0.514	59.507	loop	15	P1	Deletereous
62	VP4	62	I	T	-0.60295	0.514	59.507	loop	15	P1	Deletereous
62	VP4	62	I	V	-0.225575	0.514	59.507	loop	15	P1	Neutral
62	VP4	62	I	W	-3.64911	0.514	59.507	loop	15	P1	Lethal
62	VP4	62	I	Y	-0.31721	0.514	59.507	loop	15	P1	Neutral
63	VP4	63	K	A	-3.64911	0	38.731	loop	-17	P1	Lethal
63	VP4	63	K	C	-3.64911	0	38.731	loop	-17	P1	Lethal
63	VP4	63	K	D	-3.64911	0	38.731	loop	-17	P1	Lethal
63	VP4	63	K	E	-3.64911	0	38.731	loop	-17	P1	Lethal
63	VP4	63	K	G	-3.64911	0	38.731	loop	-17	P1	Lethal
63	VP4	63	K	H	-3.64911	0	38.731	loop	-17	P1	Lethal
63	VP4	63	K	I	-3.64911	0	38.731	loop	-17	P1	Lethal
63	VP4	63	K	L	-3.64911	0	38.731	loop	-17	P1	Lethal
63	VP4	63	K	M	-3.64911	0	38.731	loop	-17	P1	Lethal
63	VP4	63	K	P	-3.64911	0	38.731	loop	-17	P1	Lethal
63	VP4	63	K	R	-3.64911	0	38.731	loop	-17	P1	Lethal
63	VP4	63	K	S	-3.64911	0	38.731	loop	-17	P1	Lethal
63	VP4	63	K	T	-3.64911	0	38.731	loop	-17	P1	Lethal
63	VP4	63	K	V	-3.64911	0	38.731	loop	-17	P1	Lethal
63	VP4	63	K	W	-3.64911	0	38.731	loop	-17	P1	Lethal
63	VP4	63	K	Y	-3.64911	0	38.731	loop	-17	P1	Lethal
64	VP4	64	S	A	-3.64911	0.523	34.018	loop	19	P1	Lethal
64	VP4	64	S	C	-3.64911	0.523	34.018	loop	19	P1	Lethal
64	VP4	64	S	D	-3.64911	0.523	34.018	loop	19	P1	Lethal
64	VP4	64	S	E	-3.64911	0.523	34.018	loop	19	P1	Lethal
64	VP4	64	S	F	-3.64911	0.523	34.018	loop	19	P1	Lethal
64	VP4	64	S	G	-3.64911	0.523	34.018	loop	19	P1	Lethal
64	VP4	64	S	H	-3.64911	0.523	34.018	loop	19	P1	Lethal
64	VP4	64	S	I	-3.64911	0.523	34.018	loop	19	P1	Lethal
64	VP4	64	S	K	-3.64911	0.523	34.018	loop	19	P1	Lethal
64	VP4	64	S	L	-3.64911	0.523	34.018	loop	19	P1	Lethal
64	VP4	64	S	M	-3.64911	0.523	34.018	loop	19	P1	Lethal
64	VP4	64	S	N	-3.64911	0.523	34.018	loop	19	P1	Lethal
64	VP4	64	S	P	-1.68553	0.523	34.018	loop	19	P1	Deletereous
64	VP4	64	S	Q	-3.64911	0.523	34.018	loop	19	P1	Lethal
64	VP4	64	S	R	-3.64911	0.523	34.018	loop	19	P1	Lethal
64	VP4	64	S	T	-0.152055	0.523	34.018	loop	19	P1	Neutral
64	VP4	64	S	V	-3.64911	0.523	34.018	loop	19	P1	Lethal
64	VP4	64	S	W	-3.64911	0.523	34.018	loop	19	P1	Lethal
64	VP4	64	S	Y	-3.64911	0.523	34.018	loop	19	P1	Lethal
65	VP4	65	L	A	-0.846437	0.67	49.418	loop	-1	P1	Deletereous
65	VP4	65	L	C	0.045566	0.67	49.418	loop	-1	P1	Neutral
65	VP4	65	L	D	-0.698415	0.67	49.418	loop	-1	P1	Deletereous
65	VP4	65	L	E	-0.497855	0.67	49.418	loop	-1	P1	Deletereous
65	VP4	65	L	F	-3.64911	0.67	49.418	loop	-1	P1	Lethal
65	VP4	65	L	G	-1.0487	0.67	49.418	loop	-1	P1	Deletereous
65	VP4	65	L	H	-0.7983	0.67	49.418	loop	-1	P1	Deletereous
65	VP4	65	L	I	-3.64911	0.67	49.418	loop	-1	P1	Lethal
65	VP4	65	L	K	-3.64911	0.67	49.418	loop	-1	P1	Lethal
65	VP4	65	L	M	0.438929	0.67	49.418	loop	-1	P1	Beneficial
65	VP4	65	L	N	-3.64911	0.67	49.418	loop	-1	P1	Lethal
65	VP4	65	L	P	-3.64911	0.67	49.418	loop	-1	P1	Lethal
65	VP4	65	L	Q	-0.427239	0.67	49.418	loop	-1	P1	Deletereous
65	VP4	65	L	R	-1.32462	0.67	49.418	loop	-1	P1	Deletereous
65	VP4	65	L	S	-0.835964	0.67	49.418	loop	-1	P1	Deletereous
65	VP4	65	L	T	-0.967074	0.67	49.418	loop	-1	P1	Deletereous
65	VP4	65	L	V	-1.03378	0.67	49.418	loop	-1	P1	Deletereous
65	VP4	65	L	W	-3.64911	0.67	49.418	loop	-1	P1	Lethal
65	VP4	65	L	Y	-0.209864	0.67	49.418	loop	-1	P1	Neutral
66	VP4	66	P	A	-0.801798	0	42.186	loop	-15	P1	Deletereous
66	VP4	66	P	C	-3.64911	0	42.186	loop	-15	P1	Lethal
66	VP4	66	P	D	-3.64911	0	42.186	loop	-15	P1	Lethal
66	VP4	66	P	E	-3.64911	0	42.186	loop	-15	P1	Lethal
66	VP4	66	P	F	-3.64911	0	42.186	loop	-15	P1	Lethal
66	VP4	66	P	G	-3.64911	0	42.186	loop	-15	P1	Lethal
66	VP4	66	P	H	-3.64911	0	42.186	loop	-15	P1	Lethal
66	VP4	66	P	I	-3.64911	0	42.186	loop	-15	P1	Lethal
66	VP4	66	P	K	-3.64911	0	42.186	loop	-15	P1	Lethal
66	VP4	66	P	L	-3.64911	0	42.186	loop	-15	P1	Lethal
66	VP4	66	P	M	-3.64911	0	42.186	loop	-15	P1	Lethal
66	VP4	66	P	N	-3.64911	0	42.186	loop	-15	P1	Lethal
66	VP4	66	P	Q	-3.64911	0	42.186	loop	-15	P1	Lethal
66	VP4	66	P	R	-3.64911	0	42.186	loop	-15	P1	Lethal
66	VP4	66	P	S	-3.64911	0	42.186	loop	-15	P1	Lethal
66	VP4	66	P	T	-3.64911	0	42.186	loop	-15	P1	Lethal
66	VP4	66	P	V	-3.64911	0	42.186	loop	-15	P1	Lethal
66	VP4	66	P	W	-3.64911	0	42.186	loop	-15	P1	Lethal
67	VP4	67	A	C	-3.64911	0.008	17.1	loop	-13	P1	Lethal
67	VP4	67	A	D	-3.64911	0.008	17.1	loop	-13	P1	Lethal
67	VP4	67	A	E	-3.64911	0.008	17.1	loop	-13	P1	Lethal
67	VP4	67	A	F	-3.64911	0.008	17.1	loop	-13	P1	Lethal
67	VP4	67	A	G	-3.64911	0.008	17.1	loop	-13	P1	Lethal
67	VP4	67	A	H	-3.64911	0.008	17.1	loop	-13	P1	Lethal
67	VP4	67	A	I	-3.64911	0.008	17.1	loop	-13	P1	Lethal
67	VP4	67	A	K	-3.64911	0.008	17.1	loop	-13	P1	Lethal
67	VP4	67	A	L	-3.64911	0.008	17.1	loop	-13	P1	Lethal
67	VP4	67	A	M	-3.64911	0.008	17.1	loop	-13	P1	Lethal
67	VP4	67	A	N	-3.64911	0.008	17.1	loop	-13	P1	Lethal
67	VP4	67	A	P	-3.64911	0.008	17.1	loop	-13	P1	Lethal
67	VP4	67	A	Q	-3.64911	0.008	17.1	loop	-13	P1	Lethal
67	VP4	67	A	R	-3.64911	0.008	17.1	loop	-13	P1	Lethal
67	VP4	67	A	S	-3.64911	0.008	17.1	loop	-13	P1	Lethal
67	VP4	67	A	T	-0.923418	0.008	17.1	loop	-13	P1	Deletereous
67	VP4	67	A	V	-3.64911	0.008	17.1	loop	-13	P1	Lethal
67	VP4	67	A	W	-3.64911	0.008	17.1	loop	-13	P1	Lethal
67	VP4	67	A	Y	-3.64911	0.008	17.1	loop	-13	P1	Lethal
68	VP4	68	L	A	-3.64911	0.008	1.7137	loop	-9	P1	Lethal
68	VP4	68	L	C	-3.64911	0.008	1.7137	loop	-9	P1	Lethal
68	VP4	68	L	D	-3.64911	0.008	1.7137	loop	-9	P1	Lethal
68	VP4	68	L	E	-3.64911	0.008	1.7137	loop	-9	P1	Lethal
68	VP4	68	L	F	-3.64911	0.008	1.7137	loop	-9	P1	Lethal
68	VP4	68	L	G	-3.64911	0.008	1.7137	loop	-9	P1	Lethal
68	VP4	68	L	H	-3.64911	0.008	1.7137	loop	-9	P1	Lethal
68	VP4	68	L	I	-3.64911	0.008	1.7137	loop	-9	P1	Lethal
68	VP4	68	L	K	-3.64911	0.008	1.7137	loop	-9	P1	Lethal
68	VP4	68	L	M	-3.64911	0.008	1.7137	loop	-9	P1	Lethal
68	VP4	68	L	N	-3.64911	0.008	1.7137	loop	-9	P1	Lethal
68	VP4	68	L	P	-3.64911	0.008	1.7137	loop	-9	P1	Lethal
68	VP4	68	L	Q	-3.64911	0.008	1.7137	loop	-9	P1	Lethal
68	VP4	68	L	R	-3.64911	0.008	1.7137	loop	-9	P1	Lethal
68	VP4	68	L	S	-3.64911	0.008	1.7137	loop	-9	P1	Lethal
68	VP4	68	L	T	-3.64911	0.008	1.7137	loop	-9	P1	Lethal
68	VP4	68	L	V	-3.64911	0.008	1.7137	loop	-9	P1	Lethal
68	VP4	68	L	W	-3.64911	0.008	1.7137	loop	-9	P1	Lethal
68	VP4	68	L	Y	-3.64911	0.008	1.7137	loop	-9	P1	Lethal
69	VP4	69	N	A	-0.75229	0	68.61	loop	19	P1	Deletereous
69	VP4	69	N	C	-0.892597	0	68.61	loop	19	P1	Deletereous
69	VP4	69	N	D	-3.64911	0	68.61	loop	19	P1	Lethal
69	VP4	69	N	E	-3.64911	0	68.61	loop	19	P1	Lethal
69	VP4	69	N	F	-3.64911	0	68.61	loop	19	P1	Lethal
69	VP4	69	N	G	-3.64911	0	68.61	loop	19	P1	Lethal
69	VP4	69	N	H	-3.64911	0	68.61	loop	19	P1	Lethal
69	VP4	69	N	I	-3.64911	0	68.61	loop	19	P1	Lethal
69	VP4	69	N	L	-3.64911	0	68.61	loop	19	P1	Lethal
69	VP4	69	N	M	-3.64911	0	68.61	loop	19	P1	Lethal
69	VP4	69	N	P	-3.64911	0	68.61	loop	19	P1	Lethal
69	VP4	69	N	Q	-0.585271	0	68.61	loop	19	P1	Deletereous
69	VP4	69	N	R	-3.64911	0	68.61	loop	19	P1	Lethal
69	VP4	69	N	S	-1.29761	0	68.61	loop	19	P1	Deletereous
69	VP4	69	N	T	-3.64911	0	68.61	loop	19	P1	Lethal
69	VP4	69	N	V	-3.64911	0	68.61	loop	19	P1	Lethal
69	VP4	69	N	W	-3.64911	0	68.61	loop	19	P1	Lethal
69	VP4	69	N	Y	-3.64911	0	68.61	loop	19	P1	Lethal
70	VP2	1	S	A	-3.64911	0	NA	loop	NA	P1	Lethal
70	VP2	1	S	D	-3.64911	0	NA	loop	NA	P1	Lethal
70	VP2	1	S	E	-3.64911	0	NA	loop	NA	P1	Lethal
70	VP2	1	S	F	-3.64911	0	NA	loop	NA	P1	Lethal
70	VP2	1	S	G	-3.64911	0	NA	loop	NA	P1	Lethal
70	VP2	1	S	H	-3.64911	0	NA	loop	NA	P1	Lethal
70	VP2	1	S	I	-3.64911	0	NA	loop	NA	P1	Lethal
70	VP2	1	S	K	-3.64911	0	NA	loop	NA	P1	Lethal
70	VP2	1	S	L	-3.64911	0	NA	loop	NA	P1	Lethal
70	VP2	1	S	M	-3.64911	0	NA	loop	NA	P1	Lethal
70	VP2	1	S	N	-3.64911	0	NA	loop	NA	P1	Lethal
70	VP2	1	S	P	-3.64911	0	NA	loop	NA	P1	Lethal
70	VP2	1	S	Q	-3.64911	0	NA	loop	NA	P1	Lethal
70	VP2	1	S	R	-3.64911	0	NA	loop	NA	P1	Lethal
70	VP2	1	S	T	-3.64911	0	NA	loop	NA	P1	Lethal
70	VP2	1	S	V	-3.64911	0	NA	loop	NA	P1	Lethal
70	VP2	1	S	Y	-3.64911	0	NA	loop	NA	P1	Lethal
71	VP2	2	P	A	-3.64911	0	NA	loop	NA	P1	Lethal
71	VP2	2	P	C	-3.64911	0	NA	loop	NA	P1	Lethal
71	VP2	2	P	D	-3.64911	0	NA	loop	NA	P1	Lethal
71	VP2	2	P	E	-3.64911	0	NA	loop	NA	P1	Lethal
71	VP2	2	P	F	-3.64911	0	NA	loop	NA	P1	Lethal
71	VP2	2	P	G	-3.64911	0	NA	loop	NA	P1	Lethal
71	VP2	2	P	H	-3.64911	0	NA	loop	NA	P1	Lethal
71	VP2	2	P	I	-3.64911	0	NA	loop	NA	P1	Lethal
71	VP2	2	P	K	-3.64911	0	NA	loop	NA	P1	Lethal
71	VP2	2	P	L	-3.64911	0	NA	loop	NA	P1	Lethal
71	VP2	2	P	M	-3.64911	0	NA	loop	NA	P1	Lethal
71	VP2	2	P	N	-3.64911	0	NA	loop	NA	P1	Lethal
71	VP2	2	P	Q	-3.64911	0	NA	loop	NA	P1	Lethal
71	VP2	2	P	R	-3.64911	0	NA	loop	NA	P1	Lethal
71	VP2	2	P	S	-3.64911	0	NA	loop	NA	P1	Lethal
71	VP2	2	P	T	-3.64911	0	NA	loop	NA	P1	Lethal
71	VP2	2	P	V	-3.64911	0	NA	loop	NA	P1	Lethal
71	VP2	2	P	W	-3.64911	0	NA	loop	NA	P1	Lethal
71	VP2	2	P	Y	-3.64911	0	NA	loop	NA	P1	Lethal
72	VP2	3	T	A	-3.64911	0.689	NA	loop	NA	P1	Lethal
72	VP2	3	T	C	-3.64911	0.689	NA	loop	NA	P1	Lethal
72	VP2	3	T	D	-3.64911	0.689	NA	loop	NA	P1	Lethal
72	VP2	3	T	E	-3.64911	0.689	NA	loop	NA	P1	Lethal
72	VP2	3	T	F	-3.64911	0.689	NA	loop	NA	P1	Lethal
72	VP2	3	T	G	-3.64911	0.689	NA	loop	NA	P1	Lethal
72	VP2	3	T	H	-3.64911	0.689	NA	loop	NA	P1	Lethal
72	VP2	3	T	I	-3.64911	0.689	NA	loop	NA	P1	Lethal
72	VP2	3	T	K	-0.39819	0.689	NA	loop	NA	P1	Neutral
72	VP2	3	T	L	-3.64911	0.689	NA	loop	NA	P1	Lethal
72	VP2	3	T	M	-3.64911	0.689	NA	loop	NA	P1	Lethal
72	VP2	3	T	N	0.462945	0.689	NA	loop	NA	P1	Beneficial
72	VP2	3	T	P	-3.64911	0.689	NA	loop	NA	P1	Lethal
72	VP2	3	T	Q	-3.64911	0.689	NA	loop	NA	P1	Lethal
72	VP2	3	T	R	-3.64911	0.689	NA	loop	NA	P1	Lethal
72	VP2	3	T	S	-1.21417	0.689	NA	loop	NA	P1	Deletereous
72	VP2	3	T	V	-3.64911	0.689	NA	loop	NA	P1	Lethal
72	VP2	3	T	W	-3.64911	0.689	NA	loop	NA	P1	Lethal
72	VP2	3	T	Y	-3.64911	0.689	NA	loop	NA	P1	Lethal
73	VP2	4	V	A	-3.64911	0.688	NA	loop	NA	P1	Lethal
73	VP2	4	V	C	-3.64911	0.688	NA	loop	NA	P1	Lethal
73	VP2	4	V	D	-3.64911	0.688	NA	loop	NA	P1	Lethal
73	VP2	4	V	F	-3.64911	0.688	NA	loop	NA	P1	Lethal
73	VP2	4	V	G	-3.64911	0.688	NA	loop	NA	P1	Lethal
73	VP2	4	V	I	-3.64911	0.688	NA	loop	NA	P1	Lethal
73	VP2	4	V	K	-3.64911	0.688	NA	loop	NA	P1	Lethal
73	VP2	4	V	L	-3.64911	0.688	NA	loop	NA	P1	Lethal
73	VP2	4	V	N	-3.64911	0.688	NA	loop	NA	P1	Lethal
73	VP2	4	V	P	-3.64911	0.688	NA	loop	NA	P1	Lethal
73	VP2	4	V	Q	-3.64911	0.688	NA	loop	NA	P1	Lethal
73	VP2	4	V	R	-3.64911	0.688	NA	loop	NA	P1	Lethal
73	VP2	4	V	S	-3.64911	0.688	NA	loop	NA	P1	Lethal
73	VP2	4	V	T	-3.64911	0.688	NA	loop	NA	P1	Lethal
74	VP2	5	E	A	-3.64911	0	NA	loop	NA	P1	Lethal
74	VP2	5	E	C	-3.64911	0	NA	loop	NA	P1	Lethal
74	VP2	5	E	F	-3.64911	0	NA	loop	NA	P1	Lethal
74	VP2	5	E	G	-3.64911	0	NA	loop	NA	P1	Lethal
74	VP2	5	E	H	-3.64911	0	NA	loop	NA	P1	Lethal
74	VP2	5	E	I	-3.64911	0	NA	loop	NA	P1	Lethal
74	VP2	5	E	K	-3.64911	0	NA	loop	NA	P1	Lethal
74	VP2	5	E	L	-3.64911	0	NA	loop	NA	P1	Lethal
74	VP2	5	E	N	-3.64911	0	NA	loop	NA	P1	Lethal
74	VP2	5	E	P	-3.64911	0	NA	loop	NA	P1	Lethal
74	VP2	5	E	Q	-3.64911	0	NA	loop	NA	P1	Lethal
74	VP2	5	E	R	-3.64911	0	NA	loop	NA	P1	Lethal
74	VP2	5	E	S	-3.64911	0	NA	loop	NA	P1	Lethal
74	VP2	5	E	T	-3.64911	0	NA	loop	NA	P1	Lethal
74	VP2	5	E	V	-3.64911	0	NA	loop	NA	P1	Lethal
74	VP2	5	E	W	-3.64911	0	NA	loop	NA	P1	Lethal
74	VP2	5	E	Y	-3.64911	0	NA	loop	NA	P1	Lethal
75	VP2	6	E	A	-0.847024	0.008	NA	loop	NA	P1	Deletereous
75	VP2	6	E	C	-3.64911	0.008	NA	loop	NA	P1	Lethal
75	VP2	6	E	F	-3.64911	0.008	NA	loop	NA	P1	Lethal
75	VP2	6	E	G	-3.64911	0.008	NA	loop	NA	P1	Lethal
75	VP2	6	E	H	-3.64911	0.008	NA	loop	NA	P1	Lethal
75	VP2	6	E	I	-3.64911	0.008	NA	loop	NA	P1	Lethal
75	VP2	6	E	K	-3.64911	0.008	NA	loop	NA	P1	Lethal
75	VP2	6	E	L	-3.64911	0.008	NA	loop	NA	P1	Lethal
75	VP2	6	E	M	-3.64911	0.008	NA	loop	NA	P1	Lethal
75	VP2	6	E	N	-3.64911	0.008	NA	loop	NA	P1	Lethal
75	VP2	6	E	P	-3.64911	0.008	NA	loop	NA	P1	Lethal
75	VP2	6	E	Q	-3.64911	0.008	NA	loop	NA	P1	Lethal
75	VP2	6	E	R	-3.64911	0.008	NA	loop	NA	P1	Lethal
75	VP2	6	E	S	-1.44872	0.008	NA	loop	NA	P1	Deletereous
75	VP2	6	E	T	-3.64911	0.008	NA	loop	NA	P1	Lethal
75	VP2	6	E	V	-3.64911	0.008	NA	loop	NA	P1	Lethal
75	VP2	6	E	W	-3.64911	0.008	NA	loop	NA	P1	Lethal
75	VP2	6	E	Y	-3.64911	0.008	NA	loop	NA	P1	Lethal
76	VP2	7	C	A	-1.13246	0.008	NA	loop	NA	P1	Deletereous
76	VP2	7	C	D	-3.64911	0.008	NA	loop	NA	P1	Lethal
76	VP2	7	C	E	-3.64911	0.008	NA	loop	NA	P1	Lethal
76	VP2	7	C	F	-3.64911	0.008	NA	loop	NA	P1	Lethal
76	VP2	7	C	G	-3.64911	0.008	NA	loop	NA	P1	Lethal
76	VP2	7	C	H	-3.64911	0.008	NA	loop	NA	P1	Lethal
76	VP2	7	C	I	-3.64911	0.008	NA	loop	NA	P1	Lethal
76	VP2	7	C	K	-3.64911	0.008	NA	loop	NA	P1	Lethal
76	VP2	7	C	L	-1.08297	0.008	NA	loop	NA	P1	Deletereous
76	VP2	7	C	M	-0.00607187	0.008	NA	loop	NA	P1	Neutral
76	VP2	7	C	N	-3.64911	0.008	NA	loop	NA	P1	Lethal
76	VP2	7	C	P	-3.64911	0.008	NA	loop	NA	P1	Lethal
76	VP2	7	C	Q	-3.64911	0.008	NA	loop	NA	P1	Lethal
76	VP2	7	C	R	-3.64911	0.008	NA	loop	NA	P1	Lethal
76	VP2	7	C	S	-3.64911	0.008	NA	loop	NA	P1	Lethal
76	VP2	7	C	T	-1.29745	0.008	NA	loop	NA	P1	Deletereous
76	VP2	7	C	V	-3.64911	0.008	NA	loop	NA	P1	Lethal
76	VP2	7	C	Y	-3.64911	0.008	NA	loop	NA	P1	Lethal
77	VP2	8	G	A	-3.64911	0	174.43	loop	19	P1	Lethal
77	VP2	8	G	C	-3.64911	0	174.43	loop	19	P1	Lethal
77	VP2	8	G	D	-3.64911	0	174.43	loop	19	P1	Lethal
77	VP2	8	G	E	-3.64911	0	174.43	loop	19	P1	Lethal
77	VP2	8	G	F	-3.64911	0	174.43	loop	19	P1	Lethal
77	VP2	8	G	H	-3.64911	0	174.43	loop	19	P1	Lethal
77	VP2	8	G	I	-3.64911	0	174.43	loop	19	P1	Lethal
77	VP2	8	G	K	-3.64911	0	174.43	loop	19	P1	Lethal
77	VP2	8	G	L	-3.64911	0	174.43	loop	19	P1	Lethal
77	VP2	8	G	M	-3.64911	0	174.43	loop	19	P1	Lethal
77	VP2	8	G	N	-3.64911	0	174.43	loop	19	P1	Lethal
77	VP2	8	G	P	-3.64911	0	174.43	loop	19	P1	Lethal
77	VP2	8	G	Q	-3.64911	0	174.43	loop	19	P1	Lethal
77	VP2	8	G	R	-3.64911	0	174.43	loop	19	P1	Lethal
77	VP2	8	G	S	-3.64911	0	174.43	loop	19	P1	Lethal
77	VP2	8	G	T	-3.64911	0	174.43	loop	19	P1	Lethal
77	VP2	8	G	V	-3.64911	0	174.43	loop	19	P1	Lethal
77	VP2	8	G	W	-3.64911	0	174.43	loop	19	P1	Lethal
77	VP2	8	G	Y	-3.64911	0	174.43	loop	19	P1	Lethal
78	VP2	9	Y	A	-3.64911	0.289	74.985	loop	13	P1	Lethal
78	VP2	9	Y	C	-3.64911	0.289	74.985	loop	13	P1	Lethal
78	VP2	9	Y	D	-3.64911	0.289	74.985	loop	13	P1	Lethal
78	VP2	9	Y	E	-3.64911	0.289	74.985	loop	13	P1	Lethal
78	VP2	9	Y	F	0.932523	0.289	74.985	loop	13	P1	Beneficial
78	VP2	9	Y	G	-3.64911	0.289	74.985	loop	13	P1	Lethal
78	VP2	9	Y	H	-3.64911	0.289	74.985	loop	13	P1	Lethal
78	VP2	9	Y	I	-3.64911	0.289	74.985	loop	13	P1	Lethal
78	VP2	9	Y	K	-3.64911	0.289	74.985	loop	13	P1	Lethal
78	VP2	9	Y	L	-0.901402	0.289	74.985	loop	13	P1	Deletereous
78	VP2	9	Y	M	-0.340544	0.289	74.985	loop	13	P1	Neutral
78	VP2	9	Y	N	-3.64911	0.289	74.985	loop	13	P1	Lethal
78	VP2	9	Y	P	-3.64911	0.289	74.985	loop	13	P1	Lethal
78	VP2	9	Y	Q	-3.64911	0.289	74.985	loop	13	P1	Lethal
78	VP2	9	Y	R	-3.64911	0.289	74.985	loop	13	P1	Lethal
78	VP2	9	Y	S	-3.64911	0.289	74.985	loop	13	P1	Lethal
78	VP2	9	Y	T	-3.64911	0.289	74.985	loop	13	P1	Lethal
78	VP2	9	Y	V	-3.64911	0.289	74.985	loop	13	P1	Lethal
78	VP2	9	Y	W	-3.64911	0.289	74.985	loop	13	P1	Lethal
79	VP2	10	S	A	-3.64911	0	31.233	loop	-9	P1	Lethal
79	VP2	10	S	C	-3.64911	0	31.233	loop	-9	P1	Lethal
79	VP2	10	S	D	-3.64911	0	31.233	loop	-9	P1	Lethal
79	VP2	10	S	E	-3.64911	0	31.233	loop	-9	P1	Lethal
79	VP2	10	S	F	-3.64911	0	31.233	loop	-9	P1	Lethal
79	VP2	10	S	G	-3.64911	0	31.233	loop	-9	P1	Lethal
79	VP2	10	S	H	-3.64911	0	31.233	loop	-9	P1	Lethal
79	VP2	10	S	I	-3.64911	0	31.233	loop	-9	P1	Lethal
79	VP2	10	S	K	-3.64911	0	31.233	loop	-9	P1	Lethal
79	VP2	10	S	L	-3.64911	0	31.233	loop	-9	P1	Lethal
79	VP2	10	S	M	-3.64911	0	31.233	loop	-9	P1	Lethal
79	VP2	10	S	N	-3.64911	0	31.233	loop	-9	P1	Lethal
79	VP2	10	S	P	-3.64911	0	31.233	loop	-9	P1	Lethal
79	VP2	10	S	Q	-3.64911	0	31.233	loop	-9	P1	Lethal
79	VP2	10	S	R	-3.64911	0	31.233	loop	-9	P1	Lethal
79	VP2	10	S	T	-3.64911	0	31.233	loop	-9	P1	Lethal
79	VP2	10	S	V	-3.64911	0	31.233	loop	-9	P1	Lethal
79	VP2	10	S	W	-3.64911	0	31.233	loop	-9	P1	Lethal
79	VP2	10	S	Y	-3.64911	0	31.233	loop	-9	P1	Lethal
80	VP2	11	D	A	-3.64911	0	30.041	loop	13	P1	Lethal
80	VP2	11	D	C	-3.64911	0	30.041	loop	13	P1	Lethal
80	VP2	11	D	F	-3.64911	0	30.041	loop	13	P1	Lethal
80	VP2	11	D	G	-3.64911	0	30.041	loop	13	P1	Lethal
80	VP2	11	D	H	-3.64911	0	30.041	loop	13	P1	Lethal
80	VP2	11	D	I	-3.64911	0	30.041	loop	13	P1	Lethal
80	VP2	11	D	K	-3.64911	0	30.041	loop	13	P1	Lethal
80	VP2	11	D	L	-3.64911	0	30.041	loop	13	P1	Lethal
80	VP2	11	D	M	-3.64911	0	30.041	loop	13	P1	Lethal
80	VP2	11	D	N	-3.64911	0	30.041	loop	13	P1	Lethal
80	VP2	11	D	P	-3.64911	0	30.041	loop	13	P1	Lethal
80	VP2	11	D	Q	-3.64911	0	30.041	loop	13	P1	Lethal
80	VP2	11	D	R	-3.64911	0	30.041	loop	13	P1	Lethal
80	VP2	11	D	S	-3.64911	0	30.041	loop	13	P1	Lethal
80	VP2	11	D	T	-3.64911	0	30.041	loop	13	P1	Lethal
80	VP2	11	D	V	-3.64911	0	30.041	loop	13	P1	Lethal
80	VP2	11	D	W	-3.64911	0	30.041	loop	13	P1	Lethal
80	VP2	11	D	Y	-3.64911	0	30.041	loop	13	P1	Lethal
81	VP2	12	R	A	-3.64911	0	9.5699	loop	-19	P1	Lethal
81	VP2	12	R	C	-3.64911	0	9.5699	loop	-19	P1	Lethal
81	VP2	12	R	D	-3.64911	0	9.5699	loop	-19	P1	Lethal
81	VP2	12	R	E	-3.64911	0	9.5699	loop	-19	P1	Lethal
81	VP2	12	R	F	-3.64911	0	9.5699	loop	-19	P1	Lethal
81	VP2	12	R	G	-3.64911	0	9.5699	loop	-19	P1	Lethal
81	VP2	12	R	H	-3.64911	0	9.5699	loop	-19	P1	Lethal
81	VP2	12	R	I	-3.64911	0	9.5699	loop	-19	P1	Lethal
81	VP2	12	R	K	-3.64911	0	9.5699	loop	-19	P1	Lethal
81	VP2	12	R	L	-3.64911	0	9.5699	loop	-19	P1	Lethal
81	VP2	12	R	N	-3.64911	0	9.5699	loop	-19	P1	Lethal
81	VP2	12	R	P	-3.64911	0	9.5699	loop	-19	P1	Lethal
81	VP2	12	R	Q	-3.64911	0	9.5699	loop	-19	P1	Lethal
81	VP2	12	R	S	-3.64911	0	9.5699	loop	-19	P1	Lethal
81	VP2	12	R	T	-1.49597	0	9.5699	loop	-19	P1	Deletereous
81	VP2	12	R	V	-3.64911	0	9.5699	loop	-19	P1	Lethal
81	VP2	12	R	Y	-3.64911	0	9.5699	loop	-19	P1	Lethal
82	VP2	13	A	C	-3.64911	0.044	40.563	loop	17	P1	Lethal
82	VP2	13	A	D	-3.64911	0.044	40.563	loop	17	P1	Lethal
82	VP2	13	A	F	-3.64911	0.044	40.563	loop	17	P1	Lethal
82	VP2	13	A	G	-3.64911	0.044	40.563	loop	17	P1	Lethal
82	VP2	13	A	H	-3.64911	0.044	40.563	loop	17	P1	Lethal
82	VP2	13	A	I	-3.64911	0.044	40.563	loop	17	P1	Lethal
82	VP2	13	A	K	-3.64911	0.044	40.563	loop	17	P1	Lethal
82	VP2	13	A	L	-3.64911	0.044	40.563	loop	17	P1	Lethal
82	VP2	13	A	M	-3.64911	0.044	40.563	loop	17	P1	Lethal
82	VP2	13	A	N	-3.64911	0.044	40.563	loop	17	P1	Lethal
82	VP2	13	A	P	-3.64911	0.044	40.563	loop	17	P1	Lethal
82	VP2	13	A	Q	-3.64911	0.044	40.563	loop	17	P1	Lethal
82	VP2	13	A	R	-3.64911	0.044	40.563	loop	17	P1	Lethal
82	VP2	13	A	S	-3.64911	0.044	40.563	loop	17	P1	Lethal
82	VP2	13	A	T	-3.64911	0.044	40.563	loop	17	P1	Lethal
82	VP2	13	A	V	-0.865821	0.044	40.563	loop	17	P1	Deletereous
82	VP2	13	A	W	-3.64911	0.044	40.563	loop	17	P1	Lethal
82	VP2	13	A	Y	-3.64911	0.044	40.563	loop	17	P1	Lethal
83	VP2	14	R	A	-3.64911	0	20.886	strand	17	P1	Lethal
83	VP2	14	R	C	-3.64911	0	20.886	strand	17	P1	Lethal
83	VP2	14	R	D	-3.64911	0	20.886	strand	17	P1	Lethal
83	VP2	14	R	E	-3.64911	0	20.886	strand	17	P1	Lethal
83	VP2	14	R	F	-3.64911	0	20.886	strand	17	P1	Lethal
83	VP2	14	R	G	-3.64911	0	20.886	strand	17	P1	Lethal
83	VP2	14	R	H	-3.64911	0	20.886	strand	17	P1	Lethal
83	VP2	14	R	I	-3.64911	0	20.886	strand	17	P1	Lethal
83	VP2	14	R	L	-3.64911	0	20.886	strand	17	P1	Lethal
83	VP2	14	R	M	-3.64911	0	20.886	strand	17	P1	Lethal
83	VP2	14	R	N	-3.64911	0	20.886	strand	17	P1	Lethal
83	VP2	14	R	P	-3.64911	0	20.886	strand	17	P1	Lethal
83	VP2	14	R	Q	-3.64911	0	20.886	strand	17	P1	Lethal
83	VP2	14	R	S	-3.64911	0	20.886	strand	17	P1	Lethal
83	VP2	14	R	T	-3.64911	0	20.886	strand	17	P1	Lethal
83	VP2	14	R	V	-3.64911	0	20.886	strand	17	P1	Lethal
83	VP2	14	R	W	-3.64911	0	20.886	strand	17	P1	Lethal
83	VP2	14	R	Y	-3.64911	0	20.886	strand	17	P1	Lethal
84	VP2	15	S	A	-0.270685	0.102	70.065	strand	19	P1	Neutral
84	VP2	15	S	C	-3.64911	0.102	70.065	strand	19	P1	Lethal
84	VP2	15	S	D	-3.64911	0.102	70.065	strand	19	P1	Lethal
84	VP2	15	S	E	-3.64911	0.102	70.065	strand	19	P1	Lethal
84	VP2	15	S	F	-3.64911	0.102	70.065	strand	19	P1	Lethal
84	VP2	15	S	G	-3.64911	0.102	70.065	strand	19	P1	Lethal
84	VP2	15	S	H	-0.603727	0.102	70.065	strand	19	P1	Deletereous
84	VP2	15	S	I	-3.64911	0.102	70.065	strand	19	P1	Lethal
84	VP2	15	S	K	-3.64911	0.102	70.065	strand	19	P1	Lethal
84	VP2	15	S	L	-3.64911	0.102	70.065	strand	19	P1	Lethal
84	VP2	15	S	M	-3.64911	0.102	70.065	strand	19	P1	Lethal
84	VP2	15	S	N	-3.64911	0.102	70.065	strand	19	P1	Lethal
84	VP2	15	S	P	-3.64911	0.102	70.065	strand	19	P1	Lethal
84	VP2	15	S	Q	-3.64911	0.102	70.065	strand	19	P1	Lethal
84	VP2	15	S	R	-3.64911	0.102	70.065	strand	19	P1	Lethal
84	VP2	15	S	T	0.41423	0.102	70.065	strand	19	P1	Beneficial
84	VP2	15	S	V	-3.64911	0.102	70.065	strand	19	P1	Lethal
84	VP2	15	S	W	-3.64911	0.102	70.065	strand	19	P1	Lethal
84	VP2	15	S	Y	-3.64911	0.102	70.065	strand	19	P1	Lethal
85	VP2	16	I	A	-3.64911	0.452	22.747	strand	-9	P1	Lethal
85	VP2	16	I	C	-3.64911	0.452	22.747	strand	-9	P1	Lethal
85	VP2	16	I	D	-3.64911	0.452	22.747	strand	-9	P1	Lethal
85	VP2	16	I	E	-3.64911	0.452	22.747	strand	-9	P1	Lethal
85	VP2	16	I	G	-3.64911	0.452	22.747	strand	-9	P1	Lethal
85	VP2	16	I	H	-3.64911	0.452	22.747	strand	-9	P1	Lethal
85	VP2	16	I	K	-3.64911	0.452	22.747	strand	-9	P1	Lethal
85	VP2	16	I	L	-3.64911	0.452	22.747	strand	-9	P1	Lethal
85	VP2	16	I	N	-3.64911	0.452	22.747	strand	-9	P1	Lethal
85	VP2	16	I	P	-3.64911	0.452	22.747	strand	-9	P1	Lethal
85	VP2	16	I	Q	-3.64911	0.452	22.747	strand	-9	P1	Lethal
85	VP2	16	I	R	-3.64911	0.452	22.747	strand	-9	P1	Lethal
85	VP2	16	I	S	-3.64911	0.452	22.747	strand	-9	P1	Lethal
85	VP2	16	I	T	-3.64911	0.452	22.747	strand	-9	P1	Lethal
85	VP2	16	I	V	-1.05723	0.452	22.747	strand	-9	P1	Deletereous
85	VP2	16	I	W	-3.64911	0.452	22.747	strand	-9	P1	Lethal
85	VP2	16	I	Y	-3.64911	0.452	22.747	strand	-9	P1	Lethal
86	VP2	17	T	A	-3.64911	0	66.962	strand	19	P1	Lethal
86	VP2	17	T	C	-3.64911	0	66.962	strand	19	P1	Lethal
86	VP2	17	T	D	-3.64911	0	66.962	strand	19	P1	Lethal
86	VP2	17	T	E	-3.64911	0	66.962	strand	19	P1	Lethal
86	VP2	17	T	F	-3.64911	0	66.962	strand	19	P1	Lethal
86	VP2	17	T	G	-3.64911	0	66.962	strand	19	P1	Lethal
86	VP2	17	T	H	-3.64911	0	66.962	strand	19	P1	Lethal
86	VP2	17	T	I	-0.935102	0	66.962	strand	19	P1	Deletereous
86	VP2	17	T	K	-3.64911	0	66.962	strand	19	P1	Lethal
86	VP2	17	T	L	-3.64911	0	66.962	strand	19	P1	Lethal
86	VP2	17	T	M	-3.64911	0	66.962	strand	19	P1	Lethal
86	VP2	17	T	N	-3.64911	0	66.962	strand	19	P1	Lethal
86	VP2	17	T	P	-3.64911	0	66.962	strand	19	P1	Lethal
86	VP2	17	T	Q	-3.64911	0	66.962	strand	19	P1	Lethal
86	VP2	17	T	R	-3.64911	0	66.962	strand	19	P1	Lethal
86	VP2	17	T	S	-3.64911	0	66.962	strand	19	P1	Lethal
86	VP2	17	T	V	-1.30614	0	66.962	strand	19	P1	Deletereous
86	VP2	17	T	W	-3.64911	0	66.962	strand	19	P1	Lethal
86	VP2	17	T	Y	-3.64911	0	66.962	strand	19	P1	Lethal
87	VP2	18	L	A	-3.64911	0.154	16.765	strand	-13	P1	Lethal
87	VP2	18	L	C	-3.64911	0.154	16.765	strand	-13	P1	Lethal
87	VP2	18	L	D	-3.64911	0.154	16.765	strand	-13	P1	Lethal
87	VP2	18	L	E	-3.64911	0.154	16.765	strand	-13	P1	Lethal
87	VP2	18	L	G	-3.64911	0.154	16.765	strand	-13	P1	Lethal
87	VP2	18	L	H	-3.64911	0.154	16.765	strand	-13	P1	Lethal
87	VP2	18	L	I	-3.64911	0.154	16.765	strand	-13	P1	Lethal
87	VP2	18	L	K	-3.64911	0.154	16.765	strand	-13	P1	Lethal
87	VP2	18	L	M	-3.64911	0.154	16.765	strand	-13	P1	Lethal
87	VP2	18	L	N	-3.64911	0.154	16.765	strand	-13	P1	Lethal
87	VP2	18	L	P	-3.64911	0.154	16.765	strand	-13	P1	Lethal
87	VP2	18	L	Q	-3.64911	0.154	16.765	strand	-13	P1	Lethal
87	VP2	18	L	R	-3.64911	0.154	16.765	strand	-13	P1	Lethal
87	VP2	18	L	S	-3.64911	0.154	16.765	strand	-13	P1	Lethal
87	VP2	18	L	T	-3.64911	0.154	16.765	strand	-13	P1	Lethal
87	VP2	18	L	V	-0.710362	0.154	16.765	strand	-13	P1	Deletereous
87	VP2	18	L	W	-3.64911	0.154	16.765	strand	-13	P1	Lethal
87	VP2	18	L	Y	-3.64911	0.154	16.765	strand	-13	P1	Lethal
88	VP2	19	G	A	-3.64911	0.008	40.017	loop	-19	P1	Lethal
88	VP2	19	G	C	-3.64911	0.008	40.017	loop	-19	P1	Lethal
88	VP2	19	G	D	-3.64911	0.008	40.017	loop	-19	P1	Lethal
88	VP2	19	G	E	-3.64911	0.008	40.017	loop	-19	P1	Lethal
88	VP2	19	G	F	-3.64911	0.008	40.017	loop	-19	P1	Lethal
88	VP2	19	G	H	-3.64911	0.008	40.017	loop	-19	P1	Lethal
88	VP2	19	G	I	-3.64911	0.008	40.017	loop	-19	P1	Lethal
88	VP2	19	G	K	-3.64911	0.008	40.017	loop	-19	P1	Lethal
88	VP2	19	G	L	-3.64911	0.008	40.017	loop	-19	P1	Lethal
88	VP2	19	G	M	-3.64911	0.008	40.017	loop	-19	P1	Lethal
88	VP2	19	G	N	-3.64911	0.008	40.017	loop	-19	P1	Lethal
88	VP2	19	G	P	-3.64911	0.008	40.017	loop	-19	P1	Lethal
88	VP2	19	G	Q	-3.64911	0.008	40.017	loop	-19	P1	Lethal
88	VP2	19	G	R	-3.64911	0.008	40.017	loop	-19	P1	Lethal
88	VP2	19	G	S	-3.64911	0.008	40.017	loop	-19	P1	Lethal
88	VP2	19	G	T	-3.64911	0.008	40.017	loop	-19	P1	Lethal
88	VP2	19	G	V	-3.64911	0.008	40.017	loop	-19	P1	Lethal
88	VP2	19	G	W	-3.64911	0.008	40.017	loop	-19	P1	Lethal
88	VP2	19	G	Y	-3.64911	0.008	40.017	loop	-19	P1	Lethal
89	VP2	20	N	A	-3.64911	0	86.673	loop	17	P1	Lethal
89	VP2	20	N	C	-3.64911	0	86.673	loop	17	P1	Lethal
89	VP2	20	N	E	-3.64911	0	86.673	loop	17	P1	Lethal
89	VP2	20	N	F	-3.64911	0	86.673	loop	17	P1	Lethal
89	VP2	20	N	G	-3.64911	0	86.673	loop	17	P1	Lethal
89	VP2	20	N	H	-3.64911	0	86.673	loop	17	P1	Lethal
89	VP2	20	N	I	-3.64911	0	86.673	loop	17	P1	Lethal
89	VP2	20	N	L	-3.64911	0	86.673	loop	17	P1	Lethal
89	VP2	20	N	M	-3.64911	0	86.673	loop	17	P1	Lethal
89	VP2	20	N	P	-3.64911	0	86.673	loop	17	P1	Lethal
89	VP2	20	N	Q	-3.64911	0	86.673	loop	17	P1	Lethal
89	VP2	20	N	R	-3.64911	0	86.673	loop	17	P1	Lethal
89	VP2	20	N	S	-3.64911	0	86.673	loop	17	P1	Lethal
89	VP2	20	N	T	-3.64911	0	86.673	loop	17	P1	Lethal
89	VP2	20	N	V	-3.64911	0	86.673	loop	17	P1	Lethal
89	VP2	20	N	W	-3.64911	0	86.673	loop	17	P1	Lethal
90	VP2	21	S	A	-0.617659	0	15.192	strand	-11	P1	Deletereous
90	VP2	21	S	C	-3.64911	0	15.192	strand	-11	P1	Lethal
90	VP2	21	S	D	-3.64911	0	15.192	strand	-11	P1	Lethal
90	VP2	21	S	E	-3.64911	0	15.192	strand	-11	P1	Lethal
90	VP2	21	S	F	-3.64911	0	15.192	strand	-11	P1	Lethal
90	VP2	21	S	G	-1.50101	0	15.192	strand	-11	P1	Deletereous
90	VP2	21	S	H	-3.64911	0	15.192	strand	-11	P1	Lethal
90	VP2	21	S	I	-3.64911	0	15.192	strand	-11	P1	Lethal
90	VP2	21	S	K	-3.64911	0	15.192	strand	-11	P1	Lethal
90	VP2	21	S	L	-3.64911	0	15.192	strand	-11	P1	Lethal
90	VP2	21	S	N	-3.64911	0	15.192	strand	-11	P1	Lethal
90	VP2	21	S	P	-3.64911	0	15.192	strand	-11	P1	Lethal
90	VP2	21	S	Q	-3.64911	0	15.192	strand	-11	P1	Lethal
90	VP2	21	S	R	-3.64911	0	15.192	strand	-11	P1	Lethal
90	VP2	21	S	T	-3.64911	0	15.192	strand	-11	P1	Lethal
90	VP2	21	S	V	-3.64911	0	15.192	strand	-11	P1	Lethal
90	VP2	21	S	W	-3.64911	0	15.192	strand	-11	P1	Lethal
90	VP2	21	S	Y	-3.64911	0	15.192	strand	-11	P1	Lethal
91	VP2	22	T	A	-3.64911	0	57.138	strand	17	P1	Lethal
91	VP2	22	T	C	-3.64911	0	57.138	strand	17	P1	Lethal
91	VP2	22	T	D	-3.64911	0	57.138	strand	17	P1	Lethal
91	VP2	22	T	E	-3.64911	0	57.138	strand	17	P1	Lethal
91	VP2	22	T	F	-3.64911	0	57.138	strand	17	P1	Lethal
91	VP2	22	T	G	-3.64911	0	57.138	strand	17	P1	Lethal
91	VP2	22	T	H	-3.64911	0	57.138	strand	17	P1	Lethal
91	VP2	22	T	I	-3.64911	0	57.138	strand	17	P1	Lethal
91	VP2	22	T	K	-3.64911	0	57.138	strand	17	P1	Lethal
91	VP2	22	T	L	-3.64911	0	57.138	strand	17	P1	Lethal
91	VP2	22	T	M	-3.64911	0	57.138	strand	17	P1	Lethal
91	VP2	22	T	N	-3.64911	0	57.138	strand	17	P1	Lethal
91	VP2	22	T	P	-3.64911	0	57.138	strand	17	P1	Lethal
91	VP2	22	T	Q	-0.77578	0	57.138	strand	17	P1	Deletereous
91	VP2	22	T	R	-3.64911	0	57.138	strand	17	P1	Lethal
91	VP2	22	T	S	-0.753624	0	57.138	strand	17	P1	Deletereous
91	VP2	22	T	V	-3.64911	0	57.138	strand	17	P1	Lethal
91	VP2	22	T	W	-3.64911	0	57.138	strand	17	P1	Lethal
91	VP2	22	T	Y	-3.64911	0	57.138	strand	17	P1	Lethal
92	VP2	23	I	A	-3.64911	0	18.036	strand	-7	P1	Lethal
92	VP2	23	I	C	-3.64911	0	18.036	strand	-7	P1	Lethal
92	VP2	23	I	D	-3.64911	0	18.036	strand	-7	P1	Lethal
92	VP2	23	I	E	-3.64911	0	18.036	strand	-7	P1	Lethal
92	VP2	23	I	F	-3.64911	0	18.036	strand	-7	P1	Lethal
92	VP2	23	I	G	-3.64911	0	18.036	strand	-7	P1	Lethal
92	VP2	23	I	H	-3.64911	0	18.036	strand	-7	P1	Lethal
92	VP2	23	I	L	-3.64911	0	18.036	strand	-7	P1	Lethal
92	VP2	23	I	N	-3.64911	0	18.036	strand	-7	P1	Lethal
92	VP2	23	I	P	-3.64911	0	18.036	strand	-7	P1	Lethal
92	VP2	23	I	Q	-3.64911	0	18.036	strand	-7	P1	Lethal
92	VP2	23	I	R	-3.64911	0	18.036	strand	-7	P1	Lethal
92	VP2	23	I	S	-3.64911	0	18.036	strand	-7	P1	Lethal
92	VP2	23	I	T	-3.64911	0	18.036	strand	-7	P1	Lethal
92	VP2	23	I	V	-3.64911	0	18.036	strand	-7	P1	Lethal
92	VP2	23	I	W	-3.64911	0	18.036	strand	-7	P1	Lethal
92	VP2	23	I	Y	-3.64911	0	18.036	strand	-7	P1	Lethal
93	VP2	24	T	A	-3.64911	0	72.904	strand	17	P1	Lethal
93	VP2	24	T	C	-3.64911	0	72.904	strand	17	P1	Lethal
93	VP2	24	T	D	-3.64911	0	72.904	strand	17	P1	Lethal
93	VP2	24	T	E	-3.64911	0	72.904	strand	17	P1	Lethal
93	VP2	24	T	F	-3.64911	0	72.904	strand	17	P1	Lethal
93	VP2	24	T	G	-3.64911	0	72.904	strand	17	P1	Lethal
93	VP2	24	T	H	-3.64911	0	72.904	strand	17	P1	Lethal
93	VP2	24	T	I	-3.64911	0	72.904	strand	17	P1	Lethal
93	VP2	24	T	K	-3.64911	0	72.904	strand	17	P1	Lethal
93	VP2	24	T	L	-3.64911	0	72.904	strand	17	P1	Lethal
93	VP2	24	T	N	-3.64911	0	72.904	strand	17	P1	Lethal
93	VP2	24	T	P	-3.64911	0	72.904	strand	17	P1	Lethal
93	VP2	24	T	Q	-3.64911	0	72.904	strand	17	P1	Lethal
93	VP2	24	T	R	-3.64911	0	72.904	strand	17	P1	Lethal
93	VP2	24	T	S	-3.64911	0	72.904	strand	17	P1	Lethal
93	VP2	24	T	V	-3.64911	0	72.904	strand	17	P1	Lethal
93	VP2	24	T	W	-3.64911	0	72.904	strand	17	P1	Lethal
93	VP2	24	T	Y	-3.64911	0	72.904	strand	17	P1	Lethal
94	VP2	25	T	A	-0.815518	0.014	12.842	strand	-9	P1	Deletereous
94	VP2	25	T	C	-3.64911	0.014	12.842	strand	-9	P1	Lethal
94	VP2	25	T	D	-3.64911	0.014	12.842	strand	-9	P1	Lethal
94	VP2	25	T	E	-3.64911	0.014	12.842	strand	-9	P1	Lethal
94	VP2	25	T	F	-3.64911	0.014	12.842	strand	-9	P1	Lethal
94	VP2	25	T	G	-3.64911	0.014	12.842	strand	-9	P1	Lethal
94	VP2	25	T	H	-3.64911	0.014	12.842	strand	-9	P1	Lethal
94	VP2	25	T	I	-3.64911	0.014	12.842	strand	-9	P1	Lethal
94	VP2	25	T	K	-3.64911	0.014	12.842	strand	-9	P1	Lethal
94	VP2	25	T	L	-3.64911	0.014	12.842	strand	-9	P1	Lethal
94	VP2	25	T	M	0.243726	0.014	12.842	strand	-9	P1	Neutral
94	VP2	25	T	N	-3.64911	0.014	12.842	strand	-9	P1	Lethal
94	VP2	25	T	P	-3.64911	0.014	12.842	strand	-9	P1	Lethal
94	VP2	25	T	Q	-3.64911	0.014	12.842	strand	-9	P1	Lethal
94	VP2	25	T	R	-3.64911	0.014	12.842	strand	-9	P1	Lethal
94	VP2	25	T	S	-1.27267	0.014	12.842	strand	-9	P1	Deletereous
94	VP2	25	T	V	-3.64911	0.014	12.842	strand	-9	P1	Lethal
94	VP2	25	T	W	-3.64911	0.014	12.842	strand	-9	P1	Lethal
94	VP2	25	T	Y	-3.64911	0.014	12.842	strand	-9	P1	Lethal
95	VP2	26	Q	A	-3.64911	0	71.866	loop	17	P1	Lethal
95	VP2	26	Q	C	-3.64911	0	71.866	loop	17	P1	Lethal
95	VP2	26	Q	D	-3.64911	0	71.866	loop	17	P1	Lethal
95	VP2	26	Q	E	-3.64911	0	71.866	loop	17	P1	Lethal
95	VP2	26	Q	F	-3.64911	0	71.866	loop	17	P1	Lethal
95	VP2	26	Q	G	-3.64911	0	71.866	loop	17	P1	Lethal
95	VP2	26	Q	I	-3.64911	0	71.866	loop	17	P1	Lethal
95	VP2	26	Q	K	-3.64911	0	71.866	loop	17	P1	Lethal
95	VP2	26	Q	L	-3.64911	0	71.866	loop	17	P1	Lethal
95	VP2	26	Q	M	-3.64911	0	71.866	loop	17	P1	Lethal
95	VP2	26	Q	N	-3.64911	0	71.866	loop	17	P1	Lethal
95	VP2	26	Q	P	-3.64911	0	71.866	loop	17	P1	Lethal
95	VP2	26	Q	R	-3.64911	0	71.866	loop	17	P1	Lethal
95	VP2	26	Q	S	-3.64911	0	71.866	loop	17	P1	Lethal
95	VP2	26	Q	T	-3.64911	0	71.866	loop	17	P1	Lethal
95	VP2	26	Q	V	-3.64911	0	71.866	loop	17	P1	Lethal
95	VP2	26	Q	W	-3.64911	0	71.866	loop	17	P1	Lethal
95	VP2	26	Q	Y	-3.64911	0	71.866	loop	17	P1	Lethal
96	VP2	27	E	A	-3.64911	0	44.834	loop	9	P1	Lethal
96	VP2	27	E	C	-3.64911	0	44.834	loop	9	P1	Lethal
96	VP2	27	E	F	-3.64911	0	44.834	loop	9	P1	Lethal
96	VP2	27	E	G	-3.64911	0	44.834	loop	9	P1	Lethal
96	VP2	27	E	H	-3.64911	0	44.834	loop	9	P1	Lethal
96	VP2	27	E	I	-3.64911	0	44.834	loop	9	P1	Lethal
96	VP2	27	E	K	-3.64911	0	44.834	loop	9	P1	Lethal
96	VP2	27	E	L	-3.64911	0	44.834	loop	9	P1	Lethal
96	VP2	27	E	M	-3.64911	0	44.834	loop	9	P1	Lethal
96	VP2	27	E	N	-3.64911	0	44.834	loop	9	P1	Lethal
96	VP2	27	E	P	-3.64911	0	44.834	loop	9	P1	Lethal
96	VP2	27	E	Q	-3.64911	0	44.834	loop	9	P1	Lethal
96	VP2	27	E	R	-3.64911	0	44.834	loop	9	P1	Lethal
96	VP2	27	E	S	-1.81255	0	44.834	loop	9	P1	Deletereous
96	VP2	27	E	T	-3.64911	0	44.834	loop	9	P1	Lethal
96	VP2	27	E	V	-3.64911	0	44.834	loop	9	P1	Lethal
96	VP2	27	E	W	-3.64911	0	44.834	loop	9	P1	Lethal
96	VP2	27	E	Y	-3.64911	0	44.834	loop	9	P1	Lethal
97	VP2	28	C	A	-3.64911	0.677	1.271	loop	3	P1	Lethal
97	VP2	28	C	D	-3.64911	0.677	1.271	loop	3	P1	Lethal
97	VP2	28	C	E	-3.64911	0.677	1.271	loop	3	P1	Lethal
97	VP2	28	C	F	-3.64911	0.677	1.271	loop	3	P1	Lethal
97	VP2	28	C	G	-3.64911	0.677	1.271	loop	3	P1	Lethal
97	VP2	28	C	H	-3.64911	0.677	1.271	loop	3	P1	Lethal
97	VP2	28	C	I	-3.64911	0.677	1.271	loop	3	P1	Lethal
97	VP2	28	C	K	-3.64911	0.677	1.271	loop	3	P1	Lethal
97	VP2	28	C	L	-3.64911	0.677	1.271	loop	3	P1	Lethal
97	VP2	28	C	M	-3.64911	0.677	1.271	loop	3	P1	Lethal
97	VP2	28	C	N	-3.64911	0.677	1.271	loop	3	P1	Lethal
97	VP2	28	C	P	-3.64911	0.677	1.271	loop	3	P1	Lethal
97	VP2	28	C	Q	-3.64911	0.677	1.271	loop	3	P1	Lethal
97	VP2	28	C	R	-3.64911	0.677	1.271	loop	3	P1	Lethal
97	VP2	28	C	S	-3.64911	0.677	1.271	loop	3	P1	Lethal
97	VP2	28	C	T	-3.64911	0.677	1.271	loop	3	P1	Lethal
97	VP2	28	C	V	-3.64911	0.677	1.271	loop	3	P1	Lethal
97	VP2	28	C	Y	0.45055	0.677	1.271	loop	3	P1	Beneficial
98	VP2	29	A	C	-3.64911	0	1.5791	loop	-9	P1	Lethal
98	VP2	29	A	D	-0.0275551	0	1.5791	loop	-9	P1	Neutral
98	VP2	29	A	E	-3.64911	0	1.5791	loop	-9	P1	Lethal
98	VP2	29	A	F	-3.64911	0	1.5791	loop	-9	P1	Lethal
98	VP2	29	A	G	-3.64911	0	1.5791	loop	-9	P1	Lethal
98	VP2	29	A	H	-3.64911	0	1.5791	loop	-9	P1	Lethal
98	VP2	29	A	I	-3.64911	0	1.5791	loop	-9	P1	Lethal
98	VP2	29	A	K	-3.64911	0	1.5791	loop	-9	P1	Lethal
98	VP2	29	A	L	-3.64911	0	1.5791	loop	-9	P1	Lethal
98	VP2	29	A	N	-3.64911	0	1.5791	loop	-9	P1	Lethal
98	VP2	29	A	P	-3.64911	0	1.5791	loop	-9	P1	Lethal
98	VP2	29	A	Q	-3.64911	0	1.5791	loop	-9	P1	Lethal
98	VP2	29	A	R	-3.64911	0	1.5791	loop	-9	P1	Lethal
98	VP2	29	A	S	-3.64911	0	1.5791	loop	-9	P1	Lethal
98	VP2	29	A	T	-3.64911	0	1.5791	loop	-9	P1	Lethal
98	VP2	29	A	V	-3.64911	0	1.5791	loop	-9	P1	Lethal
98	VP2	29	A	W	-3.64911	0	1.5791	loop	-9	P1	Lethal
98	VP2	29	A	Y	-3.64911	0	1.5791	loop	-9	P1	Lethal
99	VP2	30	N	A	-3.64911	0	6.2869	loop	-1	P1	Lethal
99	VP2	30	N	C	-3.64911	0	6.2869	loop	-1	P1	Lethal
99	VP2	30	N	D	-3.64911	0	6.2869	loop	-1	P1	Lethal
99	VP2	30	N	E	-3.64911	0	6.2869	loop	-1	P1	Lethal
99	VP2	30	N	F	-3.64911	0	6.2869	loop	-1	P1	Lethal
99	VP2	30	N	G	-3.64911	0	6.2869	loop	-1	P1	Lethal
99	VP2	30	N	H	-3.64911	0	6.2869	loop	-1	P1	Lethal
99	VP2	30	N	I	-3.64911	0	6.2869	loop	-1	P1	Lethal
99	VP2	30	N	L	-3.64911	0	6.2869	loop	-1	P1	Lethal
99	VP2	30	N	M	-3.64911	0	6.2869	loop	-1	P1	Lethal
99	VP2	30	N	P	-3.64911	0	6.2869	loop	-1	P1	Lethal
99	VP2	30	N	Q	-3.64911	0	6.2869	loop	-1	P1	Lethal
99	VP2	30	N	R	-3.64911	0	6.2869	loop	-1	P1	Lethal
99	VP2	30	N	S	-3.64911	0	6.2869	loop	-1	P1	Lethal
99	VP2	30	N	T	-3.64911	0	6.2869	loop	-1	P1	Lethal
99	VP2	30	N	V	-3.64911	0	6.2869	loop	-1	P1	Lethal
99	VP2	30	N	W	-3.64911	0	6.2869	loop	-1	P1	Lethal
99	VP2	30	N	Y	-3.64911	0	6.2869	loop	-1	P1	Lethal
100	VP2	31	V	A	-3.64911	0	7.3489	loop	-7	P1	Lethal
100	VP2	31	V	C	-3.64911	0	7.3489	loop	-7	P1	Lethal
100	VP2	31	V	D	-3.64911	0	7.3489	loop	-7	P1	Lethal
100	VP2	31	V	E	-3.64911	0	7.3489	loop	-7	P1	Lethal
100	VP2	31	V	F	-3.64911	0	7.3489	loop	-7	P1	Lethal
100	VP2	31	V	G	-3.64911	0	7.3489	loop	-7	P1	Lethal
100	VP2	31	V	H	-3.64911	0	7.3489	loop	-7	P1	Lethal
100	VP2	31	V	I	-3.64911	0	7.3489	loop	-7	P1	Lethal
100	VP2	31	V	K	-3.64911	0	7.3489	loop	-7	P1	Lethal
100	VP2	31	V	L	-3.64911	0	7.3489	loop	-7	P1	Lethal
100	VP2	31	V	N	-3.64911	0	7.3489	loop	-7	P1	Lethal
100	VP2	31	V	P	-3.64911	0	7.3489	loop	-7	P1	Lethal
100	VP2	31	V	Q	-3.64911	0	7.3489	loop	-7	P1	Lethal
100	VP2	31	V	R	-3.64911	0	7.3489	loop	-7	P1	Lethal
100	VP2	31	V	S	-3.64911	0	7.3489	loop	-7	P1	Lethal
100	VP2	31	V	T	-3.64911	0	7.3489	loop	-7	P1	Lethal
100	VP2	31	V	W	-3.64911	0	7.3489	loop	-7	P1	Lethal
100	VP2	31	V	Y	-3.64911	0	7.3489	loop	-7	P1	Lethal
101	VP2	32	V	A	-0.752627	0.063	0.037766	strand	-15	P1	Deletereous
101	VP2	32	V	C	0.075224	0.063	0.037766	strand	-15	P1	Neutral
101	VP2	32	V	D	-3.64911	0.063	0.037766	strand	-15	P1	Lethal
101	VP2	32	V	E	-3.64911	0.063	0.037766	strand	-15	P1	Lethal
101	VP2	32	V	F	-3.64911	0.063	0.037766	strand	-15	P1	Lethal
101	VP2	32	V	G	-3.64911	0.063	0.037766	strand	-15	P1	Lethal
101	VP2	32	V	H	-3.64911	0.063	0.037766	strand	-15	P1	Lethal
101	VP2	32	V	I	-3.64911	0.063	0.037766	strand	-15	P1	Lethal
101	VP2	32	V	K	-3.64911	0.063	0.037766	strand	-15	P1	Lethal
101	VP2	32	V	L	-3.64911	0.063	0.037766	strand	-15	P1	Lethal
101	VP2	32	V	N	-3.64911	0.063	0.037766	strand	-15	P1	Lethal
101	VP2	32	V	P	-3.64911	0.063	0.037766	strand	-15	P1	Lethal
101	VP2	32	V	Q	-3.64911	0.063	0.037766	strand	-15	P1	Lethal
101	VP2	32	V	R	-3.64911	0.063	0.037766	strand	-15	P1	Lethal
101	VP2	32	V	S	-3.64911	0.063	0.037766	strand	-15	P1	Lethal
101	VP2	32	V	T	-3.64911	0.063	0.037766	strand	-15	P1	Lethal
101	VP2	32	V	W	-3.64911	0.063	0.037766	strand	-15	P1	Lethal
101	VP2	32	V	Y	-3.64911	0.063	0.037766	strand	-15	P1	Lethal
102	VP2	33	V	A	-3.64911	0.107	6.5479	strand	-15	P1	Lethal
102	VP2	33	V	C	-3.64911	0.107	6.5479	strand	-15	P1	Lethal
102	VP2	33	V	D	-3.64911	0.107	6.5479	strand	-15	P1	Lethal
102	VP2	33	V	E	-3.64911	0.107	6.5479	strand	-15	P1	Lethal
102	VP2	33	V	F	-3.64911	0.107	6.5479	strand	-15	P1	Lethal
102	VP2	33	V	G	-3.64911	0.107	6.5479	strand	-15	P1	Lethal
102	VP2	33	V	H	-3.64911	0.107	6.5479	strand	-15	P1	Lethal
102	VP2	33	V	I	-3.64911	0.107	6.5479	strand	-15	P1	Lethal
102	VP2	33	V	K	-3.64911	0.107	6.5479	strand	-15	P1	Lethal
102	VP2	33	V	L	-3.64911	0.107	6.5479	strand	-15	P1	Lethal
102	VP2	33	V	N	-3.64911	0.107	6.5479	strand	-15	P1	Lethal
102	VP2	33	V	P	-3.64911	0.107	6.5479	strand	-15	P1	Lethal
102	VP2	33	V	Q	-3.64911	0.107	6.5479	strand	-15	P1	Lethal
102	VP2	33	V	R	-3.64911	0.107	6.5479	strand	-15	P1	Lethal
102	VP2	33	V	S	-3.64911	0.107	6.5479	strand	-15	P1	Lethal
102	VP2	33	V	T	-3.64911	0.107	6.5479	strand	-15	P1	Lethal
102	VP2	33	V	W	-3.64911	0.107	6.5479	strand	-15	P1	Lethal
102	VP2	33	V	Y	-3.64911	0.107	6.5479	strand	-15	P1	Lethal
103	VP2	34	G	A	-0.518319	0.589	0.84542	loop	-19	P1	Deletereous
103	VP2	34	G	C	-3.64911	0.589	0.84542	loop	-19	P1	Lethal
103	VP2	34	G	D	-3.64911	0.589	0.84542	loop	-19	P1	Lethal
103	VP2	34	G	E	-3.64911	0.589	0.84542	loop	-19	P1	Lethal
103	VP2	34	G	F	-3.64911	0.589	0.84542	loop	-19	P1	Lethal
103	VP2	34	G	H	-3.64911	0.589	0.84542	loop	-19	P1	Lethal
103	VP2	34	G	I	-3.64911	0.589	0.84542	loop	-19	P1	Lethal
103	VP2	34	G	K	-3.64911	0.589	0.84542	loop	-19	P1	Lethal
103	VP2	34	G	L	-3.64911	0.589	0.84542	loop	-19	P1	Lethal
103	VP2	34	G	N	-3.64911	0.589	0.84542	loop	-19	P1	Lethal
103	VP2	34	G	P	-3.64911	0.589	0.84542	loop	-19	P1	Lethal
103	VP2	34	G	Q	-3.64911	0.589	0.84542	loop	-19	P1	Lethal
103	VP2	34	G	R	-3.64911	0.589	0.84542	loop	-19	P1	Lethal
103	VP2	34	G	S	-3.64911	0.589	0.84542	loop	-19	P1	Lethal
103	VP2	34	G	T	-3.64911	0.589	0.84542	loop	-19	P1	Lethal
103	VP2	34	G	V	-3.64911	0.589	0.84542	loop	-19	P1	Lethal
103	VP2	34	G	W	-3.64911	0.589	0.84542	loop	-19	P1	Lethal
103	VP2	34	G	Y	-3.64911	0.589	0.84542	loop	-19	P1	Lethal
104	VP2	35	Y	A	-3.64911	0	2.088	loop	-13	P1	Lethal
104	VP2	35	Y	C	-3.64911	0	2.088	loop	-13	P1	Lethal
104	VP2	35	Y	D	-3.64911	0	2.088	loop	-13	P1	Lethal
104	VP2	35	Y	E	-3.64911	0	2.088	loop	-13	P1	Lethal
104	VP2	35	Y	F	-3.64911	0	2.088	loop	-13	P1	Lethal
104	VP2	35	Y	G	-3.64911	0	2.088	loop	-13	P1	Lethal
104	VP2	35	Y	H	-3.64911	0	2.088	loop	-13	P1	Lethal
104	VP2	35	Y	I	-3.64911	0	2.088	loop	-13	P1	Lethal
104	VP2	35	Y	K	-3.64911	0	2.088	loop	-13	P1	Lethal
104	VP2	35	Y	L	-3.64911	0	2.088	loop	-13	P1	Lethal
104	VP2	35	Y	M	-3.64911	0	2.088	loop	-13	P1	Lethal
104	VP2	35	Y	N	-3.64911	0	2.088	loop	-13	P1	Lethal
104	VP2	35	Y	P	-3.64911	0	2.088	loop	-13	P1	Lethal
104	VP2	35	Y	Q	-3.64911	0	2.088	loop	-13	P1	Lethal
104	VP2	35	Y	R	-3.64911	0	2.088	loop	-13	P1	Lethal
104	VP2	35	Y	S	-3.64911	0	2.088	loop	-13	P1	Lethal
104	VP2	35	Y	T	-3.64911	0	2.088	loop	-13	P1	Lethal
104	VP2	35	Y	V	-3.64911	0	2.088	loop	-13	P1	Lethal
104	VP2	35	Y	W	-3.64911	0	2.088	loop	-13	P1	Lethal
105	VP2	36	G	A	-3.64911	0.008	60.276	loop	-19	P1	Lethal
105	VP2	36	G	C	-3.64911	0.008	60.276	loop	-19	P1	Lethal
105	VP2	36	G	D	-3.64911	0.008	60.276	loop	-19	P1	Lethal
105	VP2	36	G	E	-3.64911	0.008	60.276	loop	-19	P1	Lethal
105	VP2	36	G	F	-3.64911	0.008	60.276	loop	-19	P1	Lethal
105	VP2	36	G	H	-3.64911	0.008	60.276	loop	-19	P1	Lethal
105	VP2	36	G	I	-3.64911	0.008	60.276	loop	-19	P1	Lethal
105	VP2	36	G	K	-3.64911	0.008	60.276	loop	-19	P1	Lethal
105	VP2	36	G	L	-3.64911	0.008	60.276	loop	-19	P1	Lethal
105	VP2	36	G	M	-3.64911	0.008	60.276	loop	-19	P1	Lethal
105	VP2	36	G	N	-3.64911	0.008	60.276	loop	-19	P1	Lethal
105	VP2	36	G	P	-3.64911	0.008	60.276	loop	-19	P1	Lethal
105	VP2	36	G	Q	-3.64911	0.008	60.276	loop	-19	P1	Lethal
105	VP2	36	G	R	-3.64911	0.008	60.276	loop	-19	P1	Lethal
105	VP2	36	G	S	-1.57318	0.008	60.276	loop	-19	P1	Deletereous
105	VP2	36	G	T	-3.64911	0.008	60.276	loop	-19	P1	Lethal
105	VP2	36	G	V	-3.64911	0.008	60.276	loop	-19	P1	Lethal
105	VP2	36	G	W	-3.64911	0.008	60.276	loop	-19	P1	Lethal
105	VP2	36	G	Y	-3.64911	0.008	60.276	loop	-19	P1	Lethal
106	VP2	37	V	A	-0.561617	1.318	22.904	loop	15	P1	Deletereous
106	VP2	37	V	C	-3.64911	1.318	22.904	loop	15	P1	Lethal
106	VP2	37	V	D	-0.498202	1.318	22.904	loop	15	P1	Deletereous
106	VP2	37	V	E	-3.64911	1.318	22.904	loop	15	P1	Lethal
106	VP2	37	V	F	-0.268764	1.318	22.904	loop	15	P1	Neutral
106	VP2	37	V	G	-3.64911	1.318	22.904	loop	15	P1	Lethal
106	VP2	37	V	H	-0.547846	1.318	22.904	loop	15	P1	Deletereous
106	VP2	37	V	I	-3.64911	1.318	22.904	loop	15	P1	Lethal
106	VP2	37	V	K	-3.64911	1.318	22.904	loop	15	P1	Lethal
106	VP2	37	V	L	-0.810603	1.318	22.904	loop	15	P1	Deletereous
106	VP2	37	V	M	-3.64911	1.318	22.904	loop	15	P1	Lethal
106	VP2	37	V	N	-3.64911	1.318	22.904	loop	15	P1	Lethal
106	VP2	37	V	P	-3.64911	1.318	22.904	loop	15	P1	Lethal
106	VP2	37	V	Q	-0.342011	1.318	22.904	loop	15	P1	Neutral
106	VP2	37	V	R	-1.05891	1.318	22.904	loop	15	P1	Deletereous
106	VP2	37	V	S	-0.679406	1.318	22.904	loop	15	P1	Deletereous
106	VP2	37	V	T	-0.767585	1.318	22.904	loop	15	P1	Deletereous
106	VP2	37	V	W	-3.64911	1.318	22.904	loop	15	P1	Lethal
106	VP2	37	V	Y	-0.127606	1.318	22.904	loop	15	P1	Neutral
107	VP2	38	W	A	-3.64911	0	44.182	loop	-13	P1	Lethal
107	VP2	38	W	D	-3.64911	0	44.182	loop	-13	P1	Lethal
107	VP2	38	W	E	-3.64911	0	44.182	loop	-13	P1	Lethal
107	VP2	38	W	F	-3.64911	0	44.182	loop	-13	P1	Lethal
107	VP2	38	W	G	-3.64911	0	44.182	loop	-13	P1	Lethal
107	VP2	38	W	H	-3.64911	0	44.182	loop	-13	P1	Lethal
107	VP2	38	W	I	-3.64911	0	44.182	loop	-13	P1	Lethal
107	VP2	38	W	K	-3.64911	0	44.182	loop	-13	P1	Lethal
107	VP2	38	W	L	-3.64911	0	44.182	loop	-13	P1	Lethal
107	VP2	38	W	M	-3.64911	0	44.182	loop	-13	P1	Lethal
107	VP2	38	W	N	-3.64911	0	44.182	loop	-13	P1	Lethal
107	VP2	38	W	P	-3.64911	0	44.182	loop	-13	P1	Lethal
107	VP2	38	W	Q	-3.64911	0	44.182	loop	-13	P1	Lethal
107	VP2	38	W	R	-3.64911	0	44.182	loop	-13	P1	Lethal
107	VP2	38	W	S	-3.64911	0	44.182	loop	-13	P1	Lethal
107	VP2	38	W	T	-3.64911	0	44.182	loop	-13	P1	Lethal
107	VP2	38	W	V	-3.64911	0	44.182	loop	-13	P1	Lethal
107	VP2	38	W	Y	-3.64911	0	44.182	loop	-13	P1	Lethal
108	VP2	39	P	A	-3.64911	0.008	5.5505	loop	-19	P1	Lethal
108	VP2	39	P	C	-3.64911	0.008	5.5505	loop	-19	P1	Lethal
108	VP2	39	P	D	-3.64911	0.008	5.5505	loop	-19	P1	Lethal
108	VP2	39	P	E	-3.64911	0.008	5.5505	loop	-19	P1	Lethal
108	VP2	39	P	F	-3.64911	0.008	5.5505	loop	-19	P1	Lethal
108	VP2	39	P	G	-3.64911	0.008	5.5505	loop	-19	P1	Lethal
108	VP2	39	P	H	-3.64911	0.008	5.5505	loop	-19	P1	Lethal
108	VP2	39	P	I	-3.64911	0.008	5.5505	loop	-19	P1	Lethal
108	VP2	39	P	K	-3.64911	0.008	5.5505	loop	-19	P1	Lethal
108	VP2	39	P	L	-3.64911	0.008	5.5505	loop	-19	P1	Lethal
108	VP2	39	P	N	-3.64911	0.008	5.5505	loop	-19	P1	Lethal
108	VP2	39	P	Q	-3.64911	0.008	5.5505	loop	-19	P1	Lethal
108	VP2	39	P	R	-3.64911	0.008	5.5505	loop	-19	P1	Lethal
108	VP2	39	P	S	-3.64911	0.008	5.5505	loop	-19	P1	Lethal
108	VP2	39	P	T	-3.64911	0.008	5.5505	loop	-19	P1	Lethal
108	VP2	39	P	V	-3.64911	0.008	5.5505	loop	-19	P1	Lethal
108	VP2	39	P	W	-3.64911	0.008	5.5505	loop	-19	P1	Lethal
108	VP2	39	P	Y	-3.64911	0.008	5.5505	loop	-19	P1	Lethal
109	VP2	40	D	A	-0.527203	1.666	68.39	loop	15	P1	Deletereous
109	VP2	40	D	C	-0.338155	1.666	68.39	loop	15	P1	Neutral
109	VP2	40	D	F	-0.822673	1.666	68.39	loop	15	P1	Deletereous
109	VP2	40	D	G	-0.746513	1.666	68.39	loop	15	P1	Deletereous
109	VP2	40	D	H	-3.64911	1.666	68.39	loop	15	P1	Lethal
109	VP2	40	D	I	-3.64911	1.666	68.39	loop	15	P1	Lethal
109	VP2	40	D	K	-3.64911	1.666	68.39	loop	15	P1	Lethal
109	VP2	40	D	L	-0.746087	1.666	68.39	loop	15	P1	Deletereous
109	VP2	40	D	M	-3.64911	1.666	68.39	loop	15	P1	Lethal
109	VP2	40	D	N	-3.64911	1.666	68.39	loop	15	P1	Lethal
109	VP2	40	D	P	-3.64911	1.666	68.39	loop	15	P1	Lethal
109	VP2	40	D	Q	-0.453434	1.666	68.39	loop	15	P1	Deletereous
109	VP2	40	D	R	-3.64911	1.666	68.39	loop	15	P1	Lethal
109	VP2	40	D	S	-0.804474	1.666	68.39	loop	15	P1	Deletereous
109	VP2	40	D	T	-0.638747	1.666	68.39	loop	15	P1	Deletereous
109	VP2	40	D	V	-0.619926	1.666	68.39	loop	15	P1	Deletereous
109	VP2	40	D	W	-3.64911	1.666	68.39	loop	15	P1	Lethal
109	VP2	40	D	Y	-3.64911	1.666	68.39	loop	15	P1	Lethal
110	VP2	41	Y	A	-3.64911	0	37.244	loop	-15	P1	Lethal
110	VP2	41	Y	C	-3.64911	0	37.244	loop	-15	P1	Lethal
110	VP2	41	Y	D	-3.64911	0	37.244	loop	-15	P1	Lethal
110	VP2	41	Y	E	-3.64911	0	37.244	loop	-15	P1	Lethal
110	VP2	41	Y	F	-3.64911	0	37.244	loop	-15	P1	Lethal
110	VP2	41	Y	G	-3.64911	0	37.244	loop	-15	P1	Lethal
110	VP2	41	Y	H	-3.64911	0	37.244	loop	-15	P1	Lethal
110	VP2	41	Y	I	-3.64911	0	37.244	loop	-15	P1	Lethal
110	VP2	41	Y	K	-3.64911	0	37.244	loop	-15	P1	Lethal
110	VP2	41	Y	L	-3.64911	0	37.244	loop	-15	P1	Lethal
110	VP2	41	Y	M	-3.64911	0	37.244	loop	-15	P1	Lethal
110	VP2	41	Y	N	-3.64911	0	37.244	loop	-15	P1	Lethal
110	VP2	41	Y	P	-3.64911	0	37.244	loop	-15	P1	Lethal
110	VP2	41	Y	Q	-3.64911	0	37.244	loop	-15	P1	Lethal
110	VP2	41	Y	R	-3.64911	0	37.244	loop	-15	P1	Lethal
110	VP2	41	Y	S	-3.64911	0	37.244	loop	-15	P1	Lethal
110	VP2	41	Y	T	-3.64911	0	37.244	loop	-15	P1	Lethal
110	VP2	41	Y	V	-3.64911	0	37.244	loop	-15	P1	Lethal
110	VP2	41	Y	W	-3.64911	0	37.244	loop	-15	P1	Lethal
111	VP2	42	L	A	-3.64911	0	8.2022	loop	-17	P1	Lethal
111	VP2	42	L	C	-3.64911	0	8.2022	loop	-17	P1	Lethal
111	VP2	42	L	D	-3.64911	0	8.2022	loop	-17	P1	Lethal
111	VP2	42	L	E	-3.64911	0	8.2022	loop	-17	P1	Lethal
111	VP2	42	L	F	-3.64911	0	8.2022	loop	-17	P1	Lethal
111	VP2	42	L	G	-3.64911	0	8.2022	loop	-17	P1	Lethal
111	VP2	42	L	H	-3.64911	0	8.2022	loop	-17	P1	Lethal
[truncated: 39,758 more rows]

## Sheet: 2
Data for figure 3A
site	protein	pos	aa	sitemfe
1	VP4	1	M	-3.64911
2	VP4	2	G	-3.64911
3	VP4	3	A	-2.83701
4	VP4	4	Q	-2.40814
5	VP4	5	V	-1.48202
6	VP4	6	S	-2.93989
7	VP4	7	T	-1.77034
8	VP4	8	Q	-3.39278
9	VP4	9	K	-2.66581
10	VP4	10	T	-3.00418
11	VP4	11	G	-3.55165
12	VP4	12	A	-2.71745
13	VP4	13	H	-3.64911
14	VP4	14	E	-3.43458
15	VP4	15	T	-2.22677
16	VP4	16	R	-0.59069
17	VP4	17	L	-2.46141
18	VP4	18	N	-1.82515
19	VP4	19	A	-2.83291
20	VP4	20	S	-1.08786
21	VP4	21	G	-1.33866
22	VP4	22	N	-1.72518
23	VP4	23	S	-3.43107
24	VP4	24	I	-0.734747
25	VP4	25	I	-3.0496
26	VP4	26	H	-2.1788
27	VP4	27	Y	-3.19641
28	VP4	28	T	-2.09478
29	VP4	29	N	-3.1499
30	VP4	30	I	-3.32727
31	VP4	31	N	-3.35036
32	VP4	32	Y	-3.25613
33	VP4	33	Y	-3.64911
34	VP4	34	K	-3.48679
35	VP4	35	D	-3.64911
36	VP4	36	A	-3.49516
37	VP4	37	A	-3.45684
38	VP4	38	S	-3.64911
39	VP4	39	N	-2.84308
40	VP4	40	S	-3.32363
41	VP4	41	A	-3.33794
42	VP4	42	N	-3.47767
43	VP4	43	R	-3.64911
44	VP4	44	Q	-3.04029
45	VP4	45	D	-2.7516
46	VP4	46	F	-2.30004
47	VP4	47	T	-1.17136
48	VP4	48	Q	-1.76419
49	VP4	49	D	-3.16455
50	VP4	50	P	-3.48489
51	VP4	51	G	-1.70939
52	VP4	52	K	-2.77831
53	VP4	53	F	-3.64911
54	VP4	54	T	-3.11582
55	VP4	55	E	-2.38907
56	VP4	56	P	-3.64911
57	VP4	57	V	-2.88069
58	VP4	58	K	-3.02581
59	VP4	59	D	-3.64911
60	VP4	60	I	-2.9055
61	VP4	61	M	-3.42739
62	VP4	62	I	-2.10046
63	VP4	63	K	-3.64911
64	VP4	64	S	-3.36171
65	VP4	65	L	-1.58413
66	VP4	66	P	-3.49093
67	VP4	67	A	-3.50565
68	VP4	68	L	-3.64911
69	VP4	69	N	-3.03418
70	VP2	1	S	-3.64911
71	VP2	2	P	-3.64911
72	VP2	3	T	-3.13343
73	VP2	4	V	-3.64911
74	VP2	5	E	-3.64911
75	VP2	6	E	-3.37119
76	VP2	7	C	-3.03369
77	VP2	8	G	-3.64911
78	VP2	9	Y	-3.08922
79	VP2	10	S	-3.64911
80	VP2	11	D	-3.64911
81	VP2	12	R	-3.52245
82	VP2	13	A	-3.49448
83	VP2	14	R	-3.64911
84	VP2	15	S	-3.09716
85	VP2	16	I	-3.49665
86	VP2	17	T	-3.38295
87	VP2	18	L	-3.48585
88	VP2	19	G	-3.64911
89	VP2	20	N	-3.64911
90	VP2	21	S	-3.36136
91	VP2	22	T	-3.34549
92	VP2	23	I	-3.64911
93	VP2	24	T	-3.64911
94	VP2	25	T	-3.17001
95	VP2	26	Q	-3.64911
96	VP2	27	E	-3.54708
97	VP2	28	C	-3.42135
98	VP2	29	A	-3.44791
99	VP2	30	N	-3.64911
100	VP2	31	V	-3.64911
101	VP2	32	V	-3.28129
102	VP2	33	V	-3.64911
103	VP2	34	G	-3.47518
104	VP2	35	Y	-3.64911
105	VP2	36	G	-3.53985
106	VP2	37	V	-2.02656
107	VP2	38	W	-3.64911
108	VP2	39	P	-3.64911
109	VP2	40	D	-2.14107
110	VP2	41	Y	-3.64911
111	VP2	42	L	-3.32775
112	VP2	43	K	-0.634966
113	VP2	44	D	-3.03477
114	VP2	45	S	-1.56162
115	VP2	46	E	-3.64911
116	VP2	47	A	-3.64911
117	VP2	48	T	-3.17602
118	VP2	49	A	-3.49442
119	VP2	50	E	-3.21522
120	VP2	51	D	-3.64911
121	VP2	52	Q	-3.23571
122	VP2	53	P	-3.64911
123	VP2	54	T	-3.64911
124	VP2	55	Q	-2.64504
125	VP2	56	P	-3.64911
126	VP2	57	D	-3.64911
127	VP2	58	V	-3.64911
128	VP2	59	A	-3.3456
129	VP2	60	T	-3.50494
130	VP2	61	C	-3.46663
131	VP2	62	R	-3.64911
132	VP2	63	F	-3.64911
133	VP2	64	Y	-3.64911
134	VP2	65	T	-3.64911
135	VP2	66	L	-3.64911
136	VP2	67	D	-3.64911
137	VP2	68	S	-3.64911
138	VP2	69	V	-3.00114
139	VP2	70	Q	-1.0647
140	VP2	71	W	-3.64911
141	VP2	72	Q	-3.28178
142	VP2	73	K	-3.35076
143	VP2	74	T	-1.41994
144	VP2	75	S	-3.35059
145	VP2	76	P	-1.72929
146	VP2	77	G	-3.64911
147	VP2	78	W	-3.64911
148	VP2	79	W	-3.64911
149	VP2	80	W	-3.4341
150	VP2	81	K	-3.42558
151	VP2	82	L	-3.42829
152	VP2	83	P	-3.64911
153	VP2	84	D	-3.64911
154	VP2	85	A	-2.69683
155	VP2	86	L	-3.07855
156	VP2	87	S	-2.49213
157	VP2	88	N	-2.06726
158	VP2	89	L	-3.34975
159	VP2	90	G	-3.64911
160	VP2	91	L	-3.64911
161	VP2	92	F	-3.64911
162	VP2	93	G	-3.15299
163	VP2	94	Q	-3.49495
164	VP2	95	N	-3.64911
165	VP2	96	M	-3.45603
166	VP2	97	Q	-2.12929
167	VP2	98	Y	-3.34186
168	VP2	99	H	-3.64911
169	VP2	100	Y	-3.64911
170	VP2	101	L	-3.64911
171	VP2	102	G	-3.64911
172	VP2	103	R	-3.64911
173	VP2	104	T	-3.32273
174	VP2	105	G	-2.94701
175	VP2	106	Y	-3.42445
176	VP2	107	T	-3.4863
177	VP2	108	V	-2.97143
178	VP2	109	H	-3.64911
179	VP2	110	V	-3.64911
180	VP2	111	Q	-3.64911
181	VP2	112	C	-3.40239
182	VP2	113	N	-3.64911
183	VP2	114	A	-3.64911
184	VP2	115	S	-3.64911
185	VP2	116	K	-3.23522
186	VP2	117	F	-3.64911
187	VP2	118	H	-3.64911
188	VP2	119	Q	-3.64911
189	VP2	120	G	-3.64911
190	VP2	121	C	-2.80983
191	VP2	122	L	-3.07418
192	VP2	123	L	-3.64911
193	VP2	124	V	-3.38118
194	VP2	125	V	-2.81694
195	VP2	126	C	-2.42088
196	VP2	127	V	-3.15018
197	VP2	128	P	-2.95266
198	VP2	129	E	-3.64911
199	VP2	130	A	-3.1624
200	VP2	131	E	-3.64911
201	VP2	132	M	-3.29737
202	VP2	133	G	-3.64911
203	VP2	134	C	-3.64911
204	VP2	135	A	-3.28234
205	VP2	136	T	-2.44972
206	VP2	137	L	0.443804
207	VP2	138	D	-1.15102
208	VP2	139	N	-3.30706
209	VP2	140	T	-1.52118
210	VP2	141	P	-3.48519
211	VP2	142	S	-0.208595
212	VP2	143	S	-0.759561
213	VP2	144	A	-0.590302
214	VP2	145	E	-3.15641
215	VP2	146	L	-3.42472
216	VP2	147	L	-3.4993
217	VP2	148	G	-3.27112
218	VP2	149	G	-2.5514
219	VP2	150	D	-3.64911
220	VP2	151	S	-0.859891
221	VP2	152	A	-2.08609
222	VP2	153	K	-2.40646
223	VP2	154	E	-3.15068
224	VP2	155	F	-3.49337
225	VP2	156	A	-1.3886
226	VP2	157	D	-3.64911
227	VP2	158	K	-0.730534
228	VP2	159	P	-3.32493
229	VP2	160	V	-2.76166
230	VP2	161	A	-1.45972
231	VP2	162	S	-1.02947
232	VP2	163	G	-2.47025
233	VP2	164	S	-1.34701
234	VP2	165	N	-1.94782
235	VP2	166	K	0.870135
236	VP2	167	L	-1.02298
237	VP2	168	V	-2.62582
238	VP2	169	Q	-3.64911
239	VP2	170	R	-2.60998
240	VP2	171	V	-2.83678
241	VP2	172	V	-3.04004
242	VP2	173	Y	-1.96861
243	VP2	174	N	-3.45503
244	VP2	175	A	-3.35572
245	VP2	176	G	-3.32164
246	VP2	177	M	-3.49557
247	VP2	178	G	-3.47612
248	VP2	179	V	-3.01667
249	VP2	180	G	-3.16082
250	VP2	181	V	-2.83787
251	VP2	182	G	-3.64911
252	VP2	183	N	-3.40863
253	VP2	184	L	-3.21669
254	VP2	185	T	-2.73964
255	VP2	186	I	-3.06702
256	VP2	187	F	-3.46202
257	VP2	188	P	-3.64911
258	VP2	189	H	-3.64911
259	VP2	190	Q	-3.64911
260	VP2	191	W	-3.64911
261	VP2	192	I	-3.3812
262	VP2	193	N	-3.64911
263	VP2	194	L	-3.64911
264	VP2	195	R	-3.64911
265	VP2	196	T	-3.47507
266	VP2	197	N	-3.44331
267	VP2	198	N	-3.64911
268	VP2	199	S	-3.47502
269	VP2	200	A	-3.22451
270	VP2	201	T	-3.50499
271	VP2	202	I	-3.4347
272	VP2	203	V	-3.64911
273	VP2	204	M	-3.64911
274	VP2	205	P	-3.51269
275	VP2	206	Y	-3.64911
276	VP2	207	T	-2.80486
277	VP2	208	N	-3.64911
278	VP2	209	S	-2.86923
279	VP2	210	V	-3.45795
280	VP2	211	P	-3.64911
281	VP2	212	M	-3.43723
282	VP2	213	D	-3.64911
283	VP2	214	N	-2.58819
284	VP2	215	M	-2.86511
285	VP2	216	F	-2.99294
286	VP2	217	R	-3.64911
287	VP2	218	H	-3.64911
288	VP2	219	N	-2.84725
289	VP2	220	N	-2.5157
290	VP2	221	V	-2.38766
291	VP2	222	T	-3.64911
292	VP2	223	L	-3.31017
293	VP2	224	M	-3.64911
294	VP2	225	V	-3.04667
295	VP2	226	I	-3.29231
296	VP2	227	P	-3.64911
297	VP2	228	F	-3.64911
298	VP2	229	V	-2.86848
299	VP2	230	P	-1.76616
300	VP2	231	L	-3.52334
301	VP2	232	D	-3.35335
302	VP2	233	Y	-3.42957
303	VP2	234	C	-2.70125
304	VP2	235	P	-1.89848
305	VP2	236	G	-3.52064
306	VP2	237	S	-3.14828
307	VP2	238	T	-3.47407
308	VP2	239	T	-3.46871
309	VP2	240	Y	-2.67787
310	VP2	241	V	-3.52546
311	VP2	242	P	-3.64911
312	VP2	243	I	-3.4461
313	VP2	244	T	-3.64911
314	VP2	245	V	-3.28323
315	VP2	246	T	-3.47368
316	VP2	247	I	-3.28536
317	VP2	248	A	-3.64911
318	VP2	249	P	-3.64911
319	VP2	250	M	-3.48244
320	VP2	251	C	-1.70122
321	VP2	252	A	-2.9326
322	VP2	253	E	-3.64911
323	VP2	254	Y	-3.64911
324	VP2	255	N	-3.49701
325	VP2	256	G	-3.64911
326	VP2	257	L	-3.64911
327	VP2	258	R	-3.64911
328	VP2	259	L	-3.16705
329	VP2	260	A	-3.5074
330	VP2	261	G	-0.837552
331	VP2	262	H	-1.03799
332	VP2	263	Q	-3.64911
333	VP3	1	G	-3.64911
334	VP3	2	L	-3.64911
335	VP3	3	P	-3.64911
336	VP3	4	T	-3.11751
337	VP3	5	M	-3.49396
338	VP3	6	N	-2.19606
339	VP3	7	T	-3.41419
340	VP3	8	P	-3.64911
341	VP3	9	G	-3.64911
342	VP3	10	S	-3.64911
343	VP3	11	C	-2.66445
344	VP3	12	Q	-3.64911
345	VP3	13	F	-3.64911
346	VP3	14	L	-3.64911
347	VP3	15	T	-3.64911
348	VP3	16	S	-3.64911
349	VP3	17	D	-3.44457
350	VP3	18	D	-3.64911
351	VP3	19	F	-3.64911
352	VP3	20	Q	-3.64911
353	VP3	21	S	-3.64911
354	VP3	22	P	-3.64911
355	VP3	23	S	-3.1496
356	VP3	24	A	-3.48133
357	VP3	25	M	-3.50705
358	VP3	26	P	-3.64911
359	VP3	27	Q	-3.64911
360	VP3	28	Y	-3.64911
361	VP3	29	D	-3.64911
362	VP3	30	V	-2.83279
363	VP3	31	T	-3.64911
364	VP3	32	P	-3.64911
365	VP3	33	E	-2.52759
366	VP3	34	M	-3.45668
367	VP3	35	R	-0.493224
368	VP3	36	I	-3.47798
369	VP3	37	P	-3.49369
370	VP3	38	G	-3.64911
371	VP3	39	E	-3.03218
372	VP3	40	V	-2.78904
373	VP3	41	K	-1.5259
374	VP3	42	N	-3.64911
375	VP3	43	L	-3.48565
376	VP3	44	M	-3.13306
377	VP3	45	E	-3.51379
378	VP3	46	I	-3.30305
379	VP3	47	A	-2.71366
380	VP3	48	E	-3.64911
381	VP3	49	V	-3.4575
382	VP3	50	D	-3.64911
383	VP3	51	S	-3.26711
384	VP3	52	V	-3.51313
385	VP3	53	V	-3.3414
386	VP3	54	P	-3.49723
387	VP3	55	V	-3.13116
388	VP3	56	Q	-1.83731
389	VP3	57	N	-3.64911
390	VP3	58	V	-2.47509
391	VP3	59	G	0.0420037
392	VP3	60	E	-2.74372
393	VP3	61	K	-2.01799
394	VP3	62	V	-2.52884
395	VP3	63	N	-0.18721
396	VP3	64	S	-2.8204
397	VP3	65	M	-3.64911
398	VP3	66	E	-3.64911
399	VP3	67	A	-3.02105
400	VP3	68	Y	-3.64911
401	VP3	69	Q	-1.18802
402	VP3	70	I	-3.14395
403	VP3	71	P	-3.1644
404	VP3	72	V	-2.96203
405	VP3	73	R	-3.33128
406	VP3	74	S	-3.42914
407	VP3	75	N	-2.81195
408	VP3	76	E	-2.02038
409	VP3	77	G	-2.85818
410	VP3	78	S	-1.87786
411	VP3	79	G	-2.53373
412	VP3	80	T	-2.80642
413	VP3	81	Q	-1.45562
414	VP3	82	V	-3.31356
415	VP3	83	F	-3.49348
416	VP3	84	G	-3.01325
417	VP3	85	F	-3.48991
418	VP3	86	P	-2.5257
419	VP3	87	L	-3.34521
420	VP3	88	Q	-3.00956
421	VP3	89	P	-3.47648
422	VP3	90	G	-3.64911
423	VP3	91	Y	-1.76731
424	VP3	92	S	-2.2492
425	VP3	93	S	-1.96946
426	VP3	94	V	-2.57394
427	VP3	95	F	-3.49297
428	VP3	96	S	-2.00733
429	VP3	97	R	-3.47396
430	VP3	98	T	-3.49284
431	VP3	99	L	-3.64911
432	VP3	100	L	-3.05128
433	VP3	101	G	-3.64911
434	VP3	102	E	-3.64911
435	VP3	103	I	-3.27923
436	VP3	104	L	-3.46352
437	VP3	105	N	-3.12044
438	VP3	106	Y	-3.64911
439	VP3	107	Y	-3.64911
440	VP3	108	T	-3.50952
441	VP3	109	H	-3.64911
442	VP3	110	W	-3.64911
443	VP3	111	S	-3.39486
444	VP3	112	G	-3.64911
445	VP3	113	S	-3.49456
446	VP3	114	I	-3.28509
447	VP3	115	K	-3.21251
448	VP3	116	L	-3.1612
449	VP3	117	T	-3.5311
450	VP3	118	F	-3.64911
451	VP3	119	M	-3.31182
452	VP3	120	F	-3.51716
453	VP3	121	C	-3.22877
454	VP3	122	G	-3.64911
455	VP3	123	S	-3.4332
456	VP3	124	A	-3.09865
457	VP3	125	M	-3.64911
458	VP3	126	A	-3.17347
459	VP3	127	T	-3.49121
460	VP3	128	G	-3.64911
461	VP3	129	K	-3.64911
462	VP3	130	F	-3.06955
463	VP3	131	L	-3.38708
464	VP3	132	L	-3.21036
465	VP3	133	A	-3.49405
466	VP3	134	Y	-3.64911
467	VP3	135	S	-3.34677
468	VP3	136	P	-3.64911
469	VP3	137	P	-3.64911
470	VP3	138	G	-3.64911
471	VP3	139	A	-3.35104
472	VP3	140	G	-3.64911
473	VP3	141	A	-1.52605
474	VP3	142	P	-3.64911
475	VP3	143	T	-1.37734
476	VP3	144	K	-1.48734
477	VP3	145	R	-3.64911
478	VP3	146	V	-2.64498
479	VP3	147	D	-3.50915
480	VP3	148	A	-3.34903
481	VP3	149	M	-3.64911
482	VP3	150	L	-3.64911
483	VP3	151	G	-3.51317
484	VP3	152	T	-3.39426
485	VP3	153	H	-3.64911
486	VP3	154	V	-2.66267
487	VP3	155	I	-3.16204
488	VP3	156	W	-3.47976
489	VP3	157	D	-3.64911
490	VP3	158	V	-3.64911
491	VP3	159	G	-3.64911
492	VP3	160	L	-3.64911
493	VP3	161	Q	-3.64911
494	VP3	162	S	-3.64911
495	VP3	163	S	-3.53212
496	VP3	164	C	-2.93949
497	VP3	165	V	-3.45135
498	VP3	166	L	-3.45585
499	VP3	167	C	-2.76691
500	VP3	168	I	-3.13682
501	VP3	169	P	-3.64911
502	VP3	170	W	-3.64911
503	VP3	171	I	-3.48176
504	VP3	172	S	-3.64911
505	VP3	173	Q	-3.29108
506	VP3	174	T	-3.64911
507	VP3	175	H	-3.64911
508	VP3	176	Y	-3.64911
509	VP3	177	R	-3.64911
510	VP3	178	F	-3.27605
511	VP3	179	V	-3.46418
512	VP3	180	A	-1.45351
513	VP3	181	S	-0.908504
514	VP3	182	D	-3.32354
515	VP3	183	E	-2.22052
516	VP3	184	Y	-3.64911
517	VP3	185	T	-3.33004
518	VP3	186	A	-2.14817
519	VP3	187	G	-3.4599
520	VP3	188	G	-3.64911
521	VP3	189	F	-2.6231
522	VP3	190	I	-3.25327
523	VP3	191	T	-3.46043
524	VP3	192	C	-3.19561
525	VP3	193	W	-3.25721
526	VP3	194	Y	-3.02691
527	VP3	195	Q	-3.64911
528	VP3	196	T	-3.64911
529	VP3	197	N	-3.41915
530	VP3	198	I	-3.44192
531	VP3	199	V	-3.4471
532	VP3	200	V	-3.13118
533	VP3	201	P	-3.64911
534	VP3	202	A	-2.98965
535	VP3	203	D	-2.30675
536	VP3	204	A	-2.87062
537	VP3	205	Q	-2.23526
538	VP3	206	S	-2.36946
539	VP3	207	S	-2.36767
540	VP3	208	C	-2.92817
541	VP3	209	Y	-1.83165
542	VP3	210	I	-3.16868
543	VP3	211	M	-3.46542
544	VP3	212	C	-2.94196
545	VP3	213	F	-3.21661
546	VP3	214	V	-3.00901
547	VP3	215	S	-3.64911
548	VP3	216	A	-3.32118
549	VP3	217	C	-3.51445
550	VP3	218	N	-3.50998
551	VP3	219	D	-3.64911
552	VP3	220	F	-3.64911
553	VP3	221	S	-3.64911
554	VP3	222	V	-3.38178
555	VP3	223	R	-3.64911
556	VP3	224	L	-3.64911
557	VP3	225	L	-3.64911
558	VP3	226	K	-3.48805
559	VP3	227	D	-3.64911
560	VP3	228	T	-3.32184
561	VP3	229	P	-2.54331
562	VP3	230	F	-3.64911
563	VP3	231	I	-2.24842
564	VP3	232	S	-0.90816
565	VP3	233	Q	-3.64911
566	VP3	234	Q	0.822608
567	VP3	235	N	-1.63317
568	VP3	236	F	-3.23695
569	VP3	237	F	-2.54513
570	VP3	238	Q	-3.64911
571	VP1	1	G	-3.64911
572	VP1	2	P	-1.02177
573	VP1	3	V	-0.490761
574	VP1	4	E	-2.51318
575	VP1	5	D	-1.47326
576	VP1	6	A	-0.750124
577	VP1	7	I	-1.1496
578	VP1	8	T	-1.45984
579	VP1	9	A	-1.30638
580	VP1	10	A	-1.56636
581	VP1	11	I	-0.600361
582	VP1	12	G	-2.7554
583	VP1	13	R	-1.29385
584	VP1	14	V	-3.30993
585	VP1	15	A	-1.90618
586	VP1	16	D	-3.30236
587	VP1	17	T	-3.49002
588	VP1	18	V	-1.45215
589	VP1	19	G	-1.83204
590	VP1	20	T	-2.24377
591	VP1	21	G	-2.77524
592	VP1	22	P	-2.42596
593	VP1	23	T	-1.44303
594	VP1	24	N	-3.64911
595	VP1	25	S	-2.63386
596	VP1	26	E	-2.49266
597	VP1	27	A	-1.82308
598	VP1	28	I	-3.64911
599	VP1	29	P	-3.64911
600	VP1	30	A	-3.0384
601	VP1	31	L	-3.64911
602	VP1	32	T	-3.64911
603	VP1	33	A	-3.64911
604	VP1	34	A	-3.07373
605	VP1	35	E	-3.64911
606	VP1	36	T	-3.64911
607	VP1	37	G	-3.64911
608	VP1	38	H	-3.22922
609	VP1	39	T	-3.64911
610	VP1	40	S	-3.27358
611	VP1	41	Q	-3.30307
612	VP1	42	V	-3.64911
613	VP1	43	V	-2.78303
614	VP1	44	P	-3.64911
615	VP1	45	G	-1.93833
616	VP1	46	D	-3.64911
617	VP1	47	T	-2.76665
618	VP1	48	M	-3.08313
619	VP1	49	Q	-3.64911
620	VP1	50	T	-3.46254
621	VP1	51	R	-3.64911
622	VP1	52	H	-1.44321
623	VP1	53	V	-3.64911
624	VP1	54	K	-0.816845
625	VP1	55	N	-3.64911
626	VP1	56	Y	-1.95037
627	VP1	57	H	-3.64911
628	VP1	58	S	-2.73997
629	VP1	59	R	-3.64911
630	VP1	60	S	-3.02331
631	VP1	61	E	-3.64911
632	VP1	62	S	-3.64911
633	VP1	63	T	-3.14327
634	VP1	64	I	-2.98738
635	VP1	65	E	-3.64911
636	VP1	66	N	-3.64911
637	VP1	67	F	-3.64911
638	VP1	68	L	-3.51905
639	VP1	69	C	-3.48999
640	VP1	70	R	-3.64911
641	VP1	71	S	-3.4871
642	VP1	72	A	-3.64911
643	VP1	73	C	-3.64911
644	VP1	74	V	-3.46722
645	VP1	75	Y	-3.26184
646	VP1	76	F	-3.47439
647	VP1	77	T	-2.33037
648	VP1	78	E	-2.00895
649	VP1	79	Y	-3.64911
650	VP1	80	K	0.203195
651	VP1	81	N	-3.0138
652	VP1	82	S	-0.824206
653	VP1	83	G	-3.31769
654	VP1	84	A	-1.75383
655	VP1	85	K	-1.29376
656	VP1	86	R	-2.36638
657	VP1	87	Y	-3.45304
658	VP1	88	A	-3.20882
659	VP1	89	E	-3.48761
660	VP1	90	W	-3.23249
661	VP1	91	V	-1.33665
662	VP1	92	L	-2.85717
663	VP1	93	T	-3.15683
664	VP1	94	P	-2.36122
665	VP1	95	R	-2.72338
666	VP1	96	Q	-2.77082
667	VP1	97	A	-3.36897
668	VP1	98	A	-3.20863
669	VP1	99	Q	-3.64911
670	VP1	100	L	-3.64911
671	VP1	101	R	-3.64911
672	VP1	102	R	-3.3353
673	VP1	103	K	-3.64911
674	VP1	104	L	-3.50303
675	VP1	105	E	-3.64911
676	VP1	106	F	-2.95634
677	VP1	107	F	-3.64911
678	VP1	108	T	-3.50981
679	VP1	109	Y	-3.64911
680	VP1	110	V	-3.24773
681	VP1	111	R	-3.64911
682	VP1	112	F	-3.64911
683	VP1	113	D	-3.50195
684	VP1	114	L	-3.64911
685	VP1	115	E	-3.64911
686	VP1	116	L	-3.16663
687	VP1	117	T	-3.64911
688	VP1	118	F	-3.64911
689	VP1	119	V	-3.64911
690	VP1	120	I	-3.31425
691	VP1	121	T	-2.9281
692	VP1	122	S	-3.64911
693	VP1	123	T	-2.48492
694	VP1	124	Q	-2.63153
695	VP1	125	Q	-1.47414
696	VP1	126	P	-1.81628
697	VP1	127	S	-2.57981
698	VP1	128	T	-1.30875
699	VP1	129	T	-1.14106
700	VP1	130	Q	-1.14853
701	VP1	131	N	-1.33583
702	VP1	132	Q	-1.5185
703	VP1	133	D	-3.06636
704	VP1	134	A	-2.32529
705	VP1	135	Q	-2.72562
706	VP1	136	I	-1.99601
707	VP1	137	L	-3.028
708	VP1	138	T	-3.28604
709	VP1	139	H	-3.64911
710	VP1	140	Q	-3.64911
711	VP1	141	I	-3.48512
712	VP1	142	M	-3.64911
713	VP1	143	Y	-3.64911
714	VP1	144	V	-3.29852
715	VP1	145	P	-3.47653
716	VP1	146	P	-3.64911
717	VP1	147	G	-3.64911
718	VP1	148	G	-3.64911
719	VP1	149	P	-3.46395
720	VP1	150	V	-2.93989
721	VP1	151	P	-3.32347
722	VP1	152	D	-2.93977
723	VP1	153	K	-0.839866
724	VP1	154	V	-2.03801
725	VP1	155	D	-3.04179
726	VP1	156	S	-3.15888
727	VP1	157	Y	-3.64911
728	VP1	158	V	-3.489
729	VP1	159	W	-3.64911
730	VP1	160	Q	-3.64911
731	VP1	161	T	-3.64911
732	VP1	162	S	-3.64911
733	VP1	163	T	-3.64911
734	VP1	164	N	-3.49884
735	VP1	165	P	-3.64911
736	VP1	166	S	-3.64911
737	VP1	167	V	-3.26981
738	VP1	168	F	-3.64911
739	VP1	169	W	-3.64911
740	VP1	170	T	-2.39312
741	VP1	171	E	-3.17945
742	VP1	172	G	-3.22308
743	VP1	173	N	-2.50535
744	VP1	174	A	-3.50656
745	VP1	175	P	-3.33314
746	VP1	176	P	-3.30423
747	VP1	177	R	-3.64911
748	VP1	178	M	-3.30675
749	VP1	179	S	-3.64911
750	VP1	180	I	-3.48257
751	VP1	181	P	-3.64911
752	VP1	182	F	-3.64911
753	VP1	183	L	-3.64911
754	VP1	184	S	-3.50363
755	VP1	185	I	-3.64911
756	VP1	186	G	-3.64911
757	VP1	187	N	-3.44302
758	VP1	188	A	-3.43428
759	VP1	189	Y	-3.64911
760	VP1	190	S	-3.32689
761	VP1	191	N	-3.1156
762	VP1	192	F	-3.64911
763	VP1	193	Y	-3.64911
764	VP1	194	D	-3.64911
765	VP1	195	G	-3.43436
766	VP1	196	W	-3.43646
767	VP1	197	S	-1.64086
768	VP1	198	E	-2.22521
769	VP1	199	F	-3.468
770	VP1	200	S	-1.3807
771	VP1	201	R	-3.25263
772	VP1	202	N	-0.67744
773	VP1	203	G	-3.09381
774	VP1	204	V	-0.854413
775	VP1	205	Y	-3.64911
776	VP1	206	G	-3.64911
777	VP1	207	I	-0.626419
778	VP1	208	N	-3.10319
779	VP1	209	T	-3.00614
780	VP1	210	L	-3.24396
781	VP1	211	N	-2.89593
782	VP1	212	N	-2.11653
783	VP1	213	M	-3.35002
784	VP1	214	G	-3.64911
785	VP1	215	T	-2.90761
786	VP1	216	L	-3.21179
787	VP1	217	Y	-3.64911
788	VP1	218	A	-2.91356
789	VP1	219	R	-3.64911
790	VP1	220	H	-3.48358
791	VP1	221	V	-3.64911
792	VP1	222	N	-2.89076
793	VP1	223	A	-1.62186
794	VP1	224	G	-2.91145
795	VP1	225	S	-3.46963
796	VP1	226	T	-2.36838
797	VP1	227	G	-2.55684
798	VP1	228	P	-2.49361
799	VP1	229	I	-2.74973
800	VP1	230	K	-0.68616
801	VP1	231	S	-3.49704
802	VP1	232	T	-1.9096
803	VP1	233	I	-3.34671
804	VP1	234	R	-3.64911
805	VP1	235	I	-3.13188
806	VP1	236	Y	-3.50473
807	VP1	237	F	-3.44551
808	VP1	238	K	-3.64911
809	VP1	239	P	-3.31179
810	VP1	240	K	-3.64911
811	VP1	241	H	-3.64911
812	VP1	242	V	-2.99355
813	VP1	243	K	-2.12555
814	VP1	244	A	-3.05246
815	VP1	245	W	-3.48861
816	VP1	246	I	-3.10865
817	VP1	247	P	-3.64911
818	VP1	248	R	-3.64911
819	VP1	249	P	-3.24628
820	VP1	250	P	-2.9904
821	VP1	251	R	-3.64911
822	VP1	252	L	-3.52093
823	VP1	253	C	-2.87566
824	VP1	254	Q	0.244687
825	VP1	255	Y	-3.64911
826	VP1	256	E	-0.138712
827	VP1	257	K	0.34501
828	VP1	258	A	-2.30878
829	VP1	259	K	-0.140496
830	VP1	260	N	-1.58803
831	VP1	261	V	-1.76311
832	VP1	262	N	-3.19562
833	VP1	263	F	-3.58408
834	VP1	264	Q	-1.3181
835	VP1	265	P	-3.12244
836	VP1	266	S	-1.34962
837	VP1	267	G	0.465065
838	VP1	268	V	-3.25081
839	VP1	269	T	-3.229
840	VP1	270	T	-0.541418
841	VP1	271	T	-0.770363
842	VP1	272	R	-3.64911
843	VP1	273	Q	-0.841571
844	VP1	274	S	-1.68504
845	VP1	275	I	-2.90034
846	VP1	276	T	-1.44234
847	VP1	277	T	-0.975583
848	VP1	278	M	-2.0439
849	VP1	279	T	-1.05514
850	VP1	280	N	-2.99044
851	VP1	281	T	-2.45103
852	2a	1	G	-3.59322
853	2a	2	A	-0.261834
854	2a	3	F	-0.0879561
855	2a	4	G	-0.152115
856	2a	5	Q	-0.193942
857	2a	6	Q	-0.225681
858	2a	7	S	-0.247474
859	2a	8	G	-0.226419
860	2a	9	A	-0.370934
861	2a	10	V	-1.35441
862	2a	11	Y	-0.414473
863	2a	12	V	-0.89947
864	2a	13	G	-0.981361
865	2a	14	N	-0.790377
866	2a	15	Y	-3.29138
867	2a	16	R	-0.944923
868	2a	17	V	-2.51619
869	2a	18	V	-0.816403
870	2a	19	N	-2.32298
871	2a	20	R	-0.986188
872	2a	21	H	-3.59964
873	2a	22	L	-0.837008
874	2a	23	A	-2.03865
875	2a	24	T	-0.4284
876	2a	25	S	-0.466116
877	2a	26	A	-0.359408
878	2a	27	D	-1.30279
879	2a	28	W	-0.563412
880	2a	29	Q	-0.434746
881	2a	30	N	-0.492071
882	2a	31	C	-0.491049
883	2a	32	V	-1.69591
884	2a	33	W	-1.29175
885	2a	34	E	-0.649761
886	2a	35	S	-0.703141
887	2a	36	Y	-0.26188
888	2a	37	N	-0.465749
889	2a	38	R	-2.70144
890	2a	39	D	-3.58328
891	2a	40	L	-2.7134
892	2a	41	L	-1.7087
893	2a	42	V	-2.54035
894	2a	43	S	-0.870746
895	2a	44	T	-1.33685
896	2a	45	T	-0.521546
897	2a	46	T	-0.252526
898	2a	47	A	-0.292566
899	2a	48	H	-0.882217
900	2a	49	G	-0.560229
901	2a	50	C	-0.185142
902	2a	51	D	-0.547783
903	2a	52	I	-0.125574
904	2a	53	I	-1.40948
905	2a	54	A	-2.64497
906	2a	55	R	-0.810928
907	2a	56	C	-3.64911
908	2a	57	Q	-0.441234
909	2a	58	C	-3.49077
910	2a	59	T	-0.490579
911	2a	60	T	-0.47511
912	2a	61	G	-3.22916
913	2a	62	V	-0.652718
914	2a	63	Y	-2.55887
915	2a	64	F	-0.619992
916	2a	65	C	-1.62883
917	2a	66	A	-0.418263
918	2a	67	S	-1.46862
919	2a	68	K	-0.610485
920	2a	69	N	-0.574278
921	2a	70	K	-0.412901
922	2a	71	H	-0.231129
923	2a	72	Y	-0.356607
924	2a	73	P	-0.376179
925	2a	74	I	-1.5056
926	2a	75	S	-0.365829
927	2a	76	F	-1.4811
928	2a	77	E	-0.444755
929	2a	78	G	-0.56464
930	2a	79	P	-0.851236
931	2a	80	G	-0.723586
932	2a	81	L	-0.726197
933	2a	82	V	-0.69281
934	2a	83	E	-0.594699
935	2a	84	V	-2.09966
936	2a	85	Q	-0.70234
937	2a	86	E	-0.53879
938	2a	87	S	-2.53164
939	2a	88	E	-0.612839
940	2a	89	Y	-1.64256
941	2a	90	Y	-3.16631
942	2a	91	P	-0.521524
943	2a	92	R	-0.487819
944	2a	93	R	-2.02745
945	2a	94	Y	-0.508254
946	2a	95	Q	-3.18027
947	2a	96	S	-0.651446
948	2a	97	H	-0.91027
949	2a	98	V	-2.35311
950	2a	99	L	-1.27742
951	2a	100	L	-0.675804
952	2a	101	A	-2.88523
953	2a	102	A	-0.474243
954	2a	103	G	-2.82632
955	2a	104	F	-0.371025
956	2a	105	S	-2.49227
957	2a	106	E	-0.662421
958	2a	107	P	-0.540817
959	2a	108	G	-3.58248
960	2a	109	D	-3.17922
961	2a	110	C	-3.59199
962	2a	111	G	-3.37564
963	2a	112	G	-0.936218
964	2a	113	I	-0.347739
965	2a	114	L	-2.54149
966	2a	115	R	-0.631129
967	2a	116	C	-3.58766
968	2a	117	E	-0.617621
969	2a	118	H	-3.50096
970	2a	119	G	-3.64911
971	2a	120	V	-1.61513
972	2a	121	I	-2.05942
973	2a	122	G	-3.47265
974	2a	123	I	-1.98235
975	2a	124	V	-2.56214
976	2a	125	T	-3.11228
977	2a	126	M	-2.29076
978	2a	127	G	-3.4002
979	2a	128	G	-1.20824
980	2a	129	E	-0.510827
981	2a	130	G	-0.537147
982	2a	131	V	-0.631094
983	2a	132	V	-2.57403
984	2a	133	G	-3.57641
985	2a	134	F	-2.34186
986	2a	135	A	-2.13918
987	2a	136	D	-1.32503
988	2a	137	I	-2.12027
989	2a	138	R	-3.34267
990	2a	139	D	-1.90683
991	2a	140	L	-1.24585
992	2a	141	L	-0.684941
993	2a	142	W	-1.67296
994	2a	143	L	-2.5661
995	2a	144	E	-1.52643
996	2a	145	D	-0.756756
997	2a	146	D	-1.15193
998	2a	147	A	-2.44018
999	2a	148	M	-1.50663
1000	2a	149	E	-0.889558
1001	2a	150	Q	-3.64911
1002	2b	1	G	-2.9883
1003	2b	2	V	-2.94026
1004	2b	3	K	-1.88657
1005	2b	4	D	-1.88144
1006	2b	5	Y	-3.348
1007	2b	6	V	-2.9155
1008	2b	7	E	-1.20821
1009	2b	8	Q	-1.02701
1010	2b	9	L	-3.50739
1011	2b	10	G	-3.64911
1012	2b	11	N	-1.22789
1013	2b	12	A	-3.11972
1014	2b	13	F	-3.5425
1015	2b	14	G	-3.51365
1016	2b	15	S	-1.06888
1017	2b	16	G	-3.64911
1018	2b	17	F	-3.52842
1019	2b	18	T	-2.87293
1020	2b	19	N	-0.97893
1021	2b	20	Q	-1.76745
1022	2b	21	I	-3.19268
1023	2b	22	C	-1.05184
1024	2b	23	E	-1.23086
1025	2b	24	Q	-2.62608
1026	2b	25	V	-2.46215
1027	2b	26	N	-0.912075
1028	2b	27	L	-0.932436
1029	2b	28	L	-2.95666
1030	2b	29	K	-2.33992
1031	2b	30	E	-1.41043
1032	2b	31	S	-0.868345
1033	2b	32	L	-2.88388
1034	2b	33	V	-1.22129
1035	2b	34	G	-2.27806
1036	2b	35	Q	-1.57463
1037	2b	36	D	-2.09866
1038	2b	37	S	-1.45434
1039	2b	38	I	-1.60752
1040	2b	39	L	-2.6594
1041	2b	40	E	-2.55182
1042	2b	41	K	-2.74538
1043	2b	42	S	-3.03347
1044	2b	43	L	-2.86512
1045	2b	44	K	-1.95126
1046	2b	45	A	-1.65551
1047	2b	46	L	-2.87747
1048	2b	47	V	-2.59257
1049	2b	48	K	-2.59376
1050	2b	49	I	-2.99878
1051	2b	50	I	-2.90505
1052	2b	51	S	-3.22882
1053	2b	52	A	-2.63548
1054	2b	53	L	-2.97112
1055	2b	54	V	-2.89272
1056	2b	55	I	-3.11481
1057	2b	56	V	-2.6365
1058	2b	57	V	-2.39977
1059	2b	58	R	-1.84297
1060	2b	59	N	-2.10481
1061	2b	60	H	-1.02656
1062	2b	61	D	-1.71523
1063	2b	62	D	-3.44931
1064	2b	63	L	-1.25489
1065	2b	64	I	-1.88027
1066	2b	65	T	-2.61188
1067	2b	66	V	-2.26926
1068	2b	67	T	-2.26524
1069	2b	68	A	-3.23369
1070	2b	69	T	-2.51039
1071	2b	70	L	-3.06816
1072	2b	71	A	-2.83442
1073	2b	72	L	-2.81525
1074	2b	73	I	-2.80883
1075	2b	74	G	-2.93454
1076	2b	75	C	-2.8278
1077	2b	76	T	-0.948703
1078	2b	77	S	-1.1357
1079	2b	78	S	-3.46133
1080	2b	79	P	-3.64911
1081	2b	80	W	-2.89165
1082	2b	81	R	-1.92423
1083	2b	82	W	-1.86578
1084	2b	83	L	-2.9474
1085	2b	84	K	-3.45176
1086	2b	85	Q	-0.997334
1087	2b	86	K	-3.0838
1088	2b	87	V	-2.76807
1089	2b	88	S	-1.90874
1090	2b	89	Q	-1.19169
1091	2b	90	Y	-1.50428
1092	2b	91	Y	-1.91038
1093	2b	92	G	-1.28904
1094	2b	93	I	-1.63831
1095	2b	94	P	-0.888279
1096	2b	95	M	-1.15503
1097	2b	96	A	-2.77105
1098	2b	97	E	-1.00056
1099	2b	98	R	-2.17276
1100	2b	99	Q	-3.60366
1101	2c	1	N	-2.07877
1102	2c	2	N	-1.15299
1103	2c	3	S	-1.23706
1104	2c	4	W	-3.52636
1105	2c	5	L	-2.00777
1106	2c	6	K	-3.52337
1107	2c	7	K	-2.6954
1108	2c	8	F	-3.12299
1109	2c	9	T	-1.9404
1110	2c	10	E	-2.5249
1111	2c	11	M	-2.07281
1112	2c	12	T	-2.3509
1113	2c	13	N	-2.10174
1114	2c	14	A	-2.87142
1115	2c	15	C	-2.3222
1116	2c	16	K	-3.39131
1117	2c	17	G	-3.36629
1118	2c	18	M	-2.39806
1119	2c	19	E	-3.5612
1120	2c	20	W	-3.25547
1121	2c	21	I	-3.10798
1122	2c	22	A	-2.43949
1123	2c	23	V	-1.0933
1124	2c	24	K	-3.64911
1125	2c	25	I	-2.83827
1126	2c	26	Q	-0.899859
1127	2c	27	K	-2.92947
1128	2c	28	F	-3.49765
1129	2c	29	I	-2.24577
1130	2c	30	E	-1.51291
1131	2c	31	W	-3.1678
1132	2c	32	L	-2.68479
1133	2c	33	K	-2.59002
1134	2c	34	V	-0.797893
1135	2c	35	K	-1.38578
1136	2c	36	I	-2.69218
1137	2c	37	L	-0.931955
1138	2c	38	P	-1.52953
1139	2c	39	E	-1.09755
1140	2c	40	V	-1.79806
1141	2c	41	R	-1.36408
1142	2c	42	E	-0.989203
1143	2c	43	K	-2.46684
1144	2c	44	H	-1.51722
1145	2c	45	E	-0.82057
1146	2c	46	F	-3.38999
1147	2c	47	L	-2.16208
1148	2c	48	N	-0.849937
1149	2c	49	R	-1.65037
1150	2c	50	L	-2.8481
1151	2c	51	K	-1.84704
1152	2c	52	Q	-1.86561
1153	2c	53	L	-3.21824
1154	2c	54	P	-1.69895
1155	2c	55	L	-3.2899
1156	2c	56	L	-2.72886
1157	2c	57	E	-3.04962
1158	2c	58	S	-2.09019
1159	2c	59	Q	-3.51444
1160	2c	60	I	-2.93497
1161	2c	61	A	-1.30329
1162	2c	62	T	-1.96939
1163	2c	63	I	-3.27609
1164	2c	64	E	-2.50501
1165	2c	65	Q	-2.05269
1166	2c	66	S	-3.39904
1167	2c	67	A	-2.47631
1168	2c	68	P	-3.64911
1169	2c	69	S	-2.45542
1170	2c	70	Q	-3.60643
1171	2c	71	S	-0.929331
1172	2c	72	D	-2.19292
1173	2c	73	Q	-3.39601
1174	2c	74	E	-3.59693
1175	2c	75	Q	-1.31621
1176	2c	76	L	-3.27891
1177	2c	77	F	-3.4015
1178	2c	78	S	-1.5997
1179	2c	79	N	-3.58627
1180	2c	80	V	-2.79231
1181	2c	81	Q	-2.0584
1182	2c	82	Y	-3.27162
1183	2c	83	F	-3.2874
1184	2c	84	A	-2.811
1185	2c	85	H	-2.94189
1186	2c	86	Y	-2.57091
1187	2c	87	C	-2.4651
1188	2c	88	R	-3.58515
1189	2c	89	K	-1.91092
1190	2c	90	Y	-2.61022
1191	2c	91	A	-1.48343
1192	2c	92	P	-3.50475
1193	2c	93	L	-1.33445
1194	2c	94	Y	-3.24571
1195	2c	95	A	-2.92692
1196	2c	96	A	-0.820695
1197	2c	97	E	-3.51851
1198	2c	98	A	-2.34712
1199	2c	99	K	-3.32126
1200	2c	100	R	-2.20079
1201	2c	101	V	-2.92407
1202	2c	102	F	-2.40555
1203	2c	103	S	-1.01204
1204	2c	104	L	-2.7651
1205	2c	105	E	-3.51917
1206	2c	106	K	-3.17471
1207	2c	107	K	-2.59389
1208	2c	108	M	-3.0803
1209	2c	109	S	-1.32185
1210	2c	110	N	-2.55704
1211	2c	111	Y	-3.4991
1212	2c	112	I	-3.41532
1213	2c	113	Q	-3.39011
1214	2c	114	F	-3.64911
1215	2c	115	K	-3.48951
1216	2c	116	S	-3.64911
1217	2c	117	K	-3.60114
1218	2c	118	C	-3.29322
1219	2c	119	R	-3.64911
1220	2c	120	I	-3.59642
1221	2c	121	E	-3.64911
1222	2c	122	P	-3.64911
1223	2c	123	V	-3.60829
1224	2c	124	C	-3.46692
1225	2c	125	L	-2.58725
1226	2c	126	L	-3.24647
1227	2c	127	L	-3.24678
1228	2c	128	H	-3.44222
1229	2c	129	G	-3.58227
1230	2c	130	S	-1.59974
1231	2c	131	P	-3.64911
1232	2c	132	G	-3.59012
1233	2c	133	A	-2.22022
1234	2c	134	G	-3.64911
1235	2c	135	K	-3.54833
1236	2c	136	S	-3.61317
1237	2c	137	V	-3.14164
1238	2c	138	A	-3.19737
1239	2c	139	T	-3.64911
1240	2c	140	N	-2.18892
1241	2c	141	L	-3.03336
1242	2c	142	I	-2.93528
1243	2c	143	G	-3.64911
1244	2c	144	R	-3.49921
1245	2c	145	S	-2.18005
1246	2c	146	L	-3.38586
1247	2c	147	A	-3.21274
1248	2c	148	E	-1.22084
1249	2c	149	K	-2.62043
1250	2c	150	L	-2.68543
1251	2c	151	N	-1.67264
1252	2c	152	S	-3.2055
1253	2c	153	S	-2.69441
1254	2c	154	V	-2.29059
1255	2c	155	Y	-3.64911
1256	2c	156	S	-3.50507
1257	2c	157	L	-3.52807
1258	2c	158	P	-3.64911
1259	2c	159	P	-3.64911
1260	2c	160	D	-3.60921
1261	2c	161	P	-3.48137
1262	2c	162	D	-1.67049
1263	2c	163	H	-3.44074
1264	2c	164	F	-3.4445
1265	2c	165	D	-3.57312
1266	2c	166	G	-3.29157
1267	2c	167	Y	-3.6046
1268	2c	168	K	-3.46823
1269	2c	169	Q	-2.59261
1270	2c	170	Q	-3.34895
1271	2c	171	A	-2.05032
1272	2c	172	V	-3.07338
1273	2c	173	V	-2.80379
1274	2c	174	I	-3.46757
1275	2c	175	M	-3.42106
1276	2c	176	D	-3.58108
1277	2c	177	D	-3.64911
1278	2c	178	L	-3.64911
1279	2c	179	C	-2.82233
1280	2c	180	Q	-3.64911
1281	2c	181	N	-3.60371
1282	2c	182	P	-3.64911
1283	2c	183	D	-3.44749
1284	2c	184	G	-3.56951
1285	2c	185	K	-2.14359
1286	2c	186	D	-3.59612
1287	2c	187	V	-3.31188
1288	2c	188	S	-3.40547
1289	2c	189	L	-2.99089
1290	2c	190	F	-3.48527
1291	2c	191	C	-3.60317
1292	2c	192	Q	-3.60838
1293	2c	193	M	-3.52606
1294	2c	194	V	-3.56761
1295	2c	195	S	-3.64911
1296	2c	196	S	-3.35762
1297	2c	197	V	-3.64911
1298	2c	198	D	-3.37829
1299	2c	199	F	-3.64911
1300	2c	200	V	-2.22655
1301	2c	201	P	-3.24083
1302	2c	202	P	-3.59565
1303	2c	203	M	-3.57033
1304	2c	204	A	-3.64911
1305	2c	205	A	-2.76086
1306	2c	206	L	-3.43214
1307	2c	207	E	-3.44584
1308	2c	208	E	-2.97097
1309	2c	209	K	-3.61177
1310	2c	210	G	-3.64911
1311	2c	211	I	-1.99891
1312	2c	212	L	-2.00935
1313	2c	213	F	-3.5123
1314	2c	214	T	-2.10493
1315	2c	215	S	-3.41381
1316	2c	216	P	-1.41153
1317	2c	217	F	-3.27037
1318	2c	218	V	-3.15177
1319	2c	219	L	-3.14653
1320	2c	220	A	-3.42252
1321	2c	221	S	-3.59423
1322	2c	222	T	-3.64911
1323	2c	223	N	-3.59018
1324	2c	224	A	-2.45206
1325	2c	225	G	-3.05958
1326	2c	226	S	-2.98558
1327	2c	227	I	-3.35999
1328	2c	228	N	-3.00768
1329	2c	229	A	-3.50193
1330	2c	230	P	-3.1682
1331	2c	231	T	-3.64911
1332	2c	232	V	-3.3701
1333	2c	233	S	-3.57474
1334	2c	234	D	-3.64911
1335	2c	235	S	-3.26711
1336	2c	236	R	-3.55888
1337	2c	237	A	-3.64911
1338	2c	238	L	-3.48565
1339	2c	239	A	-2.23942
1340	2c	240	R	-3.51635
1341	2c	241	R	-3.64911
1342	2c	242	F	-3.48589
1343	2c	243	H	-1.69513
1344	2c	244	F	-2.95841
1345	2c	245	D	-3.60828
1346	2c	246	M	-2.60928
1347	2c	247	N	-3.42333
1348	2c	248	I	-3.34493
1349	2c	249	E	-3.60605
1350	2c	250	V	-2.4661
1351	2c	251	I	-2.48955
1352	2c	252	S	-2.31117
1353	2c	253	M	-1.38589
1354	2c	254	Y	-3.32312
1355	2c	255	S	-1.84273
1356	2c	256	Q	-1.00879
1357	2c	257	N	-1.24856
1358	2c	258	G	-2.18542
1359	2c	259	K	-2.5943
1360	2c	260	I	-2.81903
1361	2c	261	N	-1.33158
1362	2c	262	M	-3.12598
1363	2c	263	P	-1.8769
1364	2c	264	M	-0.627359
1365	2c	265	S	-2.84229
1366	2c	266	V	-3.00641
1367	2c	267	K	-0.623433
1368	2c	268	T	-0.537059
1369	2c	269	C	-3.61652
1370	2c	270	D	-2.04139
1371	2c	271	D	-1.2178
1372	2c	272	E	-2.66694
1373	2c	273	C	-3.29744
1374	2c	274	C	-1.16567
1375	2c	275	P	-2.43489
1376	2c	276	V	-1.75533
1377	2c	277	N	-3.52864
1378	2c	278	F	-3.47112
1379	2c	279	K	-3.17306
1380	2c	280	K	-2.14251
1381	2c	281	C	-3.61071
1382	2c	282	C	-2.54862
1383	2c	283	P	-3.21686
1384	2c	284	L	-3.02006
1385	2c	285	V	-3.09179
1386	2c	286	C	-3.44714
1387	2c	287	G	-3.57178
1388	2c	288	K	-2.94727
1389	2c	289	A	-3.33906
1390	2c	290	I	-2.58545
1391	2c	291	Q	-3.58172
1392	2c	292	F	-2.81481
1393	2c	293	I	-2.10006
1394	2c	294	D	-2.91744
1395	2c	295	R	-3.48444
1396	2c	296	R	-2.19403
1397	2c	297	T	-1.33671
1398	2c	298	Q	-2.88323
1399	2c	299	V	-1.76243
1400	2c	300	R	-3.64911
1401	2c	301	Y	-2.09353
1402	2c	302	S	-3.06076
1403	2c	303	L	-2.88445
1404	2c	304	D	-3.62241
1405	2c	305	M	-2.52841
1406	2c	306	L	-3.06258
1407	2c	307	V	-3.05311
1408	2c	308	T	-2.19298
1409	2c	309	E	-3.45276
1410	2c	310	M	-2.7941
1411	2c	311	F	-1.21686
1412	2c	312	R	-1.41546
1413	2c	313	E	-2.68357
1414	2c	314	Y	-2.74409
1415	2c	315	N	-0.909888
1416	2c	316	H	-1.5998
1417	2c	317	R	-3.58223
1418	2c	318	H	-2.04592
1419	2c	319	S	-1.02546
1420	2c	320	V	-3.31236
1421	2c	321	G	-1.75314
1422	2c	322	T	-1.50205
1423	2c	323	T	-1.45461
1424	2c	324	L	-3.44339
1425	2c	325	E	-2.56021
1426	2c	326	A	-3.09189
1427	2c	327	L	-3.44952
1428	2c	328	F	-3.64911
1429	2c	329	Q	-3.62152
1430	3a	1	G	-3.34117
1431	3a	2	P	-0.988663
1432	3a	3	P	-1.09959
1433	3a	4	V	-0.566725
1434	3a	5	Y	-3.32627
1435	3a	6	R	-2.22293
1436	3a	7	E	-0.773271
1437	3a	8	I	-2.04048
1438	3a	9	K	-1.01531
1439	3a	10	I	-3.24271
1440	3a	11	S	-2.04931
1441	3a	12	V	-2.64373
1442	3a	13	A	-0.676822
1443	3a	14	P	-1.37075
1444	3a	15	E	-0.794427
1445	3a	16	T	-0.996443
1446	3a	17	P	-1.76899
1447	3a	18	P	-2.41232
1448	3a	19	P	-3.5629
1449	3a	20	P	-1.45622
1450	3a	21	A	-2.1593
1451	3a	22	I	-3.17344
1452	3a	23	A	-0.758614
1453	3a	24	D	-3.51828
1454	3a	25	L	-3.3478
1455	3a	26	L	-2.59612
1456	3a	27	K	-0.621424
1457	3a	28	S	-3.08544
1458	3a	29	V	-2.8177
1459	3a	30	D	-2.14709
1460	3a	31	S	-1.67498
1461	3a	32	E	-0.818111
1462	3a	33	A	-0.557914
1463	3a	34	V	-2.84235
1464	3a	35	R	-1.75844
1465	3a	36	E	-0.644648
1466	3a	37	Y	-3.30411
1467	3a	38	C	-2.83877
1468	3a	39	K	-0.960507
1469	3a	40	E	-0.835486
1470	3a	41	K	-2.28298
1471	3a	42	G	-2.06895
1472	3a	43	W	-3.24281
1473	3a	44	L	-2.50489
1474	3a	45	V	-1.33585
1475	3a	46	P	-1.44478
1476	3a	47	E	-1.27398
1477	3a	48	I	-0.512092
1478	3a	49	N	-0.849699
1479	3a	50	S	-1.60666
1480	3a	51	T	-0.623769
1481	3a	52	L	-1.1
1482	3a	53	Q	-0.591389
1483	3a	54	I	-2.13336
1484	3a	55	E	-3.28803
1485	3a	56	K	-2.66446
1486	3a	57	H	-2.31663
1487	3a	58	V	-3.19574
1488	3a	59	S	-2.45765
1489	3a	60	R	-3.56002
1490	3a	61	A	-2.63953
1491	3a	62	F	-3.39944
1492	3a	63	I	-3.4736
1493	3a	64	C	-2.72323
1494	3a	65	L	-3.14123
1495	3a	66	Q	-3.33478
1496	3a	67	A	-3.64911
1497	3a	68	L	-2.61439
1498	3a	69	T	-3.48464
1499	3a	70	T	-3.64911
1500	3a	71	F	-3.64911
1501	3a	72	V	-3.02637
1502	3a	73	S	-2.79496
1503	3a	74	V	-3.04589
1504	3a	75	A	-3.13234
1505	3a	76	G	-3.0605
1506	3a	77	I	-2.30965
1507	3a	78	I	-2.94026
1508	3a	79	Y	-2.92576
1509	3a	80	I	-2.85905
1510	3a	81	I	-2.97234
1511	3a	82	Y	-3.06852
1512	3a	83	K	-2.68348
1513	3a	84	L	-3.12434
1514	3a	85	F	-3.30078
1515	3a	86	A	-3.64911
1516	3a	87	G	-3.32669
1517	3a	88	F	-3.16103
1518	3a	89	Q	-3.51272
1519	3b	1	G	-3.64911
1520	3b	2	A	-3.30003
1521	3b	3	Y	-3.64911
1522	3b	4	T	-2.97318
1523	3b	5	G	-3.64911
1524	3b	6	V	-1.72769
1525	3b	7	P	-2.56595
1526	3b	8	N	-0.78394
1527	3b	9	Q	-0.684722
1528	3b	10	K	-1.79261
1529	3b	11	P	-1.38595
1530	3b	12	R	-2.07158
1531	3b	13	V	-2.99981
1532	3b	14	P	-3.64911
1533	3b	15	T	-3.45899
1534	3b	16	L	-3.32467
1535	3b	17	R	-3.50486
1536	3b	18	Q	-2.21686
1537	3b	19	A	-3.64911
1538	3b	20	K	-2.48293
1539	3b	21	V	-3.50377
1540	3b	22	Q	-3.56472
1541	3c	1	G	-3.64911
1542	3c	2	P	-3.55488
1543	3c	3	A	-2.08959
1544	3c	4	F	-3.64911
1545	3c	5	E	-2.92537
1546	3c	6	F	-3.64911
1547	3c	7	A	-3.44378
1548	3c	8	V	-2.45478
1549	3c	9	A	-3.35554
1550	3c	10	M	-3.14565
1551	3c	11	M	-3.49853
1552	3c	12	K	-3.439
1553	3c	13	R	-3.36513
1554	3c	14	N	-3.5543
1555	3c	15	S	-3.0248
1556	3c	16	S	-1.41642
1557	3c	17	T	-2.51226
1558	3c	18	V	-2.8401
1559	3c	19	K	-1.96502
1560	3c	20	T	-3.50419
1561	3c	21	E	-1.83346
1562	3c	22	Y	-2.60024
1563	3c	23	G	-3.64911
1564	3c	24	E	-3.59852
1565	3c	25	F	-3.50627
1566	3c	26	T	-3.64911
1567	3c	27	M	-3.33144
1568	3c	28	L	-3.45068
1569	3c	29	G	-3.64911
1570	3c	30	I	-3.27982
1571	3c	31	Y	-3.3599
1572	3c	32	D	-2.8861
1573	3c	33	R	-3.11653
1574	3c	34	W	-3.14531
1575	3c	35	A	-3.20269
1576	3c	36	V	-3.41597
1577	3c	37	L	-3.14409
1578	3c	38	P	-3.64911
1579	3c	39	R	-3.44064
1580	3c	40	H	-3.53806
1581	3c	41	A	-3.49542
1582	3c	42	K	-1.60692
1583	3c	43	P	-3.5395
1584	3c	44	G	-3.38172
1585	3c	45	P	-0.871119
1586	3c	46	T	-1.07633
1587	3c	47	I	-3.25481
1588	3c	48	L	-1.57389
1589	3c	49	M	-2.6992
1590	3c	50	N	-2.12015
1591	3c	51	D	-1.39009
1592	3c	52	Q	-0.957089
1593	3c	53	E	-0.76766
1594	3c	54	V	-2.76421
1595	3c	55	G	-0.73093
1596	3c	56	V	-3.11293
1597	3c	57	L	-0.825405
1598	3c	58	D	-2.06931
1599	3c	59	A	-3.02308
1600	3c	60	K	-1.85786
1601	3c	61	E	-2.56779
1602	3c	62	L	-3.44816
1603	3c	63	V	-2.16
1604	3c	64	D	-2.99699
1605	3c	65	K	-0.858216
1606	3c	66	D	-1.95878
1607	3c	67	G	-2.03693
1608	3c	68	T	-1.59268
1609	3c	69	N	-3.57859
1610	3c	70	L	-3.64911
1611	3c	71	E	-3.57223
1612	3c	72	L	-3.21393
1613	3c	73	T	-3.01434
1614	3c	74	L	-3.02661
1615	3c	75	L	-2.97685
1616	3c	76	K	-2.55851
1617	3c	77	L	-3.11323
1618	3c	78	N	-1.11712
1619	3c	79	R	-3.43204
1620	3c	80	N	-3.02089
1621	3c	81	E	-1.99208
1622	3c	82	K	-3.46446
1623	3c	83	F	-3.34196
1624	3c	84	R	-3.64911
1625	3c	85	D	-3.64911
1626	3c	86	I	-3.45368
1627	3c	87	R	-3.64911
1628	3c	88	G	-3.08408
1629	3c	89	F	-3.37505
1630	3c	90	L	-3.00657
1631	3c	91	A	-1.63406
1632	3c	92	K	-1.69252
1633	3c	93	E	-2.52032
1634	3c	94	E	-0.997724
1635	3c	95	V	-1.49155
1636	3c	96	E	-1.20317
1637	3c	97	V	-2.25452
1638	3c	98	N	-2.04222
1639	3c	99	E	-2.46589
1640	3c	100	A	-3.40182
1641	3c	101	V	-2.84593
1642	3c	102	L	-3.64911
1643	3c	103	A	-3.34652
1644	3c	104	I	-3.43957
1645	3c	105	N	-3.4483
1646	3c	106	T	-3.43651
1647	3c	107	S	-2.49465
1648	3c	108	K	-3.05627
1649	3c	109	F	-3.43053
1650	3c	110	P	-3.56852
1651	3c	111	N	-2.71616
1652	3c	112	M	-3.45181
1653	3c	113	Y	-3.38928
1654	3c	114	I	-3.4156
1655	3c	115	P	-3.64911
1656	3c	116	V	-3.64911
1657	3c	117	G	-3.64911
1658	3c	118	Q	-1.46078
1659	3c	119	V	-3.64911
1660	3c	120	T	-1.35349
1661	3c	121	E	-1.93667
1662	3c	122	Y	-3.3176
1663	3c	123	G	-3.64911
1664	3c	124	F	-3.46802
1665	3c	125	L	-3.39382
1666	3c	126	N	-2.49311
1667	3c	127	L	-3.64911
1668	3c	128	G	-3.20305
1669	3c	129	G	-3.64911
1670	3c	130	T	-1.31566
1671	3c	131	P	-3.44695
1672	3c	132	T	-3.52661
1673	3c	133	K	-2.42294
1674	3c	134	R	-3.55394
1675	3c	135	M	-3.20027
1676	3c	136	L	-3.42921
1677	3c	137	M	-3.43739
1678	3c	138	Y	-3.64911
1679	3c	139	N	-3.48221
1680	3c	140	F	-3.64911
1681	3c	141	P	-3.64911
1682	3c	142	T	-3.64911
1683	3c	143	R	-3.52757
1684	3c	144	A	-3.3927
1685	3c	145	G	-3.64911
1686	3c	146	Q	-3.58805
1687	3c	147	C	-3.55868
1688	3c	148	G	-3.64911
1689	3c	149	G	-3.64911
1690	3c	150	V	-3.38387
1691	3c	151	L	-3.64911
1692	3c	152	M	-3.30999
1693	3c	153	S	-3.07613
1694	3c	154	T	-3.08313
1695	3c	155	G	-3.64911
1696	3c	156	K	-3.40742
1697	3c	157	V	-3.64911
1698	3c	158	L	-3.34662
1699	3c	159	G	-3.64911
1700	3c	160	I	-3.40128
1701	3c	161	H	-3.58214
1702	3c	162	V	-3.56516
1703	3c	163	G	-3.64911
1704	3c	164	G	-3.64911
1705	3c	165	N	-3.55445
1706	3c	166	G	-3.64911
1707	3c	167	H	-3.48295
1708	3c	168	Q	-3.57888
1709	3c	169	G	-3.64911
1710	3c	170	F	-3.64911
1711	3c	171	S	-3.47346
1712	3c	172	A	-3.64911
1713	3c	173	A	-2.45034
1714	3c	174	L	-3.4305
1715	3c	175	L	-2.89535
1716	3c	176	K	-2.21146
1717	3c	177	H	-2.1164
1718	3c	178	Y	-3.64911
1719	3c	179	F	-3.64911
1720	3c	180	N	-2.58008
1721	3c	181	D	-2.95861
1722	3c	182	E	-1.04778
1723	3c	183	Q	-3.60422
1724	3d	1	G	-3.64911
1725	3d	2	E	-1.12574
1726	3d	3	I	-3.23287
1727	3d	4	E	-1.16662
1728	3d	5	F	-2.19287
1729	3d	6	I	-2.24803
1730	3d	7	E	-1.67682
1731	3d	8	S	-0.838543
1732	3d	9	S	-3.03261
1733	3d	10	K	-0.996738
1734	3d	11	D	-0.731449
1735	3d	12	A	-1.62069
1736	3d	13	G	-3.25891
1737	3d	14	F	-3.16779
1738	3d	15	P	-2.83239
1739	3d	16	V	-1.57079
1740	3d	17	I	-3.26349
1741	3d	18	N	-2.64085
1742	3d	19	T	-1.58873
1743	3d	20	P	-2.61652
1744	3d	21	S	-0.782522
1745	3d	22	K	-1.58053
1746	3d	23	T	-3.47624
1747	3d	24	K	-3.1792
1748	3d	25	L	-2.97207
1749	3d	26	E	-2.05385
1750	3d	27	P	-3.18199
1751	3d	28	S	-3.59358
1752	3d	29	V	-3.27237
1753	3d	30	F	-3.49242
1754	3d	31	H	-2.71246
1755	3d	32	Q	-0.756584
1756	3d	33	V	-2.89565
1757	3d	34	F	-3.64911
1758	3d	35	E	-1.06622
1759	3d	36	G	-3.5898
1760	3d	37	N	-0.731244
1761	3d	38	K	-2.6369
1762	3d	39	E	-2.55167
1763	3d	40	P	-3.64911
1764	3d	41	A	-3.29755
1765	3d	42	V	-3.14705
1766	3d	43	L	-3.31013
1767	3d	44	R	-1.30165
1768	3d	45	S	-1.31169
1769	3d	46	G	-1.53253
1770	3d	47	D	-3.57707
1771	3d	48	P	-1.51337
1772	3d	49	R	-3.64911
1773	3d	50	L	-3.04888
1774	3d	51	K	-1.57623
1775	3d	52	A	-1.29193
1776	3d	53	N	-1.87416
1777	3d	54	F	-3.56087
1778	3d	55	E	-1.97979
1779	3d	56	E	-1.933
1780	3d	57	A	-2.87822
1781	3d	58	I	-3.25331
1782	3d	59	F	-3.46614
1783	3d	60	S	-2.4712
1784	3d	61	K	-3.51287
1785	3d	62	Y	-3.58977
1786	3d	63	I	-1.93576
1787	3d	64	G	-3.64911
1788	3d	65	N	-3.55833
1789	3d	66	V	-2.36735
1790	3d	67	N	-0.949716
1791	3d	68	T	-0.892958
1792	3d	69	H	-0.617491
1793	3d	70	V	-2.33601
1794	3d	71	D	-3.47713
1795	3d	72	E	-1.32463
1796	3d	73	Y	-3.23482
1797	3d	74	M	-3.40105
1798	3d	75	L	-0.876278
1799	3d	76	E	-2.77296
1800	3d	77	A	-3.53229
1801	3d	78	V	-3.01256
1802	3d	79	D	-3.27471
1803	3d	80	H	-2.73924
1804	3d	81	Y	-3.64911
1805	3d	82	A	-2.47763
1806	3d	83	G	-2.14635
1807	3d	84	Q	-2.14014
1808	3d	85	L	-3.57702
1809	3d	86	A	-1.99671
1810	3d	87	T	-2.10017
1811	3d	88	L	-3.39683
1812	3d	89	D	-2.17997
1813	3d	90	I	-3.34522
1814	3d	91	S	-1.70223
1815	3d	92	T	-2.30233
1816	3d	93	E	-1.23222
1817	3d	94	P	-2.69746
1818	3d	95	M	-3.2399
1819	3d	96	K	-1.23292
1820	3d	97	L	-3.41689
1821	3d	98	E	-1.51172
1822	3d	99	D	-2.12808
1823	3d	100	A	-3.35237
1824	3d	101	V	-3.33939
1825	3d	102	Y	-3.64911
1826	3d	103	G	-3.64911
1827	3d	104	T	-3.07018
1828	3d	105	E	-1.01936
1829	3d	106	G	-3.64911
1830	3d	107	L	-3.478
1831	3d	108	E	-2.67916
1832	3d	109	A	-2.94045
1833	3d	110	L	-3.24637
1834	3d	111	D	-3.29929
1835	3d	112	L	-3.15759
1836	3d	113	T	-1.69496
1837	3d	114	T	-3.4444
1838	3d	115	S	-3.54199
1839	3d	116	A	-3.64911
1840	3d	117	G	-3.64911
1841	3d	118	Y	-3.29413
1842	3d	119	P	-3.64911
1843	3d	120	Y	-3.57529
1844	3d	121	V	-3.04969
1845	3d	122	A	-2.15617
1846	3d	123	L	-2.14803
1847	3d	124	G	-3.51348
1848	3d	125	I	-3.16075
1849	3d	126	K	-2.6998
1850	3d	127	K	-3.6008
1851	3d	128	R	-3.24895
1852	3d	129	D	-3.33848
1853	3d	130	I	-3.33307
1854	3d	131	L	-3.18307
1855	3d	132	S	-2.56462
1856	3d	133	K	-2.04621
1857	3d	134	K	-2.96006
1858	3d	135	T	-1.96988
1859	3d	136	K	-2.90308
1860	3d	137	D	-3.03842
1861	3d	138	L	-2.92588
1862	3d	139	T	-1.45829
1863	3d	140	K	-1.7955
1864	3d	141	L	-3.3539
1865	3d	142	K	-2.8261
1866	3d	143	E	-1.64879
1867	3d	144	C	-3.09044
1868	3d	145	M	-3.35397
1869	3d	146	D	-3.14676
1870	3d	147	K	-3.1521
1871	3d	148	Y	-3.42623
1872	3d	149	G	-3.64911
1873	3d	150	L	-3.4003
1874	3d	151	N	-2.2773
1875	3d	152	L	-3.13895
1876	3d	153	P	-3.64911
1877	3d	154	M	-3.07743
1878	3d	155	V	-3.14855
1879	3d	156	T	-3.53833
1880	3d	157	Y	-3.54318
1881	3d	158	V	-3.35679
1882	3d	159	K	-3.64911
1883	3d	160	D	-3.58248
1884	3d	161	E	-3.64911
1885	3d	162	L	-3.5364
1886	3d	163	R	-2.16129
1887	3d	164	S	-2.03276
1888	3d	165	I	-0.495223
1889	3d	166	E	-2.44204
1890	3d	167	K	-2.80108
1891	3d	168	V	-3.25459
1892	3d	169	A	-0.897294
1893	3d	170	K	-0.962938
1894	3d	171	G	-3.64911
1895	3d	172	K	-2.07913
1896	3d	173	S	-3.64911
1897	3d	174	R	-3.50032
1898	3d	175	L	-3.10034
1899	3d	176	I	-3.43448
1900	3d	177	E	-3.50065
1901	3d	178	A	-3.37236
1902	3d	179	S	-2.91543
1903	3d	180	S	-3.64911
1904	3d	181	L	-3.1244
1905	3d	182	N	-3.58771
1906	3d	183	D	-3.64911
1907	3d	184	S	-3.56057
1908	3d	185	V	-3.3142
1909	3d	186	A	-3.1997
1910	3d	187	M	-3.32705
1911	3d	188	R	-3.64911
1912	3d	189	Q	-2.87726
1913	3d	190	T	-2.65061
1914	3d	191	F	-3.53334
1915	3d	192	G	-3.64911
1916	3d	193	N	-2.08392
1917	3d	194	L	-3.53312
1918	3d	195	Y	-3.43672
1919	3d	196	K	-2.51241
1920	3d	197	T	-2.12131
1921	3d	198	F	-3.36007
1922	3d	199	H	-3.54723
1923	3d	200	L	-1.43128
1924	3d	201	N	-2.87335
1925	3d	202	P	-3.54647
1926	3d	203	G	-3.60223
1927	3d	204	V	-2.73193
1928	3d	205	V	-2.23274
1929	3d	206	T	-3.50566
1930	3d	207	G	-3.64911
1931	3d	208	S	-3.42717
1932	3d	209	A	-3.64911
1933	3d	210	V	-3.64911
1934	3d	211	G	-3.59456
1935	3d	212	C	-3.40273
1936	3d	213	D	-3.3459
1937	3d	214	P	-3.64911
1938	3d	215	D	-3.5969
1939	3d	216	L	-1.80721
1940	3d	217	F	-3.64911
1941	3d	218	W	-3.49824
1942	3d	219	S	-3.64911
1943	3d	220	K	-3.04538
1944	3d	221	I	-3.43883
1945	3d	222	P	-3.56929
1946	3d	223	V	-2.69195
1947	3d	224	M	-3.02739
1948	3d	225	L	-3.48035
1949	3d	226	D	-1.88661
1950	3d	227	G	-3.20966
1951	3d	228	H	-1.57237
1952	3d	229	L	-3.64911
1953	3d	230	I	-3.18679
1954	3d	231	A	-2.95722
1955	3d	232	F	-3.05217
1956	3d	233	D	-3.64911
1957	3d	234	Y	-3.64911
1958	3d	235	S	-2.52849
1959	3d	236	G	-2.55255
1960	3d	237	Y	-3.50077
1961	3d	238	D	-3.53951
1962	3d	239	A	-3.42668
1963	3d	240	S	-3.44553
1964	3d	241	L	-3.50149
1965	3d	242	S	-3.64911
1966	3d	243	P	-3.64911
1967	3d	244	V	-2.95492
1968	3d	245	W	-3.53075
1969	3d	246	F	-3.64911
1970	3d	247	A	-0.757034
1971	3d	248	C	-2.81419
1972	3d	249	L	-3.57802
1973	3d	250	K	-3.27285
1974	3d	251	M	-1.27674
1975	3d	252	L	-2.76512
1976	3d	253	L	-3.52612
1977	3d	254	E	-0.929971
1978	3d	255	K	-2.82098
1979	3d	256	L	-3.09509
1980	3d	257	G	-3.5297
1981	3d	258	Y	-3.41682
1982	3d	259	T	-1.65775
1983	3d	260	H	-0.727678
1984	3d	261	K	-1.09154
1985	3d	262	E	-2.36048
1986	3d	263	T	-2.38592
1987	3d	264	N	-1.07304
1988	3d	265	Y	-3.11234
1989	3d	266	I	-3.20162
1990	3d	267	D	-3.2467
1991	3d	268	Y	-2.63169
1992	3d	269	L	-3.23008
1993	3d	270	C	-3.58655
1994	3d	271	N	-2.85539
1995	3d	272	S	-3.53533
1996	3d	273	H	-2.70703
1997	3d	274	H	-3.55898
1998	3d	275	L	-3.44508
[truncated: 187 more rows]

## Sheet: 3
Data for figure 3B
protein	category	n	fraction
2A	Lethal	842	0.29627
2A	Deletereous	1253	0.440887
2A	Neutral	747	0.262843
2B	Lethal	989	0.526064
2B	Deletereous	853	0.453723
2B	Neutral	38	0.0202128
2C	Lethal	4421	0.70804
2C	Deletereous	1661	0.266015
2C	Neutral	162	0.0259449
3A	Lethal	910	0.541344
3A	Deletereous	632	0.375967
3A	Neutral	139	0.0826889
3B	Lethal	283	0.677033
3B	Deletereous	123	0.294258
3B	Neutral	12	0.0287081
3C	Lethal	2628	0.757131
3C	Deletereous	797	0.229617
3C	Neutral	46	0.0132527
3D	Lethal	6514	0.744032
3D	Deletereous	2136	0.243975
3D	Neutral	105	0.0119931
VP1	Lethal	3707	0.748284
VP1	Deletereous	662	0.133629
VP1	Neutral	490	0.09891
VP1	Beneficial	95	0.0191764
VP2	Lethal	3935	0.843877
VP2	Deletereous	373	0.0799914
VP2	Neutral	283	0.0606905
VP2	Beneficial	72	0.0154407
VP3	Lethal	3620	0.844216
VP3	Deletereous	370	0.0862873
VP3	Neutral	246	0.0573694
VP3	Beneficial	52	0.0121269
VP4	Lethal	916	0.733387
VP4	Deletereous	214	0.171337
VP4	Neutral	108	0.0864692
VP4	Beneficial	11	0.00880705

## Sheet: 4
Data for figures 4ACDEF
4A: mfe (del vs ns mutations)	4C: ratio.del per site	4D: sitemfe vs category	4E: sitemfe vs RSA	4F: sitemfe vs stability index	4G: sitemfe vs ss
site	wtAA	mutAA	precursor	indiv_prot	mutation	mfe	sitemfe	stability_index	RSA	ratio_del_minmfe (Log2)	delmfe	category
853	A	C	P2	2A	C	-0.30918	-0.261834	19	114.73	0.392785	-0.229024	delmfe_higher
853	A	D	P2	2A	D	-0.236931	-0.261834	19	114.73	0.392785	-0.229024	delmfe_higher
853	A	E	P2	2A	E	-0.16656	-0.261834	19	114.73	0.392785	-0.229024	delmfe_higher
853	A	F	P2	2A	F	-0.00928518	-0.261834	19	114.73	0.392785	-0.229024	delmfe_higher
853	A	G	P2	2A	G	-0.00361583	-0.261834	19	114.73	0.392785	-0.229024	delmfe_higher
853	A	H	P2	2A	H	-0.105095	-0.261834	19	114.73	0.392785	-0.229024	delmfe_higher
853	A	I	P2	2A	I	-0.377035	-0.261834	19	114.73	0.392785	-0.229024	delmfe_higher
853	A	K	P2	2A	K	-0.264854	-0.261834	19	114.73	0.392785	-0.229024	delmfe_higher
853	A	L	P2	2A	L	-0.109653	-0.261834	19	114.73	0.392785	-0.229024	delmfe_higher
853	A	M	P2	2A	M	-0.445449	-0.261834	19	114.73	0.392785	-0.229024	delmfe_higher
853	A	N	P2	2A	N	-0.149403	-0.261834	19	114.73	0.392785	-0.229024	delmfe_higher
853	A	P	P2	2A	P	-0.602636	-0.261834	19	114.73	0.392785	-0.229024	delmfe_higher
853	A	Q	P2	2A	Q	-0.298243	-0.261834	19	114.73	0.392785	-0.229024	delmfe_higher
853	A	R	P2	2A	R	-0.101752	-0.261834	19	114.73	0.392785	-0.229024	delmfe_higher
853	A	S	P2	2A	S	-0.212504	-0.261834	19	114.73	0.392785	-0.229024	delmfe_higher
853	A	T	P2	2A	T	-0.168265	-0.261834	19	114.73	0.392785	-0.229024	delmfe_higher
853	A	V	P2	2A	V	-0.493222	-0.261834	19	114.73	0.392785	-0.229024	delmfe_higher
853	A	W	P2	2A	W	-0.621809	-0.261834	19	114.73	0.392785	-0.229024	delmfe_higher
853	A	Y	P2	2A	Y	-0.29935	-0.261834	19	114.73	0.392785	-0.229024	delmfe_higher
853	A	del	P2	2A	del	-0.229024	-0.261834	19	114.73	0.392785	-0.229024	delmfe_higher
854	F	A	P2	2A	A	-0.0523904	-0.0879561	-3	61.788	0.42176	0.00252002	delmfe_higher
854	F	C	P2	2A	C	0.16723	-0.0879561	-3	61.788	0.42176	0.00252002	delmfe_higher
854	F	D	P2	2A	D	-0.0142261	-0.0879561	-3	61.788	0.42176	0.00252002	delmfe_higher
854	F	E	P2	2A	E	0.0524247	-0.0879561	-3	61.788	0.42176	0.00252002	delmfe_higher
854	F	G	P2	2A	G	-0.100454	-0.0879561	-3	61.788	0.42176	0.00252002	delmfe_higher
854	F	H	P2	2A	H	-0.219668	-0.0879561	-3	61.788	0.42176	0.00252002	delmfe_higher
854	F	I	P2	2A	I	0.0944726	-0.0879561	-3	61.788	0.42176	0.00252002	delmfe_higher
854	F	K	P2	2A	K	-0.106718	-0.0879561	-3	61.788	0.42176	0.00252002	delmfe_higher
854	F	L	P2	2A	L	-0.131061	-0.0879561	-3	61.788	0.42176	0.00252002	delmfe_higher
854	F	M	P2	2A	M	-0.0265593	-0.0879561	-3	61.788	0.42176	0.00252002	delmfe_higher
854	F	N	P2	2A	N	-0.248665	-0.0879561	-3	61.788	0.42176	0.00252002	delmfe_higher
854	F	P	P2	2A	P	0.059152	-0.0879561	-3	61.788	0.42176	0.00252002	delmfe_higher
854	F	Q	P2	2A	Q	-0.178675	-0.0879561	-3	61.788	0.42176	0.00252002	delmfe_higher
854	F	R	P2	2A	R	-0.41924	-0.0879561	-3	61.788	0.42176	0.00252002	delmfe_higher
854	F	S	P2	2A	S	-0.0504923	-0.0879561	-3	61.788	0.42176	0.00252002	delmfe_higher
854	F	T	P2	2A	T	0.0879521	-0.0879561	-3	61.788	0.42176	0.00252002	delmfe_higher
854	F	V	P2	2A	V	-0.112047	-0.0879561	-3	61.788	0.42176	0.00252002	delmfe_higher
854	F	W	P2	2A	W	-0.190329	-0.0879561	-3	61.788	0.42176	0.00252002	delmfe_higher
854	F	Y	P2	2A	Y	-0.281871	-0.0879561	-3	61.788	0.42176	0.00252002	delmfe_higher
854	F	del	P2	2A	del	0.00252002	-0.0879561	-3	61.788	0.42176	0.00252002	delmfe_higher
855	G	A	P2	2A	A	-0.182505	-0.152115	-15	25.096	-0.220428	-0.548874	delmfe_lower
855	G	C	P2	2A	C	-0.248278	-0.152115	-15	25.096	-0.220428	-0.548874	delmfe_lower
855	G	D	P2	2A	D	-0.207321	-0.152115	-15	25.096	-0.220428	-0.548874	delmfe_lower
855	G	E	P2	2A	E	-0.205272	-0.152115	-15	25.096	-0.220428	-0.548874	delmfe_lower
855	G	F	P2	2A	F	-0.165301	-0.152115	-15	25.096	-0.220428	-0.548874	delmfe_lower
855	G	H	P2	2A	H	-0.328445	-0.152115	-15	25.096	-0.220428	-0.548874	delmfe_lower
855	G	I	P2	2A	I	-0.00615532	-0.152115	-15	25.096	-0.220428	-0.548874	delmfe_lower
855	G	K	P2	2A	K	-0.276714	-0.152115	-15	25.096	-0.220428	-0.548874	delmfe_lower
855	G	L	P2	2A	L	-0.202672	-0.152115	-15	25.096	-0.220428	-0.548874	delmfe_lower
855	G	M	P2	2A	M	-0.132182	-0.152115	-15	25.096	-0.220428	-0.548874	delmfe_lower
855	G	N	P2	2A	N	-0.221402	-0.152115	-15	25.096	-0.220428	-0.548874	delmfe_lower
855	G	P	P2	2A	P	-0.0564402	-0.152115	-15	25.096	-0.220428	-0.548874	delmfe_lower
855	G	Q	P2	2A	Q	0.141647	-0.152115	-15	25.096	-0.220428	-0.548874	delmfe_lower
855	G	R	P2	2A	R	-0.129168	-0.152115	-15	25.096	-0.220428	-0.548874	delmfe_lower
855	G	S	P2	2A	S	0.121829	-0.152115	-15	25.096	-0.220428	-0.548874	delmfe_lower
855	G	T	P2	2A	T	-0.191127	-0.152115	-15	25.096	-0.220428	-0.548874	delmfe_lower
855	G	V	P2	2A	V	-0.246	-0.152115	-15	25.096	-0.220428	-0.548874	delmfe_lower
855	G	W	P2	2A	W	-0.0393845	-0.152115	-15	25.096	-0.220428	-0.548874	delmfe_lower
855	G	Y	P2	2A	Y	-0.315295	-0.152115	-15	25.096	-0.220428	-0.548874	delmfe_lower
855	G	del	P2	2A	del	-0.548874	-0.152115	-15	25.096	-0.220428	-0.548874	delmfe_lower
856	Q	A	P2	2A	A	-0.0573138	-0.193942	19	59.812	0.142606	-0.310905	delmfe_higher
856	Q	C	P2	2A	C	-0.123378	-0.193942	19	59.812	0.142606	-0.310905	delmfe_higher
856	Q	D	P2	2A	D	-0.414264	-0.193942	19	59.812	0.142606	-0.310905	delmfe_higher
856	Q	E	P2	2A	E	-0.453511	-0.193942	19	59.812	0.142606	-0.310905	delmfe_higher
856	Q	F	P2	2A	F	-0.170303	-0.193942	19	59.812	0.142606	-0.310905	delmfe_higher
856	Q	G	P2	2A	G	-0.278169	-0.193942	19	59.812	0.142606	-0.310905	delmfe_higher
856	Q	H	P2	2A	H	-0.399219	-0.193942	19	59.812	0.142606	-0.310905	delmfe_higher
856	Q	I	P2	2A	I	-0.0729051	-0.193942	19	59.812	0.142606	-0.310905	delmfe_higher
856	Q	K	P2	2A	K	-0.198175	-0.193942	19	59.812	0.142606	-0.310905	delmfe_higher
856	Q	L	P2	2A	L	-0.296189	-0.193942	19	59.812	0.142606	-0.310905	delmfe_higher
856	Q	M	P2	2A	M	-0.20273	-0.193942	19	59.812	0.142606	-0.310905	delmfe_higher
856	Q	N	P2	2A	N	-0.0138371	-0.193942	19	59.812	0.142606	-0.310905	delmfe_higher
856	Q	P	P2	2A	P	-0.169337	-0.193942	19	59.812	0.142606	-0.310905	delmfe_higher
856	Q	R	P2	2A	R	-0.12103	-0.193942	19	59.812	0.142606	-0.310905	delmfe_higher
856	Q	S	P2	2A	S	-0.13254	-0.193942	19	59.812	0.142606	-0.310905	delmfe_higher
856	Q	T	P2	2A	T	-0.0745684	-0.193942	19	59.812	0.142606	-0.310905	delmfe_higher
856	Q	V	P2	2A	V	-0.218265	-0.193942	19	59.812	0.142606	-0.310905	delmfe_higher
856	Q	W	P2	2A	W	-0.178962	-0.193942	19	59.812	0.142606	-0.310905	delmfe_higher
856	Q	Y	P2	2A	Y	-0.110206	-0.193942	19	59.812	0.142606	-0.310905	delmfe_higher
856	Q	del	P2	2A	del	-0.310905	-0.193942	19	59.812	0.142606	-0.310905	delmfe_higher
857	Q	A	P2	2A	A	0.132103	-0.225681	11	26.439	0.33806	-0.310905	delmfe_higher
857	Q	C	P2	2A	C	-0.244615	-0.225681	11	26.439	0.33806	-0.310905	delmfe_higher
857	Q	D	P2	2A	D	-0.0920807	-0.225681	11	26.439	0.33806	-0.310905	delmfe_higher
857	Q	E	P2	2A	E	-0.266017	-0.225681	11	26.439	0.33806	-0.310905	delmfe_higher
857	Q	F	P2	2A	F	0.000814786	-0.225681	11	26.439	0.33806	-0.310905	delmfe_higher
857	Q	G	P2	2A	G	-0.324124	-0.225681	11	26.439	0.33806	-0.310905	delmfe_higher
857	Q	H	P2	2A	H	-0.28877	-0.225681	11	26.439	0.33806	-0.310905	delmfe_higher
857	Q	I	P2	2A	I	0.00955023	-0.225681	11	26.439	0.33806	-0.310905	delmfe_higher
857	Q	K	P2	2A	K	-0.393688	-0.225681	11	26.439	0.33806	-0.310905	delmfe_higher
857	Q	L	P2	2A	L	-0.310508	-0.225681	11	26.439	0.33806	-0.310905	delmfe_higher
857	Q	M	P2	2A	M	-0.25162	-0.225681	11	26.439	0.33806	-0.310905	delmfe_higher
857	Q	N	P2	2A	N	-0.290207	-0.225681	11	26.439	0.33806	-0.310905	delmfe_higher
857	Q	P	P2	2A	P	-0.247582	-0.225681	11	26.439	0.33806	-0.310905	delmfe_higher
857	Q	R	P2	2A	R	-0.648965	-0.225681	11	26.439	0.33806	-0.310905	delmfe_higher
857	Q	S	P2	2A	S	-0.160479	-0.225681	11	26.439	0.33806	-0.310905	delmfe_higher
857	Q	T	P2	2A	T	-0.0146092	-0.225681	11	26.439	0.33806	-0.310905	delmfe_higher
857	Q	V	P2	2A	V	-0.179533	-0.225681	11	26.439	0.33806	-0.310905	delmfe_higher
857	Q	W	P2	2A	W	-0.539987	-0.225681	11	26.439	0.33806	-0.310905	delmfe_higher
857	Q	Y	P2	2A	Y	-0.177614	-0.225681	11	26.439	0.33806	-0.310905	delmfe_higher
857	Q	del	P2	2A	del	-0.310905	-0.225681	11	26.439	0.33806	-0.310905	delmfe_higher
858	S	A	P2	2A	A	-0.208135	-0.247474	19	42.033	0.249105	-0.281185	delmfe_higher
858	S	C	P2	2A	C	-0.155519	-0.247474	19	42.033	0.249105	-0.281185	delmfe_higher
858	S	D	P2	2A	D	-0.185457	-0.247474	19	42.033	0.249105	-0.281185	delmfe_higher
858	S	E	P2	2A	E	-0.170732	-0.247474	19	42.033	0.249105	-0.281185	delmfe_higher
858	S	F	P2	2A	F	-0.306411	-0.247474	19	42.033	0.249105	-0.281185	delmfe_higher
858	S	G	P2	2A	G	-0.20031	-0.247474	19	42.033	0.249105	-0.281185	delmfe_higher
858	S	H	P2	2A	H	-0.271985	-0.247474	19	42.033	0.249105	-0.281185	delmfe_higher
858	S	I	P2	2A	I	-0.186939	-0.247474	19	42.033	0.249105	-0.281185	delmfe_higher
858	S	K	P2	2A	K	-0.340493	-0.247474	19	42.033	0.249105	-0.281185	delmfe_higher
858	S	L	P2	2A	L	-0.308416	-0.247474	19	42.033	0.249105	-0.281185	delmfe_higher
858	S	M	P2	2A	M	-0.314337	-0.247474	19	42.033	0.249105	-0.281185	delmfe_higher
858	S	N	P2	2A	N	-0.27336	-0.247474	19	42.033	0.249105	-0.281185	delmfe_higher
858	S	P	P2	2A	P	-0.149887	-0.247474	19	42.033	0.249105	-0.281185	delmfe_higher
858	S	Q	P2	2A	Q	-0.142161	-0.247474	19	42.033	0.249105	-0.281185	delmfe_higher
858	S	R	P2	2A	R	-0.502409	-0.247474	19	42.033	0.249105	-0.281185	delmfe_higher
858	S	T	P2	2A	T	-0.141473	-0.247474	19	42.033	0.249105	-0.281185	delmfe_higher
858	S	V	P2	2A	V	-0.53029	-0.247474	19	42.033	0.249105	-0.281185	delmfe_higher
858	S	W	P2	2A	W	-0.177769	-0.247474	19	42.033	0.249105	-0.281185	delmfe_higher
858	S	Y	P2	2A	Y	-0.135919	-0.247474	19	42.033	0.249105	-0.281185	delmfe_higher
858	S	del	P2	2A	del	-0.281185	-0.247474	19	42.033	0.249105	-0.281185	delmfe_higher
859	G	A	P2	2A	A	-0.0740255	-0.226419	-19	34.941	0.379735	-0.471662	delmfe_higher
859	G	C	P2	2A	C	-0.187681	-0.226419	-19	34.941	0.379735	-0.471662	delmfe_higher
859	G	D	P2	2A	D	-0.139167	-0.226419	-19	34.941	0.379735	-0.471662	delmfe_higher
859	G	E	P2	2A	E	-0.209613	-0.226419	-19	34.941	0.379735	-0.471662	delmfe_higher
859	G	F	P2	2A	F	-0.330147	-0.226419	-19	34.941	0.379735	-0.471662	delmfe_higher
859	G	H	P2	2A	H	-0.291702	-0.226419	-19	34.941	0.379735	-0.471662	delmfe_higher
859	G	I	P2	2A	I	-0.490569	-0.226419	-19	34.941	0.379735	-0.471662	delmfe_higher
859	G	K	P2	2A	K	-0.156841	-0.226419	-19	34.941	0.379735	-0.471662	delmfe_higher
859	G	L	P2	2A	L	-0.295867	-0.226419	-19	34.941	0.379735	-0.471662	delmfe_higher
859	G	M	P2	2A	M	-0.146578	-0.226419	-19	34.941	0.379735	-0.471662	delmfe_higher
859	G	N	P2	2A	N	-0.0224958	-0.226419	-19	34.941	0.379735	-0.471662	delmfe_higher
859	G	P	P2	2A	P	-0.00577464	-0.226419	-19	34.941	0.379735	-0.471662	delmfe_higher
859	G	Q	P2	2A	Q	-0.226856	-0.226419	-19	34.941	0.379735	-0.471662	delmfe_higher
859	G	R	P2	2A	R	-0.191943	-0.226419	-19	34.941	0.379735	-0.471662	delmfe_higher
859	G	S	P2	2A	S	-0.1081	-0.226419	-19	34.941	0.379735	-0.471662	delmfe_higher
859	G	T	P2	2A	T	-0.155122	-0.226419	-19	34.941	0.379735	-0.471662	delmfe_higher
859	G	V	P2	2A	V	-0.126269	-0.226419	-19	34.941	0.379735	-0.471662	delmfe_higher
859	G	W	P2	2A	W	-0.851397	-0.226419	-19	34.941	0.379735	-0.471662	delmfe_higher
859	G	Y	P2	2A	Y	-0.29182	-0.226419	-19	34.941	0.379735	-0.471662	delmfe_higher
859	G	del	P2	2A	del	-0.471662	-0.226419	-19	34.941	0.379735	-0.471662	delmfe_higher
860	A	C	P2	2A	C	-0.176212	-0.370934	-17	0	0.68172	-0.220537	delmfe_higher
860	A	D	P2	2A	D	-0.414664	-0.370934	-17	0	0.68172	-0.220537	delmfe_higher
860	A	E	P2	2A	E	-0.397941	-0.370934	-17	0	0.68172	-0.220537	delmfe_higher
860	A	F	P2	2A	F	-0.17043	-0.370934	-17	0	0.68172	-0.220537	delmfe_higher
860	A	G	P2	2A	G	-0.250203	-0.370934	-17	0	0.68172	-0.220537	delmfe_higher
860	A	H	P2	2A	H	-0.464074	-0.370934	-17	0	0.68172	-0.220537	delmfe_higher
860	A	I	P2	2A	I	-0.276942	-0.370934	-17	0	0.68172	-0.220537	delmfe_higher
860	A	K	P2	2A	K	-0.527669	-0.370934	-17	0	0.68172	-0.220537	delmfe_higher
860	A	L	P2	2A	L	-0.589306	-0.370934	-17	0	0.68172	-0.220537	delmfe_higher
860	A	M	P2	2A	M	0.067581	-0.370934	-17	0	0.68172	-0.220537	delmfe_higher
860	A	N	P2	2A	N	-0.124761	-0.370934	-17	0	0.68172	-0.220537	delmfe_higher
860	A	P	P2	2A	P	-0.402784	-0.370934	-17	0	0.68172	-0.220537	delmfe_higher
860	A	Q	P2	2A	Q	-0.541659	-0.370934	-17	0	0.68172	-0.220537	delmfe_higher
860	A	R	P2	2A	R	-0.902257	-0.370934	-17	0	0.68172	-0.220537	delmfe_higher
860	A	S	P2	2A	S	-0.287538	-0.370934	-17	0	0.68172	-0.220537	delmfe_higher
860	A	T	P2	2A	T	-0.3606	-0.370934	-17	0	0.68172	-0.220537	delmfe_higher
860	A	V	P2	2A	V	-0.321521	-0.370934	-17	0	0.68172	-0.220537	delmfe_higher
860	A	W	P2	2A	W	-0.752446	-0.370934	-17	0	0.68172	-0.220537	delmfe_higher
860	A	Y	P2	2A	Y	-0.154323	-0.370934	-17	0	0.68172	-0.220537	delmfe_higher
860	A	del	P2	2A	del	-0.220537	-0.370934	-17	0	0.68172	-0.220537	delmfe_higher
861	V	A	P2	2A	A	-0.278995	-1.35441	-17	0	3.45432	-0.194792	delmfe_higher
861	V	C	P2	2A	C	-0.45144	-1.35441	-17	0	3.45432	-0.194792	delmfe_higher
861	V	D	P2	2A	D	-3.64911	-1.35441	-17	0	3.45432	-0.194792	delmfe_higher
861	V	E	P2	2A	E	-3.64911	-1.35441	-17	0	3.45432	-0.194792	delmfe_higher
861	V	F	P2	2A	F	-0.492406	-1.35441	-17	0	3.45432	-0.194792	delmfe_higher
861	V	G	P2	2A	G	-0.865293	-1.35441	-17	0	3.45432	-0.194792	delmfe_higher
861	V	H	P2	2A	H	-1.58655	-1.35441	-17	0	3.45432	-0.194792	delmfe_higher
861	V	I	P2	2A	I	-0.0989967	-1.35441	-17	0	3.45432	-0.194792	delmfe_higher
861	V	K	P2	2A	K	-2.86476	-1.35441	-17	0	3.45432	-0.194792	delmfe_higher
861	V	L	P2	2A	L	-0.210468	-1.35441	-17	0	3.45432	-0.194792	delmfe_higher
861	V	M	P2	2A	M	-0.7119	-1.35441	-17	0	3.45432	-0.194792	delmfe_higher
861	V	N	P2	2A	N	-1.71487	-1.35441	-17	0	3.45432	-0.194792	delmfe_higher
861	V	P	P2	2A	P	-0.731215	-1.35441	-17	0	3.45432	-0.194792	delmfe_higher
861	V	Q	P2	2A	Q	-1.84892	-1.35441	-17	0	3.45432	-0.194792	delmfe_higher
861	V	R	P2	2A	R	-2.60947	-1.35441	-17	0	3.45432	-0.194792	delmfe_higher
861	V	S	P2	2A	S	-0.510844	-1.35441	-17	0	3.45432	-0.194792	delmfe_higher
861	V	T	P2	2A	T	-0.349461	-1.35441	-17	0	3.45432	-0.194792	delmfe_higher
861	V	W	P2	2A	W	-1.61308	-1.35441	-17	0	3.45432	-0.194792	delmfe_higher
861	V	Y	P2	2A	Y	-1.49698	-1.35441	-17	0	3.45432	-0.194792	delmfe_higher
861	V	del	P2	2A	del	-0.194792	-1.35441	-17	0	3.45432	-0.194792	delmfe_higher
862	Y	A	P2	2A	A	-0.312613	-0.414473	-11	18.907	0.638188	-0.439005	delmfe_higher
862	Y	C	P2	2A	C	-0.325247	-0.414473	-11	18.907	0.638188	-0.439005	delmfe_higher
862	Y	D	P2	2A	D	-0.274884	-0.414473	-11	18.907	0.638188	-0.439005	delmfe_higher
862	Y	E	P2	2A	E	-0.814297	-0.414473	-11	18.907	0.638188	-0.439005	delmfe_higher
862	Y	F	P2	2A	F	-0.287324	-0.414473	-11	18.907	0.638188	-0.439005	delmfe_higher
862	Y	G	P2	2A	G	-1.07719	-0.414473	-11	18.907	0.638188	-0.439005	delmfe_higher
862	Y	H	P2	2A	H	-0.211934	-0.414473	-11	18.907	0.638188	-0.439005	delmfe_higher
862	Y	I	P2	2A	I	0.0230029	-0.414473	-11	18.907	0.638188	-0.439005	delmfe_higher
862	Y	K	P2	2A	K	-0.293799	-0.414473	-11	18.907	0.638188	-0.439005	delmfe_higher
862	Y	L	P2	2A	L	-0.171614	-0.414473	-11	18.907	0.638188	-0.439005	delmfe_higher
862	Y	M	P2	2A	M	-0.386137	-0.414473	-11	18.907	0.638188	-0.439005	delmfe_higher
862	Y	N	P2	2A	N	-0.197345	-0.414473	-11	18.907	0.638188	-0.439005	delmfe_higher
862	Y	P	P2	2A	P	-0.721373	-0.414473	-11	18.907	0.638188	-0.439005	delmfe_higher
862	Y	Q	P2	2A	Q	-0.0972418	-0.414473	-11	18.907	0.638188	-0.439005	delmfe_higher
862	Y	R	P2	2A	R	-0.846892	-0.414473	-11	18.907	0.638188	-0.439005	delmfe_higher
862	Y	S	P2	2A	S	-0.459779	-0.414473	-11	18.907	0.638188	-0.439005	delmfe_higher
862	Y	T	P2	2A	T	-0.135265	-0.414473	-11	18.907	0.638188	-0.439005	delmfe_higher
862	Y	V	P2	2A	V	-0.27859	-0.414473	-11	18.907	0.638188	-0.439005	delmfe_higher
862	Y	W	P2	2A	W	-1.00647	-0.414473	-11	18.907	0.638188	-0.439005	delmfe_higher
862	Y	del	P2	2A	del	-0.439005	-0.414473	-11	18.907	0.638188	-0.439005	delmfe_higher
863	V	A	P2	2A	A	-0.320501	-0.89947	-17	3.3885	1.18658	-1.75818	delmfe_higher
863	V	C	P2	2A	C	-0.313829	-0.89947	-17	3.3885	1.18658	-1.75818	delmfe_higher
863	V	D	P2	2A	D	-2.03384	-0.89947	-17	3.3885	1.18658	-1.75818	delmfe_higher
863	V	E	P2	2A	E	-2.94476	-0.89947	-17	3.3885	1.18658	-1.75818	delmfe_higher
863	V	F	P2	2A	F	-0.381011	-0.89947	-17	3.3885	1.18658	-1.75818	delmfe_higher
863	V	G	P2	2A	G	-1.48597	-0.89947	-17	3.3885	1.18658	-1.75818	delmfe_higher
863	V	H	P2	2A	H	-0.747069	-0.89947	-17	3.3885	1.18658	-1.75818	delmfe_higher
863	V	I	P2	2A	I	-0.112982	-0.89947	-17	3.3885	1.18658	-1.75818	delmfe_higher
863	V	K	P2	2A	K	-1.04908	-0.89947	-17	3.3885	1.18658	-1.75818	delmfe_higher
863	V	L	P2	2A	L	-0.356704	-0.89947	-17	3.3885	1.18658	-1.75818	delmfe_higher
863	V	M	P2	2A	M	-0.507044	-0.89947	-17	3.3885	1.18658	-1.75818	delmfe_higher
863	V	N	P2	2A	N	-1.0873	-0.89947	-17	3.3885	1.18658	-1.75818	delmfe_higher
863	V	P	P2	2A	P	-0.226196	-0.89947	-17	3.3885	1.18658	-1.75818	delmfe_higher
863	V	Q	P2	2A	Q	-0.993396	-0.89947	-17	3.3885	1.18658	-1.75818	delmfe_higher
863	V	R	P2	2A	R	-1.10291	-0.89947	-17	3.3885	1.18658	-1.75818	delmfe_higher
863	V	S	P2	2A	S	-0.325583	-0.89947	-17	3.3885	1.18658	-1.75818	delmfe_higher
863	V	T	P2	2A	T	-0.556008	-0.89947	-17	3.3885	1.18658	-1.75818	delmfe_higher
863	V	W	P2	2A	W	-1.59712	-0.89947	-17	3.3885	1.18658	-1.75818	delmfe_higher
863	V	Y	P2	2A	Y	-0.948622	-0.89947	-17	3.3885	1.18658	-1.75818	delmfe_higher
863	V	del	P2	2A	del	-1.75818	-0.89947	-17	3.3885	1.18658	-1.75818	delmfe_higher
875	T	A	P2	2A	A	-0.366514	-0.4284	-3	59.343	-1.08761	-1.84729	delmfe_lower
875	T	C	P2	2A	C	-0.390718	-0.4284	-3	59.343	-1.08761	-1.84729	delmfe_lower
875	T	D	P2	2A	D	-0.208213	-0.4284	-3	59.343	-1.08761	-1.84729	delmfe_lower
875	T	E	P2	2A	E	-0.4599	-0.4284	-3	59.343	-1.08761	-1.84729	delmfe_lower
875	T	F	P2	2A	F	-0.553431	-0.4284	-3	59.343	-1.08761	-1.84729	delmfe_lower
875	T	G	P2	2A	G	-0.16602	-0.4284	-3	59.343	-1.08761	-1.84729	delmfe_lower
875	T	H	P2	2A	H	-0.528628	-0.4284	-3	59.343	-1.08761	-1.84729	delmfe_lower
875	T	I	P2	2A	I	-0.525638	-0.4284	-3	59.343	-1.08761	-1.84729	delmfe_lower
875	T	K	P2	2A	K	-0.418243	-0.4284	-3	59.343	-1.08761	-1.84729	delmfe_lower
875	T	L	P2	2A	L	-0.377686	-0.4284	-3	59.343	-1.08761	-1.84729	delmfe_lower
875	T	M	P2	2A	M	-0.427371	-0.4284	-3	59.343	-1.08761	-1.84729	delmfe_lower
875	T	N	P2	2A	N	-0.288691	-0.4284	-3	59.343	-1.08761	-1.84729	delmfe_lower
875	T	P	P2	2A	P	-0.473102	-0.4284	-3	59.343	-1.08761	-1.84729	delmfe_lower
875	T	Q	P2	2A	Q	-0.516536	-0.4284	-3	59.343	-1.08761	-1.84729	delmfe_lower
875	T	R	P2	2A	R	-0.40711	-0.4284	-3	59.343	-1.08761	-1.84729	delmfe_lower
875	T	S	P2	2A	S	-0.247384	-0.4284	-3	59.343	-1.08761	-1.84729	delmfe_lower
875	T	V	P2	2A	V	-0.415701	-0.4284	-3	59.343	-1.08761	-1.84729	delmfe_lower
875	T	W	P2	2A	W	-0.759688	-0.4284	-3	59.343	-1.08761	-1.84729	delmfe_lower
875	T	Y	P2	2A	Y	-0.609017	-0.4284	-3	59.343	-1.08761	-1.84729	delmfe_lower
875	T	del	P2	2A	del	-1.84729	-0.4284	-3	59.343	-1.08761	-1.84729	delmfe_lower
876	S	A	P2	2A	A	-0.615123	-0.466116	19	80.582	-0.676075	-1.47776	delmfe_lower
876	S	C	P2	2A	C	-0.585579	-0.466116	19	80.582	-0.676075	-1.47776	delmfe_lower
876	S	D	P2	2A	D	-0.168784	-0.466116	19	80.582	-0.676075	-1.47776	delmfe_lower
876	S	E	P2	2A	E	-0.329719	-0.466116	19	80.582	-0.676075	-1.47776	delmfe_lower
876	S	F	P2	2A	F	-0.555736	-0.466116	19	80.582	-0.676075	-1.47776	delmfe_lower
876	S	G	P2	2A	G	-0.368578	-0.466116	19	80.582	-0.676075	-1.47776	delmfe_lower
876	S	H	P2	2A	H	-0.343257	-0.466116	19	80.582	-0.676075	-1.47776	delmfe_lower
876	S	I	P2	2A	I	-0.423922	-0.466116	19	80.582	-0.676075	-1.47776	delmfe_lower
876	S	K	P2	2A	K	-0.392002	-0.466116	19	80.582	-0.676075	-1.47776	delmfe_lower
876	S	L	P2	2A	L	-0.58341	-0.466116	19	80.582	-0.676075	-1.47776	delmfe_lower
876	S	M	P2	2A	M	-0.507942	-0.466116	19	80.582	-0.676075	-1.47776	delmfe_lower
876	S	N	P2	2A	N	-0.399763	-0.466116	19	80.582	-0.676075	-1.47776	delmfe_lower
876	S	P	P2	2A	P	-0.387976	-0.466116	19	80.582	-0.676075	-1.47776	delmfe_lower
876	S	Q	P2	2A	Q	-0.403364	-0.466116	19	80.582	-0.676075	-1.47776	delmfe_lower
876	S	R	P2	2A	R	-0.477453	-0.466116	19	80.582	-0.676075	-1.47776	delmfe_lower
876	S	T	P2	2A	T	-0.340864	-0.466116	19	80.582	-0.676075	-1.47776	delmfe_lower
876	S	V	P2	2A	V	-0.801689	-0.466116	19	80.582	-0.676075	-1.47776	delmfe_lower
876	S	W	P2	2A	W	-0.630614	-0.466116	19	80.582	-0.676075	-1.47776	delmfe_lower
876	S	Y	P2	2A	Y	-0.540431	-0.466116	19	80.582	-0.676075	-1.47776	delmfe_lower
876	S	del	P2	2A	del	-1.47776	-0.466116	19	80.582	-0.676075	-1.47776	delmfe_lower
877	A	C	P2	2A	C	-0.442968	-0.359408	19	58.549	-0.747882	-1.34404	delmfe_lower
877	A	D	P2	2A	D	-0.343465	-0.359408	19	58.549	-0.747882	-1.34404	delmfe_lower
877	A	E	P2	2A	E	-0.33741	-0.359408	19	58.549	-0.747882	-1.34404	delmfe_lower
877	A	F	P2	2A	F	-0.243058	-0.359408	19	58.549	-0.747882	-1.34404	delmfe_lower
877	A	G	P2	2A	G	-0.374915	-0.359408	19	58.549	-0.747882	-1.34404	delmfe_lower
877	A	H	P2	2A	H	-0.20226	-0.359408	19	58.549	-0.747882	-1.34404	delmfe_lower
877	A	I	P2	2A	I	-0.234354	-0.359408	19	58.549	-0.747882	-1.34404	delmfe_lower
877	A	K	P2	2A	K	-0.596154	-0.359408	19	58.549	-0.747882	-1.34404	delmfe_lower
877	A	L	P2	2A	L	-0.490023	-0.359408	19	58.549	-0.747882	-1.34404	delmfe_lower
877	A	M	P2	2A	M	-0.238259	-0.359408	19	58.549	-0.747882	-1.34404	delmfe_lower
877	A	N	P2	2A	N	-0.189681	-0.359408	19	58.549	-0.747882	-1.34404	delmfe_lower
877	A	P	P2	2A	P	-0.278088	-0.359408	19	58.549	-0.747882	-1.34404	delmfe_lower
877	A	Q	P2	2A	Q	-0.340157	-0.359408	19	58.549	-0.747882	-1.34404	delmfe_lower
877	A	R	P2	2A	R	-0.508921	-0.359408	19	58.549	-0.747882	-1.34404	delmfe_lower
877	A	S	P2	2A	S	-0.327747	-0.359408	19	58.549	-0.747882	-1.34404	delmfe_lower
877	A	T	P2	2A	T	-0.588967	-0.359408	19	58.549	-0.747882	-1.34404	delmfe_lower
877	A	V	P2	2A	V	-0.154923	-0.359408	19	58.549	-0.747882	-1.34404	delmfe_lower
877	A	W	P2	2A	W	-0.341238	-0.359408	19	58.549	-0.747882	-1.34404	delmfe_lower
877	A	Y	P2	2A	Y	-0.596161	-0.359408	19	58.549	-0.747882	-1.34404	delmfe_lower
877	A	del	P2	2A	del	-1.34404	-0.359408	19	58.549	-0.747882	-1.34404	delmfe_lower
895	T	A	P2	2A	A	-0.739419	-1.33685	19	45.26	2.22303	-1.42608	delmfe_higher
895	T	C	P2	2A	C	-0.337192	-1.33685	19	45.26	2.22303	-1.42608	delmfe_higher
895	T	D	P2	2A	D	-3.64911	-1.33685	19	45.26	2.22303	-1.42608	delmfe_higher
895	T	E	P2	2A	E	-3.64911	-1.33685	19	45.26	2.22303	-1.42608	delmfe_higher
895	T	F	P2	2A	F	-1.24625	-1.33685	19	45.26	2.22303	-1.42608	delmfe_higher
895	T	G	P2	2A	G	-0.674902	-1.33685	19	45.26	2.22303	-1.42608	delmfe_higher
895	T	H	P2	2A	H	-1.58852	-1.33685	19	45.26	2.22303	-1.42608	delmfe_higher
895	T	I	P2	2A	I	-0.38098	-1.33685	19	45.26	2.22303	-1.42608	delmfe_higher
895	T	K	P2	2A	K	-1.51357	-1.33685	19	45.26	2.22303	-1.42608	delmfe_higher
895	T	L	P2	2A	L	-0.392138	-1.33685	19	45.26	2.22303	-1.42608	delmfe_higher
895	T	M	P2	2A	M	-0.717225	-1.33685	19	45.26	2.22303	-1.42608	delmfe_higher
895	T	N	P2	2A	N	-1.02296	-1.33685	19	45.26	2.22303	-1.42608	delmfe_higher
895	T	P	P2	2A	P	-0.294197	-1.33685	19	45.26	2.22303	-1.42608	delmfe_higher
895	T	Q	P2	2A	Q	-2.85281	-1.33685	19	45.26	2.22303	-1.42608	delmfe_higher
895	T	R	P2	2A	R	-1.39918	-1.33685	19	45.26	2.22303	-1.42608	delmfe_higher
895	T	S	P2	2A	S	-0.687912	-1.33685	19	45.26	2.22303	-1.42608	delmfe_higher
895	T	V	P2	2A	V	-0.593184	-1.33685	19	45.26	2.22303	-1.42608	delmfe_higher
895	T	W	P2	2A	W	-1.69992	-1.33685	19	45.26	2.22303	-1.42608	delmfe_higher
895	T	Y	P2	2A	Y	-1.96157	-1.33685	19	45.26	2.22303	-1.42608	delmfe_higher
895	T	del	P2	2A	del	-1.42608	-1.33685	19	45.26	2.22303	-1.42608	delmfe_higher
897	T	A	P2	2A	A	-0.219581	-0.252526	19	122.57	-1.4396	-1.98262	delmfe_lower
897	T	C	P2	2A	C	-0.413731	-0.252526	19	122.57	-1.4396	-1.98262	delmfe_lower
897	T	D	P2	2A	D	-0.179247	-0.252526	19	122.57	-1.4396	-1.98262	delmfe_lower
897	T	E	P2	2A	E	-0.0419614	-0.252526	19	122.57	-1.4396	-1.98262	delmfe_lower
897	T	F	P2	2A	F	-0.171195	-0.252526	19	122.57	-1.4396	-1.98262	delmfe_lower
897	T	G	P2	2A	G	-0.329455	-0.252526	19	122.57	-1.4396	-1.98262	delmfe_lower
897	T	H	P2	2A	H	-0.239885	-0.252526	19	122.57	-1.4396	-1.98262	delmfe_lower
897	T	I	P2	2A	I	-0.045051	-0.252526	19	122.57	-1.4396	-1.98262	delmfe_lower
897	T	K	P2	2A	K	-0.252298	-0.252526	19	122.57	-1.4396	-1.98262	delmfe_lower
897	T	L	P2	2A	L	-0.512016	-0.252526	19	122.57	-1.4396	-1.98262	delmfe_lower
897	T	M	P2	2A	M	-0.255133	-0.252526	19	122.57	-1.4396	-1.98262	delmfe_lower
897	T	N	P2	2A	N	-0.289315	-0.252526	19	122.57	-1.4396	-1.98262	delmfe_lower
897	T	P	P2	2A	P	0.0781091	-0.252526	19	122.57	-1.4396	-1.98262	delmfe_lower
897	T	Q	P2	2A	Q	-0.362277	-0.252526	19	122.57	-1.4396	-1.98262	delmfe_lower
897	T	R	P2	2A	R	-0.54302	-0.252526	19	122.57	-1.4396	-1.98262	delmfe_lower
897	T	S	P2	2A	S	-0.303557	-0.252526	19	122.57	-1.4396	-1.98262	delmfe_lower
897	T	V	P2	2A	V	-0.129438	-0.252526	19	122.57	-1.4396	-1.98262	delmfe_lower
897	T	W	P2	2A	W	-0.382994	-0.252526	19	122.57	-1.4396	-1.98262	delmfe_lower
897	T	Y	P2	2A	Y	-0.205944	-0.252526	19	122.57	-1.4396	-1.98262	delmfe_lower
897	T	del	P2	2A	del	-1.98262	-0.252526	19	122.57	-1.4396	-1.98262	delmfe_lower
898	A	C	P2	2A	C	0.0520804	-0.292566	17	67.49	-0.0665962	-1.04677	delmfe_lower
898	A	D	P2	2A	D	-0.667905	-0.292566	17	67.49	-0.0665962	-1.04677	delmfe_lower
898	A	E	P2	2A	E	0.0333948	-0.292566	17	67.49	-0.0665962	-1.04677	delmfe_lower
898	A	F	P2	2A	F	-0.384473	-0.292566	17	67.49	-0.0665962	-1.04677	delmfe_lower
898	A	G	P2	2A	G	-0.518818	-0.292566	17	67.49	-0.0665962	-1.04677	delmfe_lower
898	A	H	P2	2A	H	-0.151796	-0.292566	17	67.49	-0.0665962	-1.04677	delmfe_lower
898	A	I	P2	2A	I	-0.300468	-0.292566	17	67.49	-0.0665962	-1.04677	delmfe_lower
898	A	K	P2	2A	K	-0.0297529	-0.292566	17	67.49	-0.0665962	-1.04677	delmfe_lower
898	A	L	P2	2A	L	-0.504682	-0.292566	17	67.49	-0.0665962	-1.04677	delmfe_lower
898	A	M	P2	2A	M	-0.378648	-0.292566	17	67.49	-0.0665962	-1.04677	delmfe_lower
898	A	N	P2	2A	N	-0.168628	-0.292566	17	67.49	-0.0665962	-1.04677	delmfe_lower
898	A	P	P2	2A	P	-0.98017	-0.292566	17	67.49	-0.0665962	-1.04677	delmfe_lower
898	A	Q	P2	2A	Q	-0.105136	-0.292566	17	67.49	-0.0665962	-1.04677	delmfe_lower
898	A	R	P2	2A	R	-0.161089	-0.292566	17	67.49	-0.0665962	-1.04677	delmfe_lower
898	A	S	P2	2A	S	-0.366343	-0.292566	17	67.49	-0.0665962	-1.04677	delmfe_lower
898	A	T	P2	2A	T	-0.155288	-0.292566	17	67.49	-0.0665962	-1.04677	delmfe_lower
898	A	V	P2	2A	V	-0.223713	-0.292566	17	67.49	-0.0665962	-1.04677	delmfe_lower
898	A	W	P2	2A	W	-0.201957	-0.292566	17	67.49	-0.0665962	-1.04677	delmfe_lower
898	A	Y	P2	2A	Y	-0.345359	-0.292566	17	67.49	-0.0665962	-1.04677	delmfe_lower
898	A	del	P2	2A	del	-1.04677	-0.292566	17	67.49	-0.0665962	-1.04677	delmfe_lower
899	H	A	P2	2A	A	-0.385134	-0.882217	19	66.678	2.95075	-0.698361	delmfe_higher
899	H	C	P2	2A	C	-0.402885	-0.882217	19	66.678	2.95075	-0.698361	delmfe_higher
899	H	D	P2	2A	D	-0.852079	-0.882217	19	66.678	2.95075	-0.698361	delmfe_higher
899	H	E	P2	2A	E	-0.277784	-0.882217	19	66.678	2.95075	-0.698361	delmfe_higher
899	H	F	P2	2A	F	-0.420068	-0.882217	19	66.678	2.95075	-0.698361	delmfe_higher
899	H	G	P2	2A	G	-0.582637	-0.882217	19	66.678	2.95075	-0.698361	delmfe_higher
899	H	I	P2	2A	I	-2.34721	-0.882217	19	66.678	2.95075	-0.698361	delmfe_higher
899	H	K	P2	2A	K	-3.64911	-0.882217	19	66.678	2.95075	-0.698361	delmfe_higher
899	H	L	P2	2A	L	-0.882115	-0.882217	19	66.678	2.95075	-0.698361	delmfe_higher
899	H	M	P2	2A	M	-0.573681	-0.882217	19	66.678	2.95075	-0.698361	delmfe_higher
899	H	N	P2	2A	N	-0.146618	-0.882217	19	66.678	2.95075	-0.698361	delmfe_higher
899	H	P	P2	2A	P	-1.10046	-0.882217	19	66.678	2.95075	-0.698361	delmfe_higher
899	H	Q	P2	2A	Q	-0.288323	-0.882217	19	66.678	2.95075	-0.698361	delmfe_higher
899	H	R	P2	2A	R	-1.84283	-0.882217	19	66.678	2.95075	-0.698361	delmfe_higher
899	H	S	P2	2A	S	-0.412672	-0.882217	19	66.678	2.95075	-0.698361	delmfe_higher
899	H	T	P2	2A	T	-0.605219	-0.882217	19	66.678	2.95075	-0.698361	delmfe_higher
899	H	V	P2	2A	V	-1.87252	-0.882217	19	66.678	2.95075	-0.698361	delmfe_higher
899	H	W	P2	2A	W	-0.0975244	-0.882217	19	66.678	2.95075	-0.698361	delmfe_higher
899	H	Y	P2	2A	Y	-0.0232637	-0.882217	19	66.678	2.95075	-0.698361	delmfe_higher
899	H	del	P2	2A	del	-0.698361	-0.882217	19	66.678	2.95075	-0.698361	delmfe_higher
900	G	A	P2	2A	A	-0.325222	-0.560229	-19	8.5397	0.415793	-1.09124	delmfe_higher
900	G	C	P2	2A	C	-0.441888	-0.560229	-19	8.5397	0.415793	-1.09124	delmfe_higher
900	G	D	P2	2A	D	-0.501764	-0.560229	-19	8.5397	0.415793	-1.09124	delmfe_higher
900	G	E	P2	2A	E	-0.544948	-0.560229	-19	8.5397	0.415793	-1.09124	delmfe_higher
900	G	F	P2	2A	F	-0.638131	-0.560229	-19	8.5397	0.415793	-1.09124	delmfe_higher
900	G	H	P2	2A	H	-0.1612	-0.560229	-19	8.5397	0.415793	-1.09124	delmfe_higher
900	G	I	P2	2A	I	-1.50703	-0.560229	-19	8.5397	0.415793	-1.09124	delmfe_higher
900	G	K	P2	2A	K	-0.404125	-0.560229	-19	8.5397	0.415793	-1.09124	delmfe_higher
900	G	L	P2	2A	L	-1.29993	-0.560229	-19	8.5397	0.415793	-1.09124	delmfe_higher
900	G	M	P2	2A	M	-0.37989	-0.560229	-19	8.5397	0.415793	-1.09124	delmfe_higher
900	G	N	P2	2A	N	-0.181352	-0.560229	-19	8.5397	0.415793	-1.09124	delmfe_higher
900	G	P	P2	2A	P	-1.06645	-0.560229	-19	8.5397	0.415793	-1.09124	delmfe_higher
900	G	Q	P2	2A	Q	-0.451407	-0.560229	-19	8.5397	0.415793	-1.09124	delmfe_higher
900	G	R	P2	2A	R	-0.388913	-0.560229	-19	8.5397	0.415793	-1.09124	delmfe_higher
900	G	S	P2	2A	S	-0.135976	-0.560229	-19	8.5397	0.415793	-1.09124	delmfe_higher
900	G	T	P2	2A	T	-0.242931	-0.560229	-19	8.5397	0.415793	-1.09124	delmfe_higher
900	G	V	P2	2A	V	-0.916524	-0.560229	-19	8.5397	0.415793	-1.09124	delmfe_higher
900	G	W	P2	2A	W	-0.455097	-0.560229	-19	8.5397	0.415793	-1.09124	delmfe_higher
900	G	Y	P2	2A	Y	-0.601566	-0.560229	-19	8.5397	0.415793	-1.09124	delmfe_higher
900	G	del	P2	2A	del	-1.09124	-0.560229	-19	8.5397	0.415793	-1.09124	delmfe_higher
901	C	A	P2	2A	A	-0.308264	-0.185142	19	83.864	-0.40893	-0.86525	delmfe_lower
901	C	D	P2	2A	D	-0.201801	-0.185142	19	83.864	-0.40893	-0.86525	delmfe_lower
901	C	E	P2	2A	E	0.147122	-0.185142	19	83.864	-0.40893	-0.86525	delmfe_lower
901	C	F	P2	2A	F	-0.344622	-0.185142	19	83.864	-0.40893	-0.86525	delmfe_lower
901	C	G	P2	2A	G	-0.176645	-0.185142	19	83.864	-0.40893	-0.86525	delmfe_lower
901	C	H	P2	2A	H	-0.178937	-0.185142	19	83.864	-0.40893	-0.86525	delmfe_lower
901	C	I	P2	2A	I	-0.304187	-0.185142	19	83.864	-0.40893	-0.86525	delmfe_lower
901	C	K	P2	2A	K	-0.165413	-0.185142	19	83.864	-0.40893	-0.86525	delmfe_lower
901	C	L	P2	2A	L	-0.117513	-0.185142	19	83.864	-0.40893	-0.86525	delmfe_lower
901	C	M	P2	2A	M	0.178984	-0.185142	19	83.864	-0.40893	-0.86525	delmfe_lower
901	C	N	P2	2A	N	-0.0129228	-0.185142	19	83.864	-0.40893	-0.86525	delmfe_lower
901	C	P	P2	2A	P	-0.155794	-0.185142	19	83.864	-0.40893	-0.86525	delmfe_lower
901	C	Q	P2	2A	Q	-0.0941059	-0.185142	19	83.864	-0.40893	-0.86525	delmfe_lower
901	C	R	P2	2A	R	-0.418328	-0.185142	19	83.864	-0.40893	-0.86525	delmfe_lower
901	C	S	P2	2A	S	-0.310104	-0.185142	19	83.864	-0.40893	-0.86525	delmfe_lower
901	C	T	P2	2A	T	-0.402714	-0.185142	19	83.864	-0.40893	-0.86525	delmfe_lower
901	C	V	P2	2A	V	-0.257122	-0.185142	19	83.864	-0.40893	-0.86525	delmfe_lower
901	C	W	P2	2A	W	0.0609877	-0.185142	19	83.864	-0.40893	-0.86525	delmfe_lower
901	C	Y	P2	2A	Y	-0.45632	-0.185142	19	83.864	-0.40893	-0.86525	delmfe_lower
901	C	del	P2	2A	del	-0.86525	-0.185142	19	83.864	-0.40893	-0.86525	delmfe_lower
903	I	A	P2	2A	A	-0.143513	-0.125574	13	78.355	-1.46263	-1.95057	delmfe_lower
903	I	C	P2	2A	C	-0.0599535	-0.125574	13	78.355	-1.46263	-1.95057	delmfe_lower
903	I	D	P2	2A	D	-0.128579	-0.125574	13	78.355	-1.46263	-1.95057	delmfe_lower
903	I	E	P2	2A	E	-0.210579	-0.125574	13	78.355	-1.46263	-1.95057	delmfe_lower
903	I	F	P2	2A	F	-0.0585664	-0.125574	13	78.355	-1.46263	-1.95057	delmfe_lower
903	I	G	P2	2A	G	-0.463661	-0.125574	13	78.355	-1.46263	-1.95057	delmfe_lower
903	I	H	P2	2A	H	0.0388404	-0.125574	13	78.355	-1.46263	-1.95057	delmfe_lower
903	I	K	P2	2A	K	-0.00428497	-0.125574	13	78.355	-1.46263	-1.95057	delmfe_lower
903	I	L	P2	2A	L	-0.487947	-0.125574	13	78.355	-1.46263	-1.95057	delmfe_lower
903	I	M	P2	2A	M	-0.194426	-0.125574	13	78.355	-1.46263	-1.95057	delmfe_lower
903	I	N	P2	2A	N	-0.216485	-0.125574	13	78.355	-1.46263	-1.95057	delmfe_lower
903	I	P	P2	2A	P	-0.170866	-0.125574	13	78.355	-1.46263	-1.95057	delmfe_lower
903	I	Q	P2	2A	Q	-0.000336396	-0.125574	13	78.355	-1.46263	-1.95057	delmfe_lower
903	I	R	P2	2A	R	0.0597163	-0.125574	13	78.355	-1.46263	-1.95057	delmfe_lower
903	I	S	P2	2A	S	-0.0298767	-0.125574	13	78.355	-1.46263	-1.95057	delmfe_lower
903	I	T	P2	2A	T	-0.234324	-0.125574	13	78.355	-1.46263	-1.95057	delmfe_lower
903	I	V	P2	2A	V	0.0975009	-0.125574	13	78.355	-1.46263	-1.95057	delmfe_lower
903	I	W	P2	2A	W	-0.203167	-0.125574	13	78.355	-1.46263	-1.95057	delmfe_lower
903	I	Y	P2	2A	Y	0.0246033	-0.125574	13	78.355	-1.46263	-1.95057	delmfe_lower
903	I	del	P2	2A	del	-1.95057	-0.125574	13	78.355	-1.46263	-1.95057	delmfe_lower
928	E	A	P2	2A	A	-0.300246	-0.444755	17	73.585	-0.583545	-1.34679	delmfe_lower
928	E	C	P2	2A	C	-0.763243	-0.444755	17	73.585	-0.583545	-1.34679	delmfe_lower
928	E	D	P2	2A	D	-0.293719	-0.444755	17	73.585	-0.583545	-1.34679	delmfe_lower
928	E	F	P2	2A	F	-0.285451	-0.444755	17	73.585	-0.583545	-1.34679	delmfe_lower
928	E	G	P2	2A	G	-0.426455	-0.444755	17	73.585	-0.583545	-1.34679	delmfe_lower
928	E	H	P2	2A	H	-0.403435	-0.444755	17	73.585	-0.583545	-1.34679	delmfe_lower
928	E	I	P2	2A	I	-0.690641	-0.444755	17	73.585	-0.583545	-1.34679	delmfe_lower
928	E	K	P2	2A	K	-0.660456	-0.444755	17	73.585	-0.583545	-1.34679	delmfe_lower
928	E	L	P2	2A	L	-0.31525	-0.444755	17	73.585	-0.583545	-1.34679	delmfe_lower
928	E	M	P2	2A	M	-0.50924	-0.444755	17	73.585	-0.583545	-1.34679	delmfe_lower
928	E	N	P2	2A	N	-0.359164	-0.444755	17	73.585	-0.583545	-1.34679	delmfe_lower
928	E	P	P2	2A	P	-0.474365	-0.444755	17	73.585	-0.583545	-1.34679	delmfe_lower
928	E	Q	P2	2A	Q	-0.237184	-0.444755	17	73.585	-0.583545	-1.34679	delmfe_lower
928	E	R	P2	2A	R	-0.45912	-0.444755	17	73.585	-0.583545	-1.34679	delmfe_lower
928	E	S	P2	2A	S	-0.617892	-0.444755	17	73.585	-0.583545	-1.34679	delmfe_lower
928	E	T	P2	2A	T	-0.361717	-0.444755	17	73.585	-0.583545	-1.34679	delmfe_lower
928	E	V	P2	2A	V	-0.211132	-0.444755	17	73.585	-0.583545	-1.34679	delmfe_lower
928	E	W	P2	2A	W	-0.606998	-0.444755	17	73.585	-0.583545	-1.34679	delmfe_lower
928	E	Y	P2	2A	Y	-0.474638	-0.444755	17	73.585	-0.583545	-1.34679	delmfe_lower
928	E	del	P2	2A	del	-1.34679	-0.444755	17	73.585	-0.583545	-1.34679	delmfe_lower
929	G	A	P2	2A	A	-0.442072	-0.56464	-19	43.394	-0.468153	-1.3744	delmfe_lower
929	G	C	P2	2A	C	-0.521627	-0.56464	-19	43.394	-0.468153	-1.3744	delmfe_lower
929	G	D	P2	2A	D	-0.526707	-0.56464	-19	43.394	-0.468153	-1.3744	delmfe_lower
929	G	E	P2	2A	E	-0.232973	-0.56464	-19	43.394	-0.468153	-1.3744	delmfe_lower
929	G	F	P2	2A	F	-0.702845	-0.56464	-19	43.394	-0.468153	-1.3744	delmfe_lower
929	G	H	P2	2A	H	-0.719881	-0.56464	-19	43.394	-0.468153	-1.3744	delmfe_lower
929	G	I	P2	2A	I	-0.906245	-0.56464	-19	43.394	-0.468153	-1.3744	delmfe_lower
929	G	K	P2	2A	K	-0.341958	-0.56464	-19	43.394	-0.468153	-1.3744	delmfe_lower
929	G	L	P2	2A	L	-0.59704	-0.56464	-19	43.394	-0.468153	-1.3744	delmfe_lower
929	G	M	P2	2A	M	-0.731139	-0.56464	-19	43.394	-0.468153	-1.3744	delmfe_lower
929	G	N	P2	2A	N	-0.406641	-0.56464	-19	43.394	-0.468153	-1.3744	delmfe_lower
929	G	P	P2	2A	P	-0.725404	-0.56464	-19	43.394	-0.468153	-1.3744	delmfe_lower
929	G	Q	P2	2A	Q	-0.478904	-0.56464	-19	43.394	-0.468153	-1.3744	delmfe_lower
929	G	R	P2	2A	R	-0.526301	-0.56464	-19	43.394	-0.468153	-1.3744	delmfe_lower
929	G	S	P2	2A	S	-0.204893	-0.56464	-19	43.394	-0.468153	-1.3744	delmfe_lower
929	G	T	P2	2A	T	-0.351861	-0.56464	-19	43.394	-0.468153	-1.3744	delmfe_lower
929	G	V	P2	2A	V	-0.798477	-0.56464	-19	43.394	-0.468153	-1.3744	delmfe_lower
929	G	W	P2	2A	W	-0.833244	-0.56464	-19	43.394	-0.468153	-1.3744	delmfe_lower
929	G	Y	P2	2A	Y	-0.679952	-0.56464	-19	43.394	-0.468153	-1.3744	delmfe_lower
929	G	del	P2	2A	del	-1.3744	-0.56464	-19	43.394	-0.468153	-1.3744	delmfe_lower
930	P	A	P2	2A	A	-0.995195	-0.851236	-19	57.37	-0.0219094	-1.24894	delmfe_lower
930	P	C	P2	2A	C	-0.911642	-0.851236	-19	57.37	-0.0219094	-1.24894	delmfe_lower
930	P	D	P2	2A	D	-1.00126	-0.851236	-19	57.37	-0.0219094	-1.24894	delmfe_lower
930	P	E	P2	2A	E	-0.921579	-0.851236	-19	57.37	-0.0219094	-1.24894	delmfe_lower
930	P	F	P2	2A	F	-0.903493	-0.851236	-19	57.37	-0.0219094	-1.24894	delmfe_lower
930	P	G	P2	2A	G	-1.06891	-0.851236	-19	57.37	-0.0219094	-1.24894	delmfe_lower
930	P	H	P2	2A	H	-0.598181	-0.851236	-19	57.37	-0.0219094	-1.24894	delmfe_lower
930	P	I	P2	2A	I	-0.976387	-0.851236	-19	57.37	-0.0219094	-1.24894	delmfe_lower
930	P	K	P2	2A	K	-0.864283	-0.851236	-19	57.37	-0.0219094	-1.24894	delmfe_lower
930	P	L	P2	2A	L	-0.976013	-0.851236	-19	57.37	-0.0219094	-1.24894	delmfe_lower
930	P	M	P2	2A	M	-0.62435	-0.851236	-19	57.37	-0.0219094	-1.24894	delmfe_lower
930	P	N	P2	2A	N	-0.584631	-0.851236	-19	57.37	-0.0219094	-1.24894	delmfe_lower
930	P	Q	P2	2A	Q	-0.793526	-0.851236	-19	57.37	-0.0219094	-1.24894	delmfe_lower
930	P	R	P2	2A	R	-0.659473	-0.851236	-19	57.37	-0.0219094	-1.24894	delmfe_lower
930	P	S	P2	2A	S	-0.648714	-0.851236	-19	57.37	-0.0219094	-1.24894	delmfe_lower
930	P	T	P2	2A	T	-0.689046	-0.851236	-19	57.37	-0.0219094	-1.24894	delmfe_lower
930	P	V	P2	2A	V	-0.914711	-0.851236	-19	57.37	-0.0219094	-1.24894	delmfe_lower
930	P	W	P2	2A	W	-0.815063	-0.851236	-19	57.37	-0.0219094	-1.24894	delmfe_lower
930	P	Y	P2	2A	Y	-1.22703	-0.851236	-19	57.37	-0.0219094	-1.24894	delmfe_lower
930	P	del	P2	2A	del	-1.24894	-0.851236	-19	57.37	-0.0219094	-1.24894	delmfe_lower
939	E	A	P2	2A	A	-0.675464	-0.612839	19	81.888	-0.647923	-1.5997	delmfe_lower
939	E	C	P2	2A	C	-0.778	-0.612839	19	81.888	-0.647923	-1.5997	delmfe_lower
939	E	D	P2	2A	D	-0.682454	-0.612839	19	81.888	-0.647923	-1.5997	delmfe_lower
939	E	F	P2	2A	F	-0.752847	-0.612839	19	81.888	-0.647923	-1.5997	delmfe_lower
939	E	G	P2	2A	G	-0.366114	-0.612839	19	81.888	-0.647923	-1.5997	delmfe_lower
939	E	H	P2	2A	H	-0.517255	-0.612839	19	81.888	-0.647923	-1.5997	delmfe_lower
939	E	I	P2	2A	I	-0.627666	-0.612839	19	81.888	-0.647923	-1.5997	delmfe_lower
939	E	K	P2	2A	K	-0.276371	-0.612839	19	81.888	-0.647923	-1.5997	delmfe_lower
939	E	L	P2	2A	L	-0.687341	-0.612839	19	81.888	-0.647923	-1.5997	delmfe_lower
939	E	M	P2	2A	M	-0.951772	-0.612839	19	81.888	-0.647923	-1.5997	delmfe_lower
939	E	N	P2	2A	N	-0.574756	-0.612839	19	81.888	-0.647923	-1.5997	delmfe_lower
939	E	P	P2	2A	P	-0.517837	-0.612839	19	81.888	-0.647923	-1.5997	delmfe_lower
939	E	Q	P2	2A	Q	-0.525439	-0.612839	19	81.888	-0.647923	-1.5997	delmfe_lower
939	E	R	P2	2A	R	-0.626597	-0.612839	19	81.888	-0.647923	-1.5997	delmfe_lower
939	E	S	P2	2A	S	-0.61974	-0.612839	19	81.888	-0.647923	-1.5997	delmfe_lower
939	E	T	P2	2A	T	-0.449552	-0.612839	19	81.888	-0.647923	-1.5997	delmfe_lower
939	E	V	P2	2A	V	-0.675768	-0.612839	19	81.888	-0.647923	-1.5997	delmfe_lower
939	E	W	P2	2A	W	-0.645738	-0.612839	19	81.888	-0.647923	-1.5997	delmfe_lower
939	E	Y	P2	2A	Y	-0.693222	-0.612839	19	81.888	-0.647923	-1.5997	delmfe_lower
939	E	del	P2	2A	del	-1.5997	-0.612839	19	81.888	-0.647923	-1.5997	delmfe_lower
982	V	A	P2	2A	A	-0.325361	-0.631094	9	39.89	2.31691	-1.3322	delmfe_higher
982	V	C	P2	2A	C	-0.437175	-0.631094	9	39.89	2.31691	-1.3322	delmfe_higher
982	V	D	P2	2A	D	-0.584169	-0.631094	9	39.89	2.31691	-1.3322	delmfe_higher
982	V	E	P2	2A	E	-0.315613	-0.631094	9	39.89	2.31691	-1.3322	delmfe_higher
982	V	F	P2	2A	F	-0.497001	-0.631094	9	39.89	2.31691	-1.3322	delmfe_higher
982	V	G	P2	2A	G	-0.446636	-0.631094	9	39.89	2.31691	-1.3322	delmfe_higher
982	V	H	P2	2A	H	-0.448689	-0.631094	9	39.89	2.31691	-1.3322	delmfe_higher
982	V	I	P2	2A	I	-0.428686	-0.631094	9	39.89	2.31691	-1.3322	delmfe_higher
982	V	K	P2	2A	K	-0.43743	-0.631094	9	39.89	2.31691	-1.3322	delmfe_higher
982	V	L	P2	2A	L	-0.415748	-0.631094	9	39.89	2.31691	-1.3322	delmfe_higher
982	V	M	P2	2A	M	-0.623791	-0.631094	9	39.89	2.31691	-1.3322	delmfe_higher
982	V	N	P2	2A	N	-0.0935365	-0.631094	9	39.89	2.31691	-1.3322	delmfe_higher
982	V	P	P2	2A	P	-3.64911	-0.631094	9	39.89	2.31691	-1.3322	delmfe_higher
982	V	Q	P2	2A	Q	-0.697176	-0.631094	9	39.89	2.31691	-1.3322	delmfe_higher
982	V	R	P2	2A	R	-0.266022	-0.631094	9	39.89	2.31691	-1.3322	delmfe_higher
982	V	S	P2	2A	S	-0.606957	-0.631094	9	39.89	2.31691	-1.3322	delmfe_higher
982	V	T	P2	2A	T	-0.421415	-0.631094	9	39.89	2.31691	-1.3322	delmfe_higher
982	V	W	P2	2A	W	-0.594479	-0.631094	9	39.89	2.31691	-1.3322	delmfe_higher
982	V	Y	P2	2A	Y	-0.701791	-0.631094	9	39.89	2.31691	-1.3322	delmfe_higher
982	V	del	P2	2A	del	-1.3322	-0.631094	9	39.89	2.31691	-1.3322	delmfe_higher
983	V	A	P2	2A	A	-0.526967	-2.57403	-19	1.5777	2.08924	-1.55987	delmfe_higher
983	V	C	P2	2A	C	-0.422766	-2.57403	-19	1.5777	2.08924	-1.55987	delmfe_higher
983	V	D	P2	2A	D	-3.64911	-2.57403	-19	1.5777	2.08924	-1.55987	delmfe_higher
983	V	E	P2	2A	E	-3.64911	-2.57403	-19	1.5777	2.08924	-1.55987	delmfe_higher
983	V	F	P2	2A	F	-3.64911	-2.57403	-19	1.5777	2.08924	-1.55987	delmfe_higher
983	V	G	P2	2A	G	-2.85701	-2.57403	-19	1.5777	2.08924	-1.55987	delmfe_higher
983	V	H	P2	2A	H	-3.64911	-2.57403	-19	1.5777	2.08924	-1.55987	delmfe_higher
983	V	I	P2	2A	I	-0.385726	-2.57403	-19	1.5777	2.08924	-1.55987	delmfe_higher
983	V	K	P2	2A	K	-3.64911	-2.57403	-19	1.5777	2.08924	-1.55987	delmfe_higher
983	V	L	P2	2A	L	-1.48862	-2.57403	-19	1.5777	2.08924	-1.55987	delmfe_higher
983	V	M	P2	2A	M	-1.6346	-2.57403	-19	1.5777	2.08924	-1.55987	delmfe_higher
983	V	N	P2	2A	N	-2.39597	-2.57403	-19	1.5777	2.08924	-1.55987	delmfe_higher
983	V	P	P2	2A	P	-3.64911	-2.57403	-19	1.5777	2.08924	-1.55987	delmfe_higher
983	V	Q	P2	2A	Q	-3.64911	-2.57403	-19	1.5777	2.08924	-1.55987	delmfe_higher
983	V	R	P2	2A	R	-3.64911	-2.57403	-19	1.5777	2.08924	-1.55987	delmfe_higher
983	V	S	P2	2A	S	-1.58159	-2.57403	-19	1.5777	2.08924	-1.55987	delmfe_higher
983	V	T	P2	2A	T	-1.12217	-2.57403	-19	1.5777	2.08924	-1.55987	delmfe_higher
983	V	W	P2	2A	W	-3.64911	-2.57403	-19	1.5777	2.08924	-1.55987	delmfe_higher
983	V	Y	P2	2A	Y	-3.64911	-2.57403	-19	1.5777	2.08924	-1.55987	delmfe_higher
983	V	del	P2	2A	del	-1.55987	-2.57403	-19	1.5777	2.08924	-1.55987	delmfe_higher
1060	N	A	P2	2B	A	-0.509144	-2.10481	1	16.784	2.66976	-0.97935	delmfe_higher
1060	N	C	P2	2B	C	-0.869606	-2.10481	1	16.784	2.66976	-0.97935	delmfe_higher
1060	N	D	P2	2B	D	-3.64911	-2.10481	1	16.784	2.66976	-0.97935	delmfe_higher
1060	N	E	P2	2B	E	-3.64911	-2.10481	1	16.784	2.66976	-0.97935	delmfe_higher
1060	N	F	P2	2B	F	-3.64911	-2.10481	1	16.784	2.66976	-0.97935	delmfe_higher
1060	N	G	P2	2B	G	-0.798255	-2.10481	1	16.784	2.66976	-0.97935	delmfe_higher
1060	N	H	P2	2B	H	-0.772375	-2.10481	1	16.784	2.66976	-0.97935	delmfe_higher
1060	N	I	P2	2B	I	-3.64911	-2.10481	1	16.784	2.66976	-0.97935	delmfe_higher
1060	N	K	P2	2B	K	-2.31155	-2.10481	1	16.784	2.66976	-0.97935	delmfe_higher
1060	N	L	P2	2B	L	-3.64911	-2.10481	1	16.784	2.66976	-0.97935	delmfe_higher
1060	N	M	P2	2B	M	-2.39799	-2.10481	1	16.784	2.66976	-0.97935	delmfe_higher
1060	N	P	P2	2B	P	-3.64911	-2.10481	1	16.784	2.66976	-0.97935	delmfe_higher
1060	N	Q	P2	2B	Q	-0.708002	-2.10481	1	16.784	2.66976	-0.97935	delmfe_higher
1060	N	R	P2	2B	R	-2.33054	-2.10481	1	16.784	2.66976	-0.97935	delmfe_higher
1060	N	S	P2	2B	S	-0.67012	-2.10481	1	16.784	2.66976	-0.97935	delmfe_higher
1060	N	T	P2	2B	T	-0.613088	-2.10481	1	16.784	2.66976	-0.97935	delmfe_higher
1060	N	V	P2	2B	V	-3.64911	-2.10481	1	16.784	2.66976	-0.97935	delmfe_higher
1060	N	W	P2	2B	W	-1.7424	-2.10481	1	16.784	2.66976	-0.97935	delmfe_higher
1060	N	Y	P2	2B	Y	-0.724491	-2.10481	1	16.784	2.66976	-0.97935	delmfe_higher
1060	N	del	P2	2B	del	-0.97935	-2.10481	1	16.784	2.66976	-0.97935	delmfe_higher
1061	H	A	P2	2B	A	-0.493195	-1.02656	19	43.455	0.410581	-1.33653	delmfe_higher
1061	H	C	P2	2B	C	-0.679276	-1.02656	19	43.455	0.410581	-1.33653	delmfe_higher
1061	H	D	P2	2B	D	-1.31951	-1.02656	19	43.455	0.410581	-1.33653	delmfe_higher
1061	H	E	P2	2B	E	-1.74711	-1.02656	19	43.455	0.410581	-1.33653	delmfe_higher
1061	H	F	P2	2B	F	-1.33561	-1.02656	19	43.455	0.410581	-1.33653	delmfe_higher
1061	H	G	P2	2B	G	-0.478087	-1.02656	19	43.455	0.410581	-1.33653	delmfe_higher
1061	H	I	P2	2B	I	-1.53476	-1.02656	19	43.455	0.410581	-1.33653	delmfe_higher
1061	H	K	P2	2B	K	-0.771575	-1.02656	19	43.455	0.410581	-1.33653	delmfe_higher
1061	H	L	P2	2B	L	-1.06668	-1.02656	19	43.455	0.410581	-1.33653	delmfe_higher
1061	H	M	P2	2B	M	-1.20904	-1.02656	19	43.455	0.410581	-1.33653	delmfe_higher
1061	H	N	P2	2B	N	-0.571937	-1.02656	19	43.455	0.410581	-1.33653	delmfe_higher
1061	H	P	P2	2B	P	-0.857891	-1.02656	19	43.455	0.410581	-1.33653	delmfe_higher
1061	H	Q	P2	2B	Q	-0.692166	-1.02656	19	43.455	0.410581	-1.33653	delmfe_higher
1061	H	R	P2	2B	R	-1.10404	-1.02656	19	43.455	0.410581	-1.33653	delmfe_higher
1061	H	S	P2	2B	S	-0.718836	-1.02656	19	43.455	0.410581	-1.33653	delmfe_higher
1061	H	T	P2	2B	T	-1.11874	-1.02656	19	43.455	0.410581	-1.33653	delmfe_higher
1061	H	V	P2	2B	V	-0.948731	-1.02656	19	43.455	0.410581	-1.33653	delmfe_higher
1061	H	W	P2	2B	W	-1.7194	-1.02656	19	43.455	0.410581	-1.33653	delmfe_higher
1061	H	Y	P2	2B	Y	-1.13806	-1.02656	19	43.455	0.410581	-1.33653	delmfe_higher
1061	H	del	P2	2B	del	-1.33653	-1.02656	19	43.455	0.410581	-1.33653	delmfe_higher
1063	D	A	P2	2B	A	-3.64911	-3.44931	5	46.549	1.79468	-1.85443	delmfe_higher
1063	D	C	P2	2B	C	-0.816189	-3.44931	5	46.549	1.79468	-1.85443	delmfe_higher
1063	D	E	P2	2B	E	-2.68575	-3.44931	5	46.549	1.79468	-1.85443	delmfe_higher
1063	D	F	P2	2B	F	-3.64911	-3.44931	5	46.549	1.79468	-1.85443	delmfe_higher
1063	D	G	P2	2B	G	-3.64911	-3.44931	5	46.549	1.79468	-1.85443	delmfe_higher
1063	D	H	P2	2B	H	-3.64911	-3.44931	5	46.549	1.79468	-1.85443	delmfe_higher
1063	D	I	P2	2B	I	-3.64911	-3.44931	5	46.549	1.79468	-1.85443	delmfe_higher
1063	D	K	P2	2B	K	-3.64911	-3.44931	5	46.549	1.79468	-1.85443	delmfe_higher
1063	D	L	P2	2B	L	-3.64911	-3.44931	5	46.549	1.79468	-1.85443	delmfe_higher
1063	D	M	P2	2B	M	-3.64911	-3.44931	5	46.549	1.79468	-1.85443	delmfe_higher
1063	D	N	P2	2B	N	-3.64911	-3.44931	5	46.549	1.79468	-1.85443	delmfe_higher
1063	D	P	P2	2B	P	-3.64911	-3.44931	5	46.549	1.79468	-1.85443	delmfe_higher
1063	D	Q	P2	2B	Q	-3.64911	-3.44931	5	46.549	1.79468	-1.85443	delmfe_higher
1063	D	R	P2	2B	R	-3.64911	-3.44931	5	46.549	1.79468	-1.85443	delmfe_higher
1063	D	S	P2	2B	S	-3.64911	-3.44931	5	46.549	1.79468	-1.85443	delmfe_higher
1063	D	T	P2	2B	T	-3.64911	-3.44931	5	46.549	1.79468	-1.85443	delmfe_higher
1063	D	V	P2	2B	V	-3.64911	-3.44931	5	46.549	1.79468	-1.85443	delmfe_higher
1063	D	W	P2	2B	W	-3.64911	-3.44931	5	46.549	1.79468	-1.85443	delmfe_higher
1063	D	Y	P2	2B	Y	-3.64911	-3.44931	5	46.549	1.79468	-1.85443	delmfe_higher
1063	D	del	P2	2B	del	-1.85443	-3.44931	5	46.549	1.79468	-1.85443	delmfe_higher
1077	T	A	P2	2B	A	-0.98039	-0.948703	19	105.44	-0.161791	-1.57668	delmfe_lower
1077	T	C	P2	2B	C	-0.941062	-0.948703	19	105.44	-0.161791	-1.57668	delmfe_lower
1077	T	D	P2	2B	D	-0.892015	-0.948703	19	105.44	-0.161791	-1.57668	delmfe_lower
1077	T	E	P2	2B	E	-1.32949	-0.948703	19	105.44	-0.161791	-1.57668	delmfe_lower
1077	T	F	P2	2B	F	-1.03599	-0.948703	19	105.44	-0.161791	-1.57668	delmfe_lower
1077	T	G	P2	2B	G	-1.224	-0.948703	19	105.44	-0.161791	-1.57668	delmfe_lower
1077	T	H	P2	2B	H	-0.672488	-0.948703	19	105.44	-0.161791	-1.57668	delmfe_lower
1077	T	I	P2	2B	I	-1.29243	-0.948703	19	105.44	-0.161791	-1.57668	delmfe_lower
1077	T	K	P2	2B	K	-0.571479	-0.948703	19	105.44	-0.161791	-1.57668	delmfe_lower
1077	T	L	P2	2B	L	-1.41489	-0.948703	19	105.44	-0.161791	-1.57668	delmfe_lower
1077	T	M	P2	2B	M	-1.38959	-0.948703	19	105.44	-0.161791	-1.57668	delmfe_lower
1077	T	N	P2	2B	N	-0.41881	-0.948703	19	105.44	-0.161791	-1.57668	delmfe_lower
1077	T	P	P2	2B	P	-1.18173	-0.948703	19	105.44	-0.161791	-1.57668	delmfe_lower
1077	T	Q	P2	2B	Q	-0.618095	-0.948703	19	105.44	-0.161791	-1.57668	delmfe_lower
1077	T	R	P2	2B	R	-0.438384	-0.948703	19	105.44	-0.161791	-1.57668	delmfe_lower
1077	T	S	P2	2B	S	-0.554558	-0.948703	19	105.44	-0.161791	-1.57668	delmfe_lower
1077	T	V	P2	2B	V	-0.629285	-0.948703	19	105.44	-0.161791	-1.57668	delmfe_lower
1077	T	W	P2	2B	W	-1.30118	-0.948703	19	105.44	-0.161791	-1.57668	delmfe_lower
1077	T	Y	P2	2B	Y	-1.13948	-0.948703	19	105.44	-0.161791	-1.57668	delmfe_lower
1077	T	del	P2	2B	del	-1.57668	-0.948703	19	105.44	-0.161791	-1.57668	delmfe_lower
1101	N	A	P2	2C	A	-0.768034	-2.07877	19	132.57	2.16296	-1.48615	delmfe_higher
1101	N	C	P2	2C	C	-1.19309	-2.07877	19	132.57	2.16296	-1.48615	delmfe_higher
1101	N	D	P2	2C	D	-1.07283	-2.07877	19	132.57	2.16296	-1.48615	delmfe_higher
1101	N	E	P2	2C	E	-1.32895	-2.07877	19	132.57	2.16296	-1.48615	delmfe_higher
1101	N	F	P2	2C	F	-1.85707	-2.07877	19	132.57	2.16296	-1.48615	delmfe_higher
1101	N	G	P2	2C	G	-0.443641	-2.07877	19	132.57	2.16296	-1.48615	delmfe_higher
1101	N	H	P2	2C	H	-1.47447	-2.07877	19	132.57	2.16296	-1.48615	delmfe_higher
1101	N	I	P2	2C	I	-3.64911	-2.07877	19	132.57	2.16296	-1.48615	delmfe_higher
1101	N	K	P2	2C	K	-2.68642	-2.07877	19	132.57	2.16296	-1.48615	delmfe_higher
1101	N	L	P2	2C	L	-3.64911	-2.07877	19	132.57	2.16296	-1.48615	delmfe_higher
1101	N	M	P2	2C	M	-1.4713	-2.07877	19	132.57	2.16296	-1.48615	delmfe_higher
1101	N	P	P2	2C	P	-3.64911	-2.07877	19	132.57	2.16296	-1.48615	delmfe_higher
1101	N	Q	P2	2C	Q	-0.924403	-2.07877	19	132.57	2.16296	-1.48615	delmfe_higher
1101	N	R	P2	2C	R	-3.64911	-2.07877	19	132.57	2.16296	-1.48615	delmfe_higher
1101	N	S	P2	2C	S	-0.370757	-2.07877	19	132.57	2.16296	-1.48615	delmfe_higher
1101	N	T	P2	2C	T	-2.07971	-2.07877	19	132.57	2.16296	-1.48615	delmfe_higher
1101	N	V	P2	2C	V	-3.64911	-2.07877	19	132.57	2.16296	-1.48615	delmfe_higher
1101	N	W	P2	2C	W	-3.64911	-2.07877	19	132.57	2.16296	-1.48615	delmfe_higher
1101	N	Y	P2	2C	Y	-1.93138	-2.07877	19	132.57	2.16296	-1.48615	delmfe_higher
1101	N	del	P2	2C	del	-1.48615	-2.07877	19	132.57	2.16296	-1.48615	delmfe_higher
1102	N	A	P2	2C	A	-0.602557	-1.15299	19	89.835	1.95633	-1.69278	delmfe_higher
1102	N	C	P2	2C	C	-0.653798	-1.15299	19	89.835	1.95633	-1.69278	delmfe_higher
1102	N	D	P2	2C	D	-0.869523	-1.15299	19	89.835	1.95633	-1.69278	delmfe_higher
1102	N	E	P2	2C	E	-0.59679	-1.15299	19	89.835	1.95633	-1.69278	delmfe_higher
1102	N	F	P2	2C	F	-1.15637	-1.15299	19	89.835	1.95633	-1.69278	delmfe_higher
1102	N	G	P2	2C	G	-0.683136	-1.15299	19	89.835	1.95633	-1.69278	delmfe_higher
1102	N	H	P2	2C	H	-0.573718	-1.15299	19	89.835	1.95633	-1.69278	delmfe_higher
1102	N	I	P2	2C	I	-0.68997	-1.15299	19	89.835	1.95633	-1.69278	delmfe_higher
1102	N	K	P2	2C	K	-2.39999	-1.15299	19	89.835	1.95633	-1.69278	delmfe_higher
1102	N	L	P2	2C	L	-1.00039	-1.15299	19	89.835	1.95633	-1.69278	delmfe_higher
1102	N	M	P2	2C	M	-1.34451	-1.15299	19	89.835	1.95633	-1.69278	delmfe_higher
1102	N	P	P2	2C	P	-3.64911	-1.15299	19	89.835	1.95633	-1.69278	delmfe_higher
1102	N	Q	P2	2C	Q	-0.75783	-1.15299	19	89.835	1.95633	-1.69278	delmfe_higher
1102	N	R	P2	2C	R	-3.64911	-1.15299	19	89.835	1.95633	-1.69278	delmfe_higher
1102	N	S	P2	2C	S	-0.2685	-1.15299	19	89.835	1.95633	-1.69278	delmfe_higher
1102	N	T	P2	2C	T	-0.385384	-1.15299	19	89.835	1.95633	-1.69278	delmfe_higher
1102	N	V	P2	2C	V	-0.841634	-1.15299	19	89.835	1.95633	-1.69278	delmfe_higher
1102	N	W	P2	2C	W	-0.935037	-1.15299	19	89.835	1.95633	-1.69278	delmfe_higher
1102	N	Y	P2	2C	Y	-0.849374	-1.15299	19	89.835	1.95633	-1.69278	delmfe_higher
1102	N	del	P2	2C	del	-1.69278	-1.15299	19	89.835	1.95633	-1.69278	delmfe_higher
1103	S	A	P2	2C	A	-0.883403	-1.23706	11	87.276	0.668982	-1.86816	delmfe_higher
1103	S	C	P2	2C	C	-0.849154	-1.23706	11	87.276	0.668982	-1.86816	delmfe_higher
1103	S	D	P2	2C	D	-1.80078	-1.23706	11	87.276	0.668982	-1.86816	delmfe_higher
1103	S	E	P2	2C	E	-2.53714	-1.23706	11	87.276	0.668982	-1.86816	delmfe_higher
1103	S	F	P2	2C	F	-1.58944	-1.23706	11	87.276	0.668982	-1.86816	delmfe_higher
1103	S	G	P2	2C	G	-0.0953934	-1.23706	11	87.276	0.668982	-1.86816	delmfe_higher
1103	S	H	P2	2C	H	-0.690069	-1.23706	11	87.276	0.668982	-1.86816	delmfe_higher
1103	S	I	P2	2C	I	-1.43843	-1.23706	11	87.276	0.668982	-1.86816	delmfe_higher
1103	S	K	P2	2C	K	-1.1614	-1.23706	11	87.276	0.668982	-1.86816	delmfe_higher
1103	S	L	P2	2C	L	-1.81351	-1.23706	11	87.276	0.668982	-1.86816	delmfe_higher
1103	S	M	P2	2C	M	-0.888237	-1.23706	11	87.276	0.668982	-1.86816	delmfe_higher
1103	S	N	P2	2C	N	-0.3726	-1.23706	11	87.276	0.668982	-1.86816	delmfe_higher
1103	S	P	P2	2C	P	-2.04094	-1.23706	11	87.276	0.668982	-1.86816	delmfe_higher
1103	S	Q	P2	2C	Q	-0.790921	-1.23706	11	87.276	0.668982	-1.86816	delmfe_higher
1103	S	R	P2	2C	R	-0.934727	-1.23706	11	87.276	0.668982	-1.86816	delmfe_higher
1103	S	T	P2	2C	T	-0.478399	-1.23706	11	87.276	0.668982	-1.86816	delmfe_higher
1103	S	V	P2	2C	V	-1.4399	-1.23706	11	87.276	0.668982	-1.86816	delmfe_higher
1103	S	W	P2	2C	W	-1.92751	-1.23706	11	87.276	0.668982	-1.86816	delmfe_higher
1103	S	Y	P2	2C	Y	-1.77225	-1.23706	11	87.276	0.668982	-1.86816	delmfe_higher
1103	S	del	P2	2C	del	-1.86816	-1.23706	11	87.276	0.668982	-1.86816	delmfe_higher
1134	V	A	P2	2C	A	-0.854787	-0.797893	17	68.839	2.16087	-1.48824	delmfe_higher
1134	V	C	P2	2C	C	-0.50435	-0.797893	17	68.839	2.16087	-1.48824	delmfe_higher
1134	V	D	P2	2C	D	-0.446127	-0.797893	17	68.839	2.16087	-1.48824	delmfe_higher
1134	V	E	P2	2C	E	-0.259592	-0.797893	17	68.839	2.16087	-1.48824	delmfe_higher
1134	V	F	P2	2C	F	-0.893802	-0.797893	17	68.839	2.16087	-1.48824	delmfe_higher
1134	V	G	P2	2C	G	-0.65007	-0.797893	17	68.839	2.16087	-1.48824	delmfe_higher
1134	V	H	P2	2C	H	-0.466877	-0.797893	17	68.839	2.16087	-1.48824	delmfe_higher
1134	V	I	P2	2C	I	-0.479024	-0.797893	17	68.839	2.16087	-1.48824	delmfe_higher
1134	V	K	P2	2C	K	-0.635688	-0.797893	17	68.839	2.16087	-1.48824	delmfe_higher
1134	V	L	P2	2C	L	-0.259158	-0.797893	17	68.839	2.16087	-1.48824	delmfe_higher
1134	V	M	P2	2C	M	-0.333228	-0.797893	17	68.839	2.16087	-1.48824	delmfe_higher
1134	V	N	P2	2C	N	-0.438879	-0.797893	17	68.839	2.16087	-1.48824	delmfe_higher
1134	V	P	P2	2C	P	-3.64911	-0.797893	17	68.839	2.16087	-1.48824	delmfe_higher
1134	V	Q	P2	2C	Q	-0.263162	-0.797893	17	68.839	2.16087	-1.48824	delmfe_higher
1134	V	R	P2	2C	R	-0.957996	-0.797893	17	68.839	2.16087	-1.48824	delmfe_higher
1134	V	S	P2	2C	S	-1.96327	-0.797893	17	68.839	2.16087	-1.48824	delmfe_higher
1134	V	T	P2	2C	T	-0.352606	-0.797893	17	68.839	2.16087	-1.48824	delmfe_higher
1134	V	W	P2	2C	W	-0.80553	-0.797893	17	68.839	2.16087	-1.48824	delmfe_higher
1134	V	Y	P2	2C	Y	-0.946709	-0.797893	17	68.839	2.16087	-1.48824	delmfe_higher
1134	V	del	P2	2C	del	-1.48824	-0.797893	17	68.839	2.16087	-1.48824	delmfe_higher
1135	K	A	P2	2C	A	-0.808892	-1.38578	11	77.376	1.66754	-1.98157	delmfe_higher
1135	K	C	P2	2C	C	-1.12324	-1.38578	11	77.376	1.66754	-1.98157	delmfe_higher
1135	K	D	P2	2C	D	-2.54419	-1.38578	11	77.376	1.66754	-1.98157	delmfe_higher
1135	K	E	P2	2C	E	-1.13576	-1.38578	11	77.376	1.66754	-1.98157	delmfe_higher
1135	K	F	P2	2C	F	-1.38321	-1.38578	11	77.376	1.66754	-1.98157	delmfe_higher
1135	K	G	P2	2C	G	-1.21076	-1.38578	11	77.376	1.66754	-1.98157	delmfe_higher
1135	K	H	P2	2C	H	-0.932957	-1.38578	11	77.376	1.66754	-1.98157	delmfe_higher
1135	K	I	P2	2C	I	-1.64974	-1.38578	11	77.376	1.66754	-1.98157	delmfe_higher
1135	K	L	P2	2C	L	-1.86164	-1.38578	11	77.376	1.66754	-1.98157	delmfe_higher
1135	K	M	P2	2C	M	-1.18889	-1.38578	11	77.376	1.66754	-1.98157	delmfe_higher
1135	K	N	P2	2C	N	-0.924141	-1.38578	11	77.376	1.66754	-1.98157	delmfe_higher
1135	K	P	P2	2C	P	-3.64911	-1.38578	11	77.376	1.66754	-1.98157	delmfe_higher
1135	K	Q	P2	2C	Q	-0.874911	-1.38578	11	77.376	1.66754	-1.98157	delmfe_higher
1135	K	R	P2	2C	R	-0.612599	-1.38578	11	77.376	1.66754	-1.98157	delmfe_higher
1135	K	S	P2	2C	S	-0.986196	-1.38578	11	77.376	1.66754	-1.98157	delmfe_higher
1135	K	T	P2	2C	T	-0.827256	-1.38578	11	77.376	1.66754	-1.98157	delmfe_higher
1135	K	V	P2	2C	V	-1.37277	-1.38578	11	77.376	1.66754	-1.98157	delmfe_higher
1135	K	W	P2	2C	W	-1.68445	-1.38578	11	77.376	1.66754	-1.98157	delmfe_higher
1135	K	Y	P2	2C	Y	-1.55908	-1.38578	11	77.376	1.66754	-1.98157	delmfe_higher
1135	K	del	P2	2C	del	-1.98157	-1.38578	11	77.376	1.66754	-1.98157	delmfe_higher
1327	I	A	P2	2C	A	-3.64911	-3.35999	-11	11.599	1.71329	-1.93582	delmfe_higher
1327	I	C	P2	2C	C	-3.64911	-3.35999	-11	11.599	1.71329	-1.93582	delmfe_higher
1327	I	D	P2	2C	D	-3.64911	-3.35999	-11	11.599	1.71329	-1.93582	delmfe_higher
1327	I	E	P2	2C	E	-3.64911	-3.35999	-11	11.599	1.71329	-1.93582	delmfe_higher
1327	I	F	P2	2C	F	-3.64911	-3.35999	-11	11.599	1.71329	-1.93582	delmfe_higher
1327	I	G	P2	2C	G	-3.64911	-3.35999	-11	11.599	1.71329	-1.93582	delmfe_higher
1327	I	H	P2	2C	H	-3.64911	-3.35999	-11	11.599	1.71329	-1.93582	delmfe_higher
1327	I	K	P2	2C	K	-3.64911	-3.35999	-11	11.599	1.71329	-1.93582	delmfe_higher
1327	I	L	P2	2C	L	-2.07681	-3.35999	-11	11.599	1.71329	-1.93582	delmfe_higher
1327	I	M	P2	2C	M	-2.85839	-3.35999	-11	11.599	1.71329	-1.93582	delmfe_higher
1327	I	N	P2	2C	N	-3.64911	-3.35999	-11	11.599	1.71329	-1.93582	delmfe_higher
1327	I	P	P2	2C	P	-3.64911	-3.35999	-11	11.599	1.71329	-1.93582	delmfe_higher
1327	I	Q	P2	2C	Q	-3.64911	-3.35999	-11	11.599	1.71329	-1.93582	delmfe_higher
1327	I	R	P2	2C	R	-3.64911	-3.35999	-11	11.599	1.71329	-1.93582	delmfe_higher
1327	I	S	P2	2C	S	-3.64911	-3.35999	-11	11.599	1.71329	-1.93582	delmfe_higher
1327	I	T	P2	2C	T	-3.64911	-3.35999	-11	11.599	1.71329	-1.93582	delmfe_higher
1327	I	V	P2	2C	V	-0.51887	-3.35999	-11	11.599	1.71329	-1.93582	delmfe_higher
1327	I	W	P2	2C	W	-3.64911	-3.35999	-11	11.599	1.71329	-1.93582	delmfe_higher
1327	I	Y	P2	2C	Y	-3.64911	-3.35999	-11	11.599	1.71329	-1.93582	delmfe_higher
1327	I	del	P2	2C	del	-1.93582	-3.35999	-11	11.599	1.71329	-1.93582	delmfe_higher
1371	D	A	P2	2C	A	-0.819841	-1.2178	19	101.83	1.69768	-1.95143	delmfe_higher
1371	D	C	P2	2C	C	-0.833745	-1.2178	19	101.83	1.69768	-1.95143	delmfe_higher
1371	D	E	P2	2C	E	-0.410716	-1.2178	19	101.83	1.69768	-1.95143	delmfe_higher
1371	D	F	P2	2C	F	-0.808558	-1.2178	19	101.83	1.69768	-1.95143	delmfe_higher
1371	D	G	P2	2C	G	-0.50424	-1.2178	19	101.83	1.69768	-1.95143	delmfe_higher
1371	D	H	P2	2C	H	-1.15392	-1.2178	19	101.83	1.69768	-1.95143	delmfe_higher
1371	D	I	P2	2C	I	-0.770308	-1.2178	19	101.83	1.69768	-1.95143	delmfe_higher
1371	D	K	P2	2C	K	-3.64911	-1.2178	19	101.83	1.69768	-1.95143	delmfe_higher
1371	D	L	P2	2C	L	-0.692118	-1.2178	19	101.83	1.69768	-1.95143	delmfe_higher
1371	D	M	P2	2C	M	-0.592479	-1.2178	19	101.83	1.69768	-1.95143	delmfe_higher
1371	D	N	P2	2C	N	-0.686514	-1.2178	19	101.83	1.69768	-1.95143	delmfe_higher
1371	D	P	P2	2C	P	-0.983792	-1.2178	19	101.83	1.69768	-1.95143	delmfe_higher
1371	D	Q	P2	2C	Q	-0.412473	-1.2178	19	101.83	1.69768	-1.95143	delmfe_higher
1371	D	R	P2	2C	R	-1.73744	-1.2178	19	101.83	1.69768	-1.95143	delmfe_higher
1371	D	S	P2	2C	S	-1.0675	-1.2178	19	101.83	1.69768	-1.95143	delmfe_higher
1371	D	T	P2	2C	T	-1.38585	-1.2178	19	101.83	1.69768	-1.95143	delmfe_higher
1371	D	V	P2	2C	V	-1.18322	-1.2178	19	101.83	1.69768	-1.95143	delmfe_higher
1371	D	W	P2	2C	W	-3.64911	-1.2178	19	101.83	1.69768	-1.95143	delmfe_higher
1371	D	Y	P2	2C	Y	-1.79729	-1.2178	19	101.83	1.69768	-1.95143	delmfe_higher
1371	D	del	P2	2C	del	-1.95143	-1.2178	19	101.83	1.69768	-1.95143	delmfe_higher
1372	E	A	P2	2C	A	-0.855684	-2.66694	19	91.732	1.78267	-1.86644	delmfe_higher
1372	E	C	P2	2C	C	-3.64911	-2.66694	19	91.732	1.78267	-1.86644	delmfe_higher
1372	E	D	P2	2C	D	-0.568705	-2.66694	19	91.732	1.78267	-1.86644	delmfe_higher
1372	E	F	P2	2C	F	-3.64911	-2.66694	19	91.732	1.78267	-1.86644	delmfe_higher
1372	E	G	P2	2C	G	-1.49607	-2.66694	19	91.732	1.78267	-1.86644	delmfe_higher
1372	E	H	P2	2C	H	-3.64911	-2.66694	19	91.732	1.78267	-1.86644	delmfe_higher
1372	E	I	P2	2C	I	-3.64911	-2.66694	19	91.732	1.78267	-1.86644	delmfe_higher
1372	E	K	P2	2C	K	-2.85767	-2.66694	19	91.732	1.78267	-1.86644	delmfe_higher
1372	E	L	P2	2C	L	-3.64911	-2.66694	19	91.732	1.78267	-1.86644	delmfe_higher
1372	E	M	P2	2C	M	-3.64911	-2.66694	19	91.732	1.78267	-1.86644	delmfe_higher
1372	E	N	P2	2C	N	-1.84557	-2.66694	19	91.732	1.78267	-1.86644	delmfe_higher
1372	E	P	P2	2C	P	-2.05721	-2.66694	19	91.732	1.78267	-1.86644	delmfe_higher
1372	E	Q	P2	2C	Q	-2.68033	-2.66694	19	91.732	1.78267	-1.86644	delmfe_higher
1372	E	R	P2	2C	R	-2.62183	-2.66694	19	91.732	1.78267	-1.86644	delmfe_higher
1372	E	S	P2	2C	S	-1.06784	-2.66694	19	91.732	1.78267	-1.86644	delmfe_higher
1372	E	T	P2	2C	T	-2.74877	-2.66694	19	91.732	1.78267	-1.86644	delmfe_higher
1372	E	V	P2	2C	V	-2.67937	-2.66694	19	91.732	1.78267	-1.86644	delmfe_higher
1372	E	W	P2	2C	W	-3.64911	-2.66694	19	91.732	1.78267	-1.86644	delmfe_higher
1372	E	Y	P2	2C	Y	-3.64911	-2.66694	19	91.732	1.78267	-1.86644	delmfe_higher
1372	E	del	P2	2C	del	-1.86644	-2.66694	19	91.732	1.78267	-1.86644	delmfe_higher
1431	P	A	P3	3A	A	-1.00973	-0.988663	19	97.373	0.235327	-1.61634	delmfe_higher
1431	P	C	P3	3A	C	-0.633905	-0.988663	19	97.373	0.235327	-1.61634	delmfe_higher
1431	P	D	P3	3A	D	-1.50453	-0.988663	19	97.373	0.235327	-1.61634	delmfe_higher
1431	P	E	P3	3A	E	-1.31975	-0.988663	19	97.373	0.235327	-1.61634	delmfe_higher
1431	P	F	P3	3A	F	-1.28279	-0.988663	19	97.373	0.235327	-1.61634	delmfe_higher
1431	P	G	P3	3A	G	-0.923702	-0.988663	19	97.373	0.235327	-1.61634	delmfe_higher
1431	P	H	P3	3A	H	-0.689318	-0.988663	19	97.373	0.235327	-1.61634	delmfe_higher
1431	P	I	P3	3A	I	-0.429687	-0.988663	19	97.373	0.235327	-1.61634	delmfe_higher
1431	P	K	P3	3A	K	-1.85167	-0.988663	19	97.373	0.235327	-1.61634	delmfe_higher
1431	P	L	P3	3A	L	-0.63078	-0.988663	19	97.373	0.235327	-1.61634	delmfe_higher
1431	P	M	P3	3A	M	-0.5445	-0.988663	19	97.373	0.235327	-1.61634	delmfe_higher
1431	P	N	P3	3A	N	-1.74097	-0.988663	19	97.373	0.235327	-1.61634	delmfe_higher
1431	P	Q	P3	3A	Q	-0.184515	-0.988663	19	97.373	0.235327	-1.61634	delmfe_higher
1431	P	R	P3	3A	R	-1.14695	-0.988663	19	97.373	0.235327	-1.61634	delmfe_higher
1431	P	S	P3	3A	S	-0.900749	-0.988663	19	97.373	0.235327	-1.61634	delmfe_higher
1431	P	T	P3	3A	T	-0.596438	-0.988663	19	97.373	0.235327	-1.61634	delmfe_higher
1431	P	V	P3	3A	V	-0.766355	-0.988663	19	97.373	0.235327	-1.61634	delmfe_higher
1431	P	W	P3	3A	W	-1.35601	-0.988663	19	97.373	0.235327	-1.61634	delmfe_higher
1431	P	Y	P3	3A	Y	-1.27226	-0.988663	19	97.373	0.235327	-1.61634	delmfe_higher
1431	P	del	P3	3A	del	-1.61634	-0.988663	19	97.373	0.235327	-1.61634	delmfe_higher
1432	P	A	P3	3A	A	-0.613735	-1.09959	19	79.411	2.03277	-1.61634	delmfe_higher
1432	P	C	P3	3A	C	-0.124305	-1.09959	19	79.411	2.03277	-1.61634	delmfe_higher
1432	P	D	P3	3A	D	-3.64911	-1.09959	19	79.411	2.03277	-1.61634	delmfe_higher
1432	P	E	P3	3A	E	-2.2146	-1.09959	19	79.411	2.03277	-1.61634	delmfe_higher
1432	P	F	P3	3A	F	-1.18695	-1.09959	19	79.411	2.03277	-1.61634	delmfe_higher
1432	P	G	P3	3A	G	-0.922503	-1.09959	19	79.411	2.03277	-1.61634	delmfe_higher
1432	P	H	P3	3A	H	-0.575531	-1.09959	19	79.411	2.03277	-1.61634	delmfe_higher
1432	P	I	P3	3A	I	-0.930496	-1.09959	19	79.411	2.03277	-1.61634	delmfe_higher
1432	P	K	P3	3A	K	-1.0535	-1.09959	19	79.411	2.03277	-1.61634	delmfe_higher
1432	P	L	P3	3A	L	-0.79732	-1.09959	19	79.411	2.03277	-1.61634	delmfe_higher
1432	P	M	P3	3A	M	-0.557101	-1.09959	19	79.411	2.03277	-1.61634	delmfe_higher
1432	P	N	P3	3A	N	-1.32204	-1.09959	19	79.411	2.03277	-1.61634	delmfe_higher
1432	P	Q	P3	3A	Q	-1.15123	-1.09959	19	79.411	2.03277	-1.61634	delmfe_higher
1432	P	R	P3	3A	R	-1.76626	-1.09959	19	79.411	2.03277	-1.61634	delmfe_higher
1432	P	S	P3	3A	S	-0.507327	-1.09959	19	79.411	2.03277	-1.61634	delmfe_higher
1432	P	T	P3	3A	T	-0.732927	-1.09959	19	79.411	2.03277	-1.61634	delmfe_higher
1432	P	V	P3	3A	V	-1.06955	-1.09959	19	79.411	2.03277	-1.61634	delmfe_higher
1432	P	W	P3	3A	W	-0.912539	-1.09959	19	79.411	2.03277	-1.61634	delmfe_higher
1432	P	Y	P3	3A	Y	-0.805075	-1.09959	19	79.411	2.03277	-1.61634	delmfe_higher
1432	P	del	P3	3A	del	-1.61634	-1.09959	19	79.411	2.03277	-1.61634	delmfe_higher
1443	P	A	P3	3A	A	-0.698435	-1.37075	15	94.241	2.46034	-1.18877	delmfe_higher
1443	P	C	P3	3A	C	-0.827739	-1.37075	15	94.241	2.46034	-1.18877	delmfe_higher
1443	P	D	P3	3A	D	-0.539315	-1.37075	15	94.241	2.46034	-1.18877	delmfe_higher
1443	P	E	P3	3A	E	-0.731621	-1.37075	15	94.241	2.46034	-1.18877	delmfe_higher
1443	P	F	P3	3A	F	-3.64911	-1.37075	15	94.241	2.46034	-1.18877	delmfe_higher
1443	P	G	P3	3A	G	-1.19036	-1.37075	15	94.241	2.46034	-1.18877	delmfe_higher
1443	P	H	P3	3A	H	-1.01287	-1.37075	15	94.241	2.46034	-1.18877	delmfe_higher
1443	P	I	P3	3A	I	-1.63002	-1.37075	15	94.241	2.46034	-1.18877	delmfe_higher
1443	P	K	P3	3A	K	-0.613099	-1.37075	15	94.241	2.46034	-1.18877	delmfe_higher
1443	P	L	P3	3A	L	-1.85536	-1.37075	15	94.241	2.46034	-1.18877	delmfe_higher
1443	P	M	P3	3A	M	-1.07013	-1.37075	15	94.241	2.46034	-1.18877	delmfe_higher
1443	P	N	P3	3A	N	-0.862621	-1.37075	15	94.241	2.46034	-1.18877	delmfe_higher
1443	P	Q	P3	3A	Q	-0.622967	-1.37075	15	94.241	2.46034	-1.18877	delmfe_higher
1443	P	R	P3	3A	R	-1.01608	-1.37075	15	94.241	2.46034	-1.18877	delmfe_higher
1443	P	S	P3	3A	S	-0.648276	-1.37075	15	94.241	2.46034	-1.18877	delmfe_higher
1443	P	T	P3	3A	T	-0.587321	-1.37075	15	94.241	2.46034	-1.18877	delmfe_higher
1443	P	V	P3	3A	V	-1.19072	-1.37075	15	94.241	2.46034	-1.18877	delmfe_higher
1443	P	W	P3	3A	W	-3.64911	-1.37075	15	94.241	2.46034	-1.18877	delmfe_higher
1443	P	Y	P3	3A	Y	-3.64911	-1.37075	15	94.241	2.46034	-1.18877	delmfe_higher
1443	P	del	P3	3A	del	-1.18877	-1.37075	15	94.241	2.46034	-1.18877	delmfe_higher
1446	P	A	P3	3A	A	-0.325042	-1.76899	19	91.94	2.3269	-1.32221	delmfe_higher
1446	P	C	P3	3A	C	-0.593737	-1.76899	19	91.94	2.3269	-1.32221	delmfe_higher
1446	P	D	P3	3A	D	-0.782631	-1.76899	19	91.94	2.3269	-1.32221	delmfe_higher
1446	P	E	P3	3A	E	-0.851925	-1.76899	19	91.94	2.3269	-1.32221	delmfe_higher
1446	P	F	P3	3A	F	-3.64911	-1.76899	19	91.94	2.3269	-1.32221	delmfe_higher
1446	P	G	P3	3A	G	-2.16346	-1.76899	19	91.94	2.3269	-1.32221	delmfe_higher
1446	P	H	P3	3A	H	-0.872466	-1.76899	19	91.94	2.3269	-1.32221	delmfe_higher
1446	P	I	P3	3A	I	-3.64911	-1.76899	19	91.94	2.3269	-1.32221	delmfe_higher
1446	P	K	P3	3A	K	-1.62836	-1.76899	19	91.94	2.3269	-1.32221	delmfe_higher
1446	P	L	P3	3A	L	-3.64911	-1.76899	19	91.94	2.3269	-1.32221	delmfe_higher
1446	P	M	P3	3A	M	-3.64911	-1.76899	19	91.94	2.3269	-1.32221	delmfe_higher
1446	P	N	P3	3A	N	-0.795335	-1.76899	19	91.94	2.3269	-1.32221	delmfe_higher
1446	P	Q	P3	3A	Q	-1.08948	-1.76899	19	91.94	2.3269	-1.32221	delmfe_higher
1446	P	R	P3	3A	R	-3.64911	-1.76899	19	91.94	2.3269	-1.32221	delmfe_higher
1446	P	S	P3	3A	S	-0.701881	-1.76899	19	91.94	2.3269	-1.32221	delmfe_higher
1446	P	T	P3	3A	T	-0.622323	-1.76899	19	91.94	2.3269	-1.32221	delmfe_higher
1446	P	V	P3	3A	V	-0.426156	-1.76899	19	91.94	2.3269	-1.32221	delmfe_higher
1446	P	W	P3	3A	W	-3.64911	-1.76899	19	91.94	2.3269	-1.32221	delmfe_higher
1446	P	Y	P3	3A	Y	-0.863435	-1.76899	19	91.94	2.3269	-1.32221	delmfe_higher
1446	P	del	P3	3A	del	-1.32221	-1.76899	19	91.94	2.3269	-1.32221	delmfe_higher
1447	P	A	P3	3A	A	-0.208402	-2.41232	13	15.112	2.3269	-1.32221	delmfe_higher
1447	P	C	P3	3A	C	-0.472771	-2.41232	13	15.112	2.3269	-1.32221	delmfe_higher
1447	P	D	P3	3A	D	-3.64911	-2.41232	13	15.112	2.3269	-1.32221	delmfe_higher
1447	P	E	P3	3A	E	-3.64911	-2.41232	13	15.112	2.3269	-1.32221	delmfe_higher
1447	P	F	P3	3A	F	-3.64911	-2.41232	13	15.112	2.3269	-1.32221	delmfe_higher
1447	P	G	P3	3A	G	-3.64911	-2.41232	13	15.112	2.3269	-1.32221	delmfe_higher
1447	P	H	P3	3A	H	-3.64911	-2.41232	13	15.112	2.3269	-1.32221	delmfe_higher
1447	P	I	P3	3A	I	-1.31024	-2.41232	13	15.112	2.3269	-1.32221	delmfe_higher
1447	P	K	P3	3A	K	-3.64911	-2.41232	13	15.112	2.3269	-1.32221	delmfe_higher
1447	P	L	P3	3A	L	-0.935635	-2.41232	13	15.112	2.3269	-1.32221	delmfe_higher
1447	P	M	P3	3A	M	-1.07888	-2.41232	13	15.112	2.3269	-1.32221	delmfe_higher
1447	P	N	P3	3A	N	-3.64911	-2.41232	13	15.112	2.3269	-1.32221	delmfe_higher
1447	P	Q	P3	3A	Q	-3.64911	-2.41232	13	15.112	2.3269	-1.32221	delmfe_higher
1447	P	R	P3	3A	R	-3.64911	-2.41232	13	15.112	2.3269	-1.32221	delmfe_higher
1447	P	S	P3	3A	S	-1.09377	-2.41232	13	15.112	2.3269	-1.32221	delmfe_higher
1447	P	T	P3	3A	T	-0.915637	-2.41232	13	15.112	2.3269	-1.32221	delmfe_higher
1447	P	V	P3	3A	V	-0.915377	-2.41232	13	15.112	2.3269	-1.32221	delmfe_higher
1447	P	W	P3	3A	W	NA	-2.41232	13	15.112	2.3269	-1.32221	delmfe_higher
1447	P	Y	P3	3A	Y	-3.64911	-2.41232	13	15.112	2.3269	-1.32221	delmfe_higher
1447	P	del	P3	3A	del	-1.32221	-2.41232	13	15.112	2.3269	-1.32221	delmfe_higher
1475	P	A	P3	3A	A	-0.291499	-1.44478	19	63.745	2.1851	-1.46401	delmfe_higher
1475	P	C	P3	3A	C	-0.718121	-1.44478	19	63.745	2.1851	-1.46401	delmfe_higher
1475	P	D	P3	3A	D	-0.527192	-1.44478	19	63.745	2.1851	-1.46401	delmfe_higher
1475	P	E	P3	3A	E	-0.840681	-1.44478	19	63.745	2.1851	-1.46401	delmfe_higher
1475	P	F	P3	3A	F	-1.74749	-1.44478	19	63.745	2.1851	-1.46401	delmfe_higher
1475	P	G	P3	3A	G	-0.22998	-1.44478	19	63.745	2.1851	-1.46401	delmfe_higher
1475	P	H	P3	3A	H	-0.813953	-1.44478	19	63.745	2.1851	-1.46401	delmfe_higher
1475	P	I	P3	3A	I	-3.64911	-1.44478	19	63.745	2.1851	-1.46401	delmfe_higher
1475	P	K	P3	3A	K	-1.41885	-1.44478	19	63.745	2.1851	-1.46401	delmfe_higher
1475	P	L	P3	3A	L	-3.64911	-1.44478	19	63.745	2.1851	-1.46401	delmfe_higher
1475	P	M	P3	3A	M	-1.76462	-1.44478	19	63.745	2.1851	-1.46401	delmfe_higher
1475	P	N	P3	3A	N	-0.373277	-1.44478	19	63.745	2.1851	-1.46401	delmfe_higher
1475	P	Q	P3	3A	Q	-0.822327	-1.44478	19	63.745	2.1851	-1.46401	delmfe_higher
1475	P	R	P3	3A	R	-1.23578	-1.44478	19	63.745	2.1851	-1.46401	delmfe_higher
1475	P	S	P3	3A	S	-0.590572	-1.44478	19	63.745	2.1851	-1.46401	delmfe_higher
1475	P	T	P3	3A	T	-0.621696	-1.44478	19	63.745	2.1851	-1.46401	delmfe_higher
1475	P	V	P3	3A	V	-3.64911	-1.44478	19	63.745	2.1851	-1.46401	delmfe_higher
1475	P	W	P3	3A	W	-3.64911	-1.44478	19	63.745	2.1851	-1.46401	delmfe_higher
1475	P	Y	P3	3A	Y	-0.858366	-1.44478	19	63.745	2.1851	-1.46401	delmfe_higher
1475	P	del	P3	3A	del	-1.46401	-1.44478	19	63.745	2.1851	-1.46401	delmfe_higher
1476	E	A	P3	3A	A	-0.593118	-1.27398	13	81.735	2.82626	-0.822851	delmfe_higher
1476	E	C	P3	3A	C	-0.710558	-1.27398	13	81.735	2.82626	-0.822851	delmfe_higher
1476	E	D	P3	3A	D	-0.0448576	-1.27398	13	81.735	2.82626	-0.822851	delmfe_higher
1476	E	F	P3	3A	F	-1.4662	-1.27398	13	81.735	2.82626	-0.822851	delmfe_higher
1476	E	G	P3	3A	G	-1.09004	-1.27398	13	81.735	2.82626	-0.822851	delmfe_higher
1476	E	H	P3	3A	H	-0.98635	-1.27398	13	81.735	2.82626	-0.822851	delmfe_higher
1476	E	I	P3	3A	I	-3.64911	-1.27398	13	81.735	2.82626	-0.822851	delmfe_higher
1476	E	K	P3	3A	K	-1.33039	-1.27398	13	81.735	2.82626	-0.822851	delmfe_higher
1476	E	L	P3	3A	L	-3.64911	-1.27398	13	81.735	2.82626	-0.822851	delmfe_higher
1476	E	M	P3	3A	M	-0.998122	-1.27398	13	81.735	2.82626	-0.822851	delmfe_higher
1476	E	N	P3	3A	N	-0.728134	-1.27398	13	81.735	2.82626	-0.822851	delmfe_higher
1476	E	P	P3	3A	P	-0.382086	-1.27398	13	81.735	2.82626	-0.822851	delmfe_higher
1476	E	Q	P3	3A	Q	-0.274129	-1.27398	13	81.735	2.82626	-0.822851	delmfe_higher
1476	E	R	P3	3A	R	-1.91718	-1.27398	13	81.735	2.82626	-0.822851	delmfe_higher
1476	E	S	P3	3A	S	-0.897391	-1.27398	13	81.735	2.82626	-0.822851	delmfe_higher
1476	E	T	P3	3A	T	-0.851855	-1.27398	13	81.735	2.82626	-0.822851	delmfe_higher
1476	E	V	P3	3A	V	-1.15145	-1.27398	13	81.735	2.82626	-0.822851	delmfe_higher
1476	E	W	P3	3A	W	-1.96687	-1.27398	13	81.735	2.82626	-0.822851	delmfe_higher
1476	E	Y	P3	3A	Y	-1.51863	-1.27398	13	81.735	2.82626	-0.822851	delmfe_higher
1476	E	del	P3	3A	del	-0.822851	-1.27398	13	81.735	2.82626	-0.822851	delmfe_higher
1477	I	A	P3	3A	A	-0.559512	-0.512092	19	51.98	-0.36359	-1.40572	delmfe_lower
1477	I	C	P3	3A	C	-0.495623	-0.512092	19	51.98	-0.36359	-1.40572	delmfe_lower
1477	I	D	P3	3A	D	-0.73606	-0.512092	19	51.98	-0.36359	-1.40572	delmfe_lower
1477	I	E	P3	3A	E	-0.430797	-0.512092	19	51.98	-0.36359	-1.40572	delmfe_lower
1477	I	F	P3	3A	F	-0.320901	-0.512092	19	51.98	-0.36359	-1.40572	delmfe_lower
1477	I	G	P3	3A	G	-0.604445	-0.512092	19	51.98	-0.36359	-1.40572	delmfe_lower
1477	I	H	P3	3A	H	-0.331429	-0.512092	19	51.98	-0.36359	-1.40572	delmfe_lower
1477	I	K	P3	3A	K	-0.754639	-0.512092	19	51.98	-0.36359	-1.40572	delmfe_lower
1477	I	L	P3	3A	L	-0.724894	-0.512092	19	51.98	-0.36359	-1.40572	delmfe_lower
1477	I	M	P3	3A	M	-0.597253	-0.512092	19	51.98	-0.36359	-1.40572	delmfe_lower
1477	I	N	P3	3A	N	-0.434284	-0.512092	19	51.98	-0.36359	-1.40572	delmfe_lower
1477	I	P	P3	3A	P	-0.627771	-0.512092	19	51.98	-0.36359	-1.40572	delmfe_lower
1477	I	Q	P3	3A	Q	-0.258651	-0.512092	19	51.98	-0.36359	-1.40572	delmfe_lower
1477	I	R	P3	3A	R	-1.04212	-0.512092	19	51.98	-0.36359	-1.40572	delmfe_lower
1477	I	S	P3	3A	S	-0.135679	-0.512092	19	51.98	-0.36359	-1.40572	delmfe_lower
1477	I	T	P3	3A	T	-0.559584	-0.512092	19	51.98	-0.36359	-1.40572	delmfe_lower
1477	I	V	P3	3A	V	-0.56862	-0.512092	19	51.98	-0.36359	-1.40572	delmfe_lower
1477	I	W	P3	3A	W	-0.10768	-0.512092	19	51.98	-0.36359	-1.40572	delmfe_lower
1477	I	Y	P3	3A	Y	-0.439802	-0.512092	19	51.98	-0.36359	-1.40572	delmfe_lower
1477	I	del	P3	3A	del	-1.40572	-0.512092	19	51.98	-0.36359	-1.40572	delmfe_lower
1603	V	A	P3	3C	A	-1.58612	-2.16	15	51.281	1.82587	-1.82324	delmfe_higher
1603	V	C	P3	3C	C	-1.02675	-2.16	15	51.281	1.82587	-1.82324	delmfe_higher
1603	V	D	P3	3C	D	-3.64911	-2.16	15	51.281	1.82587	-1.82324	delmfe_higher
1603	V	E	P3	3C	E	-2.32093	-2.16	15	51.281	1.82587	-1.82324	delmfe_higher
1603	V	F	P3	3C	F	-1.54811	-2.16	15	51.281	1.82587	-1.82324	delmfe_higher
1603	V	G	P3	3C	G	-3.64911	-2.16	15	51.281	1.82587	-1.82324	delmfe_higher
1603	V	H	P3	3C	H	-1.72727	-2.16	15	51.281	1.82587	-1.82324	delmfe_higher
1603	V	I	P3	3C	I	-0.715233	-2.16	15	51.281	1.82587	-1.82324	delmfe_higher
1603	V	K	P3	3C	K	-3.64911	-2.16	15	51.281	1.82587	-1.82324	delmfe_higher
1603	V	L	P3	3C	L	-0.946524	-2.16	15	51.281	1.82587	-1.82324	delmfe_higher
1603	V	M	P3	3C	M	-0.90662	-2.16	15	51.281	1.82587	-1.82324	delmfe_higher
1603	V	N	P3	3C	N	-3.64911	-2.16	15	51.281	1.82587	-1.82324	delmfe_higher
1603	V	P	P3	3C	P	-3.64911	-2.16	15	51.281	1.82587	-1.82324	delmfe_higher
1603	V	Q	P3	3C	Q	-0.977959	-2.16	15	51.281	1.82587	-1.82324	delmfe_higher
1603	V	R	P3	3C	R	-3.64911	-2.16	15	51.281	1.82587	-1.82324	delmfe_higher
1603	V	S	P3	3C	S	-1.37859	-2.16	15	51.281	1.82587	-1.82324	delmfe_higher
1603	V	T	P3	3C	T	-0.840992	-2.16	15	51.281	1.82587	-1.82324	delmfe_higher
1603	V	W	P3	3C	W	-3.64911	-2.16	15	51.281	1.82587	-1.82324	delmfe_higher
1603	V	Y	P3	3C	Y	-1.52104	-2.16	15	51.281	1.82587	-1.82324	delmfe_higher
1603	V	del	P3	3C	del	-1.82324	-2.16	15	51.281	1.82587	-1.82324	delmfe_higher
1721	D	A	P3	3C	A	-3.64911	-2.95861	19	79.638	1.77371	-1.8754	delmfe_higher
1721	D	C	P3	3C	C	-1.55751	-2.95861	19	79.638	1.77371	-1.8754	delmfe_higher
1721	D	E	P3	3C	E	-0.532835	-2.95861	19	79.638	1.77371	-1.8754	delmfe_higher
1721	D	F	P3	3C	F	-3.64911	-2.95861	19	79.638	1.77371	-1.8754	delmfe_higher
1721	D	G	P3	3C	G	-3.64911	-2.95861	19	79.638	1.77371	-1.8754	delmfe_higher
1721	D	H	P3	3C	H	-3.64911	-2.95861	19	79.638	1.77371	-1.8754	delmfe_higher
1721	D	I	P3	3C	I	-3.64911	-2.95861	19	79.638	1.77371	-1.8754	delmfe_higher
1721	D	K	P3	3C	K	-3.64911	-2.95861	19	79.638	1.77371	-1.8754	delmfe_higher
1721	D	L	P3	3C	L	-3.64911	-2.95861	19	79.638	1.77371	-1.8754	delmfe_higher
1721	D	M	P3	3C	M	-3.64911	-2.95861	19	79.638	1.77371	-1.8754	delmfe_higher
1721	D	N	P3	3C	N	-1.67922	-2.95861	19	79.638	1.77371	-1.8754	delmfe_higher
1721	D	P	P3	3C	P	-3.64911	-2.95861	19	79.638	1.77371	-1.8754	delmfe_higher
1721	D	Q	P3	3C	Q	-2.2559	-2.95861	19	79.638	1.77371	-1.8754	delmfe_higher
1721	D	R	P3	3C	R	-3.64911	-2.95861	19	79.638	1.77371	-1.8754	delmfe_higher
1721	D	S	P3	3C	S	-0.836892	-2.95861	19	79.638	1.77371	-1.8754	delmfe_higher
1721	D	T	P3	3C	T	-1.91272	-2.95861	19	79.638	1.77371	-1.8754	delmfe_higher
1721	D	V	P3	3C	V	-3.64911	-2.95861	19	79.638	1.77371	-1.8754	delmfe_higher
1721	D	W	P3	3C	W	-3.64911	-2.95861	19	79.638	1.77371	-1.8754	delmfe_higher
1721	D	Y	P3	3C	Y	-3.64911	-2.95861	19	79.638	1.77371	-1.8754	delmfe_higher
1721	D	del	P3	3C	del	-1.8754	-2.95861	19	79.638	1.77371	-1.8754	delmfe_higher
1983	H	A	P3	3D	A	-0.414597	-0.727678	19	73.34	0.16437	-1.59839	delmfe_higher
1983	H	C	P3	3D	C	-0.689918	-0.727678	19	73.34	0.16437	-1.59839	delmfe_higher
1983	H	D	P3	3D	D	-0.496219	-0.727678	19	73.34	0.16437	-1.59839	delmfe_higher
1983	H	E	P3	3D	E	-0.697051	-0.727678	19	73.34	0.16437	-1.59839	delmfe_higher
1983	H	F	P3	3D	F	-1.68254	-0.727678	19	73.34	0.16437	-1.59839	delmfe_higher
1983	H	G	P3	3D	G	-0.509333	-0.727678	19	73.34	0.16437	-1.59839	delmfe_higher
1983	H	I	P3	3D	I	-0.837295	-0.727678	19	73.34	0.16437	-1.59839	delmfe_higher
1983	H	K	P3	3D	K	-0.124085	-0.727678	19	73.34	0.16437	-1.59839	delmfe_higher
1983	H	L	P3	3D	L	-1.20503	-0.727678	19	73.34	0.16437	-1.59839	delmfe_higher
1983	H	M	P3	3D	M	-0.910051	-0.727678	19	73.34	0.16437	-1.59839	delmfe_higher
1983	H	N	P3	3D	N	-0.35926	-0.727678	19	73.34	0.16437	-1.59839	delmfe_higher
1983	H	P	P3	3D	P	-0.559649	-0.727678	19	73.34	0.16437	-1.59839	delmfe_higher
1983	H	Q	P3	3D	Q	-0.63692	-0.727678	19	73.34	0.16437	-1.59839	delmfe_higher
1983	H	R	P3	3D	R	-0.367332	-0.727678	19	73.34	0.16437	-1.59839	delmfe_higher
1983	H	S	P3	3D	S	-0.647727	-0.727678	19	73.34	0.16437	-1.59839	delmfe_higher
1983	H	T	P3	3D	T	-0.25209	-0.727678	19	73.34	0.16437	-1.59839	delmfe_higher
1983	H	V	P3	3D	V	-0.949586	-0.727678	19	73.34	0.16437	-1.59839	delmfe_higher
1983	H	W	P3	3D	W	-1.76276	-0.727678	19	73.34	0.16437	-1.59839	delmfe_higher
1983	H	Y	P3	3D	Y	-0.724445	-0.727678	19	73.34	0.16437	-1.59839	delmfe_higher
1983	H	del	P3	3D	del	-1.59839	-0.727678	19	73.34	0.16437	-1.59839	delmfe_higher
1984	K	A	P3	3D	A	-0.828657	-1.09154	19	98.665	0.616845	-1.88672	delmfe_higher
1984	K	C	P3	3D	C	-1.28095	-1.09154	19	98.665	0.616845	-1.88672	delmfe_higher
1984	K	D	P3	3D	D	-0.639359	-1.09154	19	98.665	0.616845	-1.88672	delmfe_higher
1984	K	E	P3	3D	E	-0.964099	-1.09154	19	98.665	0.616845	-1.88672	delmfe_higher
1984	K	F	P3	3D	F	-1.35833	-1.09154	19	98.665	0.616845	-1.88672	delmfe_higher
1984	K	G	P3	3D	G	-1.02935	-1.09154	19	98.665	0.616845	-1.88672	delmfe_higher
1984	K	H	P3	3D	H	-0.706826	-1.09154	19	98.665	0.616845	-1.88672	delmfe_higher
1984	K	I	P3	3D	I	-1.6798	-1.09154	19	98.665	0.616845	-1.88672	delmfe_higher
1984	K	L	P3	3D	L	-1.20971	-1.09154	19	98.665	0.616845	-1.88672	delmfe_higher
1984	K	M	P3	3D	M	-0.906221	-1.09154	19	98.665	0.616845	-1.88672	delmfe_higher
1984	K	N	P3	3D	N	-0.620215	-1.09154	19	98.665	0.616845	-1.88672	delmfe_higher
1984	K	P	P3	3D	P	-1.69892	-1.09154	19	98.665	0.616845	-1.88672	delmfe_higher
1984	K	Q	P3	3D	Q	-0.464839	-1.09154	19	98.665	0.616845	-1.88672	delmfe_higher
1984	K	R	P3	3D	R	-0.614949	-1.09154	19	98.665	0.616845	-1.88672	delmfe_higher
1984	K	S	P3	3D	S	-0.750078	-1.09154	19	98.665	0.616845	-1.88672	delmfe_higher
1984	K	T	P3	3D	T	-0.786583	-1.09154	19	98.665	0.616845	-1.88672	delmfe_higher
1984	K	V	P3	3D	V	-1.10043	-1.09154	19	98.665	0.616845	-1.88672	delmfe_higher
1984	K	W	P3	3D	W	-2.50357	-1.09154	19	98.665	0.616845	-1.88672	delmfe_higher
1984	K	Y	P3	3D	Y	-1.59634	-1.09154	19	98.665	0.616845	-1.88672	delmfe_higher
1984	K	del	P3	3D	del	-1.88672	-1.09154	19	98.665	0.616845	-1.88672	delmfe_higher

## Sheet: 5
Data for figure 4B
protein	category	n	fract
2A	Lethal	117	0.8125
2A	Deletereous	20	0.138889
2A	Neutral	7	0.0486111
2B	Lethal	94	0.959184
2B	Deletereous	4	0.0408163
2C	Lethal	313	0.975078
2C	Deletereous	8	0.0249221
3A	Lethal	79	0.908046
3A	Deletereous	8	0.091954
3B	Lethal	22	1
3C	Lethal	178	0.988889
3C	Deletereous	2	0.0111111
3D	Lethal	451	0.995585
3D	Deletereous	2	0.00441501

## Sheet: 6
Data for figure 4G
ss	fraction_delmfe_higher	fraction_delmfe_lower	ratio
helix	0.189189	0.142857	1.32432
loop	0.567568	0.571429	0.993243
strand	0.243243	0.285714	0.851351

## Sheet: 7
Data for figure 5B
site	wtAA	posdiffsel in Hela	posdiffsel in RPE
1	M	NA	NA
2	G	NA	NA
3	A	9.07162	3.52447
4	Q	11.3254	1.86649
5	V	13.1541	8.25962
6	S	5.0396	1.83257
7	T	11.316	11.1247
8	Q	4.6889	2.20583
9	K	7.7534	7.07918
10	T	10.1759	1.99494
11	G	NA	NA
12	A	4.37021	5.5724
13	H	NA	NA
14	E	2.60783	2.96564
15	T	11.6247	7.98509
16	R	14.3984	11.6894
17	L	3.12102	2.03828
18	N	7.27907	11.8577
19	A	2.76789	4.3501
20	S	7.60313	8.21265
21	G	4.93382	6.16187
22	N	9.06531	4.7765
23	S	0.799402	4.89348
24	I	15.9461	10.0941
25	I	6.48452	2.70922
26	H	4.39752	9.33972
27	Y	4.27531	7.37859
28	T	8.49033	7.84501
29	N	4.88228	1.74726
30	I	1.58219	4.03964
31	N	3.45837	NA
32	Y	2.71237	1.2445
33	Y	NA	2.52986
34	K	NA	NA
35	D	NA	NA
36	A	NA	2.91977
37	A	NA	0.790094
38	S	NA	NA
39	N	6.26944	NA
40	S	5.82916	2.81769
41	A	3.92216	2.89646
42	N	NA	NA
43	R	NA	NA
44	Q	6.81569	NA
45	D	7.65522	4.17536
46	F	11.0753	3.86369
47	T	16.8509	9.59132
48	Q	10.2885	5.32408
49	D	5.48177	NA
50	P	NA	NA
51	G	4.73541	5.23989
52	K	4.08213	3.71763
53	F	NA	NA
54	T	1.60164	4.39873
55	E	8.44196	2.91958
56	P	NA	NA
57	V	5.85176	2.17573
58	K	6.1356	3.09801
59	D	NA	NA
60	I	NA	2.10605
61	M	5.43464	NA
62	I	3.7017	11.9144
63	K	NA	NA
64	S	1.55945	0.817829
65	L	6.98855	6.38817
66	P	NA	NA
67	A	NA	NA
68	L	NA	NA
69	N	2.28927	2.16168
70	S	NA	NA
71	P	NA	NA
72	T	4.53043	NA
73	V	NA	NA
74	E	NA	NA
75	E	NA	NA
76	C	2.2209	0.824743
77	G	NA	NA
78	Y	8.06824	NA
79	S	NA	NA
80	D	NA	NA
81	R	NA	NA
82	A	NA	NA
83	R	NA	NA
84	S	4.89336	3.98961
85	I	NA	NA
86	T	NA	NA
87	L	NA	NA
88	G	NA	NA
89	N	NA	NA
90	S	NA	2.22077
91	T	NA	NA
92	I	NA	NA
93	T	NA	NA
94	T	1.76405	3.57114
95	Q	NA	NA
96	E	NA	NA
97	C	NA	1.95091
98	A	NA	NA
99	N	NA	NA
100	V	NA	NA
101	V	2.627	1.44944
102	V	NA	NA
103	G	2.23263	NA
104	Y	NA	NA
105	G	NA	NA
106	V	7.73563	4.13413
107	W	NA	NA
108	P	NA	NA
109	D	6.14609	1.2643
110	Y	NA	NA
111	L	NA	1.06322
112	K	9.37719	10.6772
113	D	4.20823	1.90151
114	S	8.53271	6.33024
115	E	NA	NA
116	A	NA	NA
117	T	3.34585	NA
118	A	1.90034	NA
119	E	NA	NA
120	D	NA	NA
121	Q	3.42157	1.82327
122	P	NA	NA
123	T	NA	4.89281
124	Q	4.28499	6.71291
125	P	NA	NA
126	D	NA	NA
127	V	NA	NA
128	A	0.352103	2.70087
129	T	NA	3.71979
130	C	2.04876	5.07
131	R	NA	NA
132	F	NA	NA
133	Y	NA	NA
134	T	NA	NA
135	L	NA	NA
136	D	NA	NA
137	S	NA	NA
138	V	2.29414	NA
139	Q	8.89976	7.65934
140	W	NA	NA
141	Q	3.3283	NA
142	K	NA	NA
143	T	11.4046	2.61086
144	S	2.25438	NA
145	P	9.62631	5.96919
146	G	NA	NA
147	W	NA	NA
148	W	NA	NA
149	W	NA	NA
150	K	2.11952	NA
151	L	NA	NA
152	P	NA	NA
153	D	NA	NA
154	A	8.14645	0.673969
155	L	3.53352	NA
156	S	7.68118	1.66392
157	N	7.65195	3.26337
158	L	NA	NA
159	G	NA	NA
160	L	NA	NA
161	F	NA	NA
162	G	2.09976	1.18336
163	Q	NA	NA
164	N	NA	NA
165	M	NA	NA
166	Q	10.8502	1.89156
167	Y	NA	NA
168	H	NA	NA
169	Y	NA	NA
170	L	NA	NA
171	G	NA	NA
172	R	NA	NA
173	T	2.03735	NA
174	G	2.49348	1.738
175	Y	NA	NA
176	T	NA	NA
177	V	2.356	7.02288
178	H	NA	NA
179	V	NA	2.96858
180	Q	NA	NA
181	C	1.672	NA
182	N	NA	NA
183	A	NA	NA
184	S	NA	NA
185	K	4.37037	NA
186	F	NA	NA
187	H	NA	NA
188	Q	NA	NA
189	G	NA	NA
190	C	8.57921	NA
191	L	2.86917	1.74686
192	L	NA	NA
193	V	2.15189	NA
194	V	3.77516	0.63866
195	C	5.63296	1.59874
196	V	2.76343	NA
197	P	2.94894	2.50856
198	E	NA	NA
199	A	2.64349	NA
200	E	NA	NA
201	M	4.59038	1.20982
202	G	NA	NA
203	C	NA	NA
204	A	NA	NA
205	T	8.3415	NA
206	L	57.097	NA
207	D	27.7153	NA
208	N	3.1644	NA
209	T	13.2673	4.32821
210	P	NA	NA
211	S	24.5252	3.51828
212	S	12.7025	12.1604
213	A	12.7204	13.2514
214	E	5.31185	1.85443
215	L	NA	NA
216	L	NA	2.55529
217	G	2.19807	1.82765
218	G	4.50387	2.95957
219	D	NA	NA
220	S	12.6206	7.06351
221	A	6.31226	7.02645
222	K	4.85787	2.38022
223	E	NA	NA
224	F	NA	NA
225	A	7.36126	5.73472
226	D	NA	NA
227	K	11.4583	6.21185
228	P	2.94318	NA
229	V	2.76848	2.77202
230	A	8.89878	5.339
231	S	11.1897	6.44274
232	G	6.78459	NA
233	S	11.9233	5.8456
234	N	10.896	1.92711
235	K	65.2448	NA
236	L	11.2083	2.51782
237	V	10.6939	0.933842
238	Q	NA	NA
239	R	9.89722	3.64038
240	V	NA	2.17819
241	V	3.19203	NA
242	Y	7.97386	4.72043
243	N	1.88229	NA
244	A	2.9146	NA
245	G	1.529	NA
246	M	1.57007	NA
247	G	NA	1.65113
248	V	3.51693	2.12647
249	G	4.8218	NA
250	V	3.09245	4.23941
251	G	NA	NA
252	N	NA	NA
253	L	NA	NA
254	T	6.73924	2.47237
255	I	1.98266	NA
256	F	NA	NA
257	P	NA	NA
258	H	NA	NA
259	Q	NA	NA
260	W	NA	NA
261	I	NA	2.12947
262	N	NA	NA
263	L	NA	NA
264	R	NA	NA
265	T	NA	2.36874
266	N	NA	NA
267	N	NA	NA
268	S	NA	1.45602
269	A	3.27546	3.44474
270	T	2.69253	1.49504
271	I	1.17284	NA
272	V	NA	NA
273	M	NA	2.57482
274	P	NA	NA
275	Y	NA	NA
276	T	5.29655	2.37307
277	N	NA	NA
278	S	NA	1.8177
279	V	NA	NA
280	P	NA	NA
281	M	3.79804	NA
282	D	NA	NA
283	N	NA	1.34122
284	M	4.32984	2.81767
285	F	3.67798	3.13259
286	R	NA	NA
287	H	NA	NA
288	N	5.23919	4.24861
289	N	3.30162	2.52351
290	V	5.73858	2.34364
291	T	NA	3.1679
292	L	NA	NA
293	M	NA	NA
294	V	4.2916	1.98345
295	I	NA	NA
296	P	NA	NA
297	F	NA	NA
298	V	3.58399	3.9441
299	P	5.38295	4.48424
300	L	NA	NA
301	D	NA	NA
302	Y	3.17893	NA
303	C	8.83103	NA
304	P	10.9311	3.30921
305	G	NA	NA
306	S	NA	2.26574
307	T	NA	2.63027
308	T	3.68254	NA
309	Y	7.38993	NA
310	V	NA	NA
311	P	NA	NA
312	I	2.78303	NA
313	T	NA	NA
314	V	1.40794	0.984708
315	T	1.65008	NA
316	I	3.33749	0.769669
317	A	NA	NA
318	P	NA	NA
319	M	NA	NA
320	C	6.93221	5.44413
321	A	3.27278	2.25356
322	E	NA	NA
323	Y	NA	NA
324	N	3.23887	2.75597
325	G	NA	NA
326	L	NA	NA
327	R	NA	NA
328	L	4.03261	NA
329	A	NA	NA
330	G	13.6971	8.07675
331	H	13.1739	6.3177
332	Q	NA	NA
333	G	NA	NA
334	L	NA	NA
335	P	NA	NA
336	T	2.72356	1.97118
337	M	1.35006	NA
338	N	5.54462	7.88326
339	T	NA	NA
340	P	NA	NA
341	G	NA	NA
342	S	NA	NA
343	C	2.7694	2.63016
344	Q	NA	NA
345	F	NA	NA
346	L	NA	NA
347	T	NA	NA
348	S	NA	NA
349	D	NA	NA
350	D	NA	NA
351	F	NA	NA
352	Q	NA	NA
353	S	NA	NA
354	P	NA	NA
355	S	1.83791	NA
356	A	NA	NA
357	M	NA	2.33428
358	P	NA	NA
359	Q	NA	NA
360	Y	NA	NA
361	D	NA	NA
362	V	3.52976	1.15822
363	T	NA	NA
364	P	NA	NA
365	E	1.32466	3.93625
366	M	NA	3.32195
367	R	5.19064	7.95533
368	I	NA	NA
369	P	2.25374	NA
370	G	NA	NA
371	E	2.55304	NA
372	V	2.61454	3.10448
373	K	11.6594	6.50782
374	N	NA	NA
375	L	NA	NA
376	M	6.48734	NA
377	E	NA	NA
378	I	NA	NA
379	A	3.52545	3.57186
380	E	NA	NA
381	V	NA	NA
382	D	NA	NA
383	S	2.97368	NA
384	V	NA	NA
385	V	NA	3.10534
386	P	NA	NA
387	V	5.82214	NA
388	Q	6.00321	2.97034
389	N	NA	NA
390	V	3.51047	4.15912
391	G	22.5179	7.89596
392	E	3.6108	3.51653
393	K	12.0628	1.00599
394	V	11.1721	NA
395	N	34.2122	2.39236
396	S	4.47827	1.69607
397	M	NA	NA
398	E	NA	NA
399	A	4.92727	2.2081
400	Y	NA	NA
401	Q	8.04671	7.98677
402	I	NA	1.5883
403	P	3.28573	2.74627
404	V	NA	5.55255
405	R	2.23227	NA
406	S	3.67931	NA
407	N	3.22611	2.24332
408	E	6.72273	3.63228
409	G	2.20952	1.44786
410	S	10.1035	4.08435
411	G	4.86784	3.19105
412	T	2.41193	4.11423
413	Q	8.6399	4.77489
414	V	NA	NA
415	F	NA	NA
416	G	4.11365	NA
417	F	NA	3.28178
418	P	3.76821	3.06657
419	L	NA	2.07223
420	Q	2.7616	NA
421	P	NA	NA
422	G	NA	NA
423	Y	11.0764	5.17984
424	S	7.53809	5.69405
425	S	11.5792	2.83853
426	V	2.44747	1.79134
427	F	NA	NA
428	S	5.23623	7.78322
429	R	NA	0.650727
430	T	NA	1.66644
431	L	NA	NA
432	L	NA	1.31531
433	G	NA	NA
434	E	NA	NA
435	I	3.67775	4.11423
436	L	NA	3.1199
437	N	1.61581	NA
438	Y	NA	NA
439	Y	NA	NA
440	T	NA	NA
441	H	NA	NA
442	W	NA	NA
443	S	NA	NA
444	G	NA	NA
445	S	NA	NA
446	I	3.47504	2.90988
447	K	NA	NA
448	L	NA	3.0553
449	T	NA	NA
450	F	NA	NA
451	M	3.23188	NA
452	F	NA	2.08324
453	C	3.45606	3.64669
454	G	NA	NA
455	S	NA	2.16713
456	A	0.693785	1.21032
457	M	NA	NA
458	A	0.872468	1.77243
459	T	NA	NA
460	G	NA	2.42718
461	K	NA	NA
462	F	3.46564	NA
463	L	NA	NA
464	L	4.0582	NA
465	A	NA	2.12669
466	Y	NA	NA
467	S	NA	NA
468	P	NA	NA
469	P	NA	NA
470	G	NA	NA
471	A	2.6305	NA
472	G	NA	NA
473	A	9.70163	4.47629
474	P	NA	NA
475	T	6.77168	5.4035
476	K	7.52853	4.82369
477	R	NA	NA
478	V	3.66241	3.41936
479	D	NA	NA
480	A	2.20991	NA
481	M	NA	NA
482	L	NA	NA
483	G	NA	NA
484	T	NA	NA
485	H	NA	NA
486	V	3.79237	1.19446
487	I	1.98311	NA
488	W	NA	NA
489	D	NA	NA
490	V	NA	NA
491	G	NA	NA
492	L	NA	NA
493	Q	NA	NA
494	S	NA	NA
495	S	NA	NA
496	C	4.69448	2.4771
497	V	3.02979	NA
498	L	NA	2.73073
499	C	6.41844	1.35212
500	I	4.2393	2.00274
501	P	NA	NA
502	W	NA	NA
503	I	NA	1.11159
504	S	NA	NA
505	Q	NA	2.41461
506	T	NA	NA
507	H	NA	NA
508	Y	NA	NA
509	R	NA	NA
510	F	NA	2.001
511	V	NA	1.99396
512	A	14.554	4.94129
513	S	16.0404	6.34291
514	D	NA	2.38102
515	E	6.02235	NA
516	Y	NA	NA
517	T	2.36513	2.45601
518	A	10.4169	3.13696
519	G	4.5097	NA
520	G	NA	NA
521	F	4.80822	1.62166
522	I	NA	NA
523	T	NA	NA
524	C	1.76135	2.09692
525	W	4.27052	1.73755
526	Y	NA	NA
527	Q	NA	NA
528	T	NA	NA
529	N	NA	NA
530	I	2.82288	NA
531	V	NA	NA
532	V	NA	4.69098
533	P	NA	NA
534	A	5.27145	NA
535	D	6.68557	6.49399
536	A	2.38301	1.92743
537	Q	6.46468	4.07026
538	S	7.55343	1.656
539	S	6.98769	1.61575
540	C	2.35731	1.00071
541	Y	9.79965	7.45725
542	I	2.07583	3.42962
543	M	NA	1.3695
544	C	3.76813	3.13786
545	F	3.36068	5.97983
546	V	2.93897	2.71468
547	S	NA	NA
548	A	1.73644	1.31592
549	C	NA	NA
550	N	NA	NA
551	D	NA	NA
552	F	NA	NA
553	S	NA	NA
554	V	NA	NA
555	R	NA	NA
556	L	NA	NA
557	L	NA	NA
558	K	NA	NA
559	D	NA	NA
560	T	NA	1.41609
561	P	4.91877	NA
562	F	NA	NA
563	I	4.89808	7.39158
564	S	11.2025	7.39901
565	Q	NA	NA
566	Q	38.6852	2.8225
567	N	14.5571	3.58054
568	F	3.58393	NA
569	F	13.0414	NA
570	Q	NA	NA
571	G	NA	NA
572	P	11.4619	4.72067
573	V	13.2044	8.0293
574	E	3.80305	1.03323
575	D	7.23083	4.99823
576	A	8.10627	13.3716
577	I	6.17055	6.13401
578	T	5.4483	4.82822
579	A	10.3688	11.1068
580	A	6.95313	9.38456
581	I	17.0236	5.36897
582	G	2.76587	3.12154
583	R	8.34238	10.2296
584	V	2.04515	3.57678
585	A	8.88367	4.22946
586	D	2.6135	NA
587	T	NA	NA
588	V	6.34957	6.17208
589	G	5.04406	13.3903
590	T	5.55681	3.31543
591	G	4.20166	4.74528
592	P	3.92	3.92061
593	T	10.1548	8.11836
594	N	NA	NA
595	S	3.04277	9.54101
596	E	1.57748	5.92565
597	A	7.08862	4.9167
598	I	NA	NA
599	P	NA	NA
600	A	2.0025	1.15434
601	L	NA	NA
602	T	NA	NA
603	A	NA	NA
604	A	3.17134	2.62621
605	E	NA	NA
606	T	NA	NA
607	G	NA	NA
608	H	NA	NA
609	T	NA	NA
610	S	NA	2.10084
611	Q	NA	NA
612	V	NA	NA
613	V	3.30767	3.69129
614	P	NA	NA
615	G	NA	NA
616	D	NA	NA
617	T	5.75258	1.17011
618	M	1.44236	2.96081
619	Q	NA	3.16279
620	T	1.87698	NA
621	R	NA	NA
622	H	8.49831	8.29614
623	V	NA	NA
624	K	16.4692	2.16226
625	N	NA	NA
626	Y	7.02499	3.09974
627	H	NA	NA
628	S	5.51595	3.45789
629	R	NA	NA
630	S	3.60116	1.78154
631	E	NA	NA
632	S	NA	NA
633	T	5.0519	2.70874
634	I	5.20409	0.770728
635	E	NA	NA
636	N	NA	NA
637	F	NA	NA
638	L	NA	3.88017
639	C	NA	NA
640	R	NA	NA
641	S	NA	NA
642	A	NA	NA
643	C	NA	NA
644	V	NA	1.9105
645	Y	2.30568	NA
646	F	NA	NA
647	T	3.31069	1.95261
648	E	3.93908	5.4041
649	Y	NA	NA
650	K	11.8579	8.35148
651	N	NA	1.04986
652	S	13.9226	7.5372
653	G	NA	2.09901
654	A	8.73206	7.94841
655	K	6.12045	7.75697
656	R	6.47154	NA
657	Y	NA	2.35571
658	A	NA	2.87787
659	E	NA	NA
660	W	5.50688	NA
661	V	12.0852	3.19906
662	L	6.27893	0.559594
663	T	2.04994	1.84253
664	P	5.54714	1.82982
665	R	3.77159	NA
666	Q	7.00425	2.37046
667	A	NA	NA
668	A	3.00051	0.823715
669	Q	NA	NA
670	L	NA	NA
671	R	NA	NA
672	R	NA	NA
673	K	NA	NA
674	L	0.950032	2.31057
675	E	NA	NA
676	F	5.52327	4.3284
677	F	NA	NA
678	T	NA	NA
679	Y	NA	NA
680	V	2.78171	1.56952
681	R	NA	NA
682	F	NA	NA
683	D	NA	NA
684	L	NA	NA
685	E	NA	NA
686	L	2.10519	NA
687	T	NA	NA
688	F	NA	NA
689	V	NA	NA
690	I	NA	NA
691	T	4.91538	NA
692	S	NA	NA
693	T	6.82051	5.27208
694	Q	4.19414	4.01341
695	Q	6.23966	2.89939
696	P	6.08031	5.3901
697	S	6.51537	1.70838
698	T	4.55869	7.5734
699	T	11.2734	7.08886
700	Q	17.6458	3.38379
701	N	11.433	3.56065
702	Q	11.5007	2.12576
703	D	3.57963	3.07088
704	A	3.8827	8.82472
705	Q	4.60172	4.50348
706	I	6.1091	2.76599
707	L	NA	3.90264
708	T	NA	2.74629
709	H	NA	NA
710	Q	NA	NA
711	I	NA	NA
712	M	NA	NA
713	Y	NA	NA
714	V	4.39035	NA
715	P	NA	NA
716	P	NA	NA
717	G	NA	NA
718	G	NA	NA
719	P	2.9488	NA
720	V	5.2754	2.94404
721	P	2.77146	NA
722	D	NA	3.14315
723	K	5.60054	12.0199
724	V	4.10118	5.64984
725	D	4.4089	1.56526
726	S	3.59348	1.41184
727	Y	NA	NA
728	V	NA	NA
729	W	NA	NA
730	Q	NA	NA
731	T	NA	NA
732	S	NA	NA
733	T	NA	NA
734	N	NA	NA
735	P	NA	NA
736	S	NA	NA
737	V	2.94057	1.65214
738	F	NA	NA
739	W	NA	NA
740	T	4.65589	3.48055
741	E	NA	2.32019
742	G	4.47987	NA
743	N	4.77578	3.86141
744	A	NA	NA
745	P	3.13881	NA
746	P	5.17169	3.9371
747	R	NA	NA
748	M	3.77588	NA
749	S	NA	NA
750	I	NA	2.20475
751	P	NA	NA
752	F	NA	NA
753	L	NA	NA
754	S	NA	NA
755	I	2.37677	1.83081
756	G	NA	NA
757	N	NA	4.79955
758	A	NA	NA
759	Y	NA	NA
760	S	NA	NA
761	N	NA	2.57209
762	F	NA	NA
763	Y	NA	NA
764	D	NA	NA
765	G	NA	NA
766	W	NA	NA
767	S	6.09093	2.84149
768	E	6.09464	3.66043
769	F	3.0643	NA
770	S	8.84071	2.96982
771	R	2.11797	NA
772	N	12.6338	3.54128
773	G	3.12965	2.1231
774	V	20.9305	1.77184
775	Y	NA	NA
776	G	NA	NA
777	I	15.8208	7.83887
778	N	1.65389	NA
779	T	5.83686	NA
780	L	1.69283	0.851303
781	N	3.06904	NA
782	N	6.39542	3.79095
783	M	NA	NA
784	G	NA	NA
785	T	4.27661	NA
786	L	NA	1.84253
787	Y	NA	NA
788	A	5.20948	0.949016
789	R	NA	NA
790	H	1.27925	NA
791	V	NA	2.74658
792	N	4.07381	NA
793	A	8.36717	5.26403
794	G	7.80746	NA
795	S	0.806676	NA
796	T	6.46241	1.31985
797	G	7.34672	5.0937
798	P	6.8716	3.46589
799	I	3.29871	NA
800	K	11.3523	8.73312
801	S	NA	NA
802	T	6.88955	5.85535
803	I	2.24048	2.03305
804	R	NA	NA
805	I	4.16757	NA
806	Y	NA	NA
807	F	3.26356	NA
808	K	NA	NA
809	P	NA	NA
810	K	NA	NA
811	H	NA	NA
812	V	5.2436	4.79685
813	K	5.16232	5.76524
814	A	3.71141	2.64436
815	W	NA	NA
816	I	3.2516	1.1719
817	P	NA	NA
818	R	NA	NA
819	P	4.51735	NA
820	P	NA	2.06011
821	R	NA	NA
822	L	NA	NA
823	C	5.11884	1.65454
824	Q	45.1111	2.94543
825	Y	NA	NA
826	E	29.6661	2.18967
827	K	52.0103	4.3577
828	A	10.6229	4.44159
829	K	25.4685	6.59583
830	N	16.8568	4.72663
831	V	13.1575	6.39671
832	N	7.03736	NA
833	F	NA	NA
834	Q	14.672	12.4721
835	P	5.16692	3.62178
836	S	25.0923	4.22997
837	G	63.273	0.273728
838	V	3.35952	2.28947
839	T	3.74888	0.832842
840	T	19.1979	7.86517
841	T	33.3923	4.97251
842	R	NA	NA
843	Q	15.9633	11.3725
844	S	15.7222	8.34249
845	I	5.71801	NA
846	T	16.9145	3.75642
847	T	14.9715	10.9917
848	M	7.46035	6.34734
849	T	22.9383	10.9492
850	N	5.90025	4.22666
851	T	8.4901	7.8321
852	G	1.31699	NA
853	A	4.91708	6.5516
854	F	12.4197	4.09172
855	G	5.86566	7.26038
856	Q	4.08189	8.00202
857	Q	6.54355	6.7727
858	S	7.13596	8.21165
859	G	7.42853	6.59969
860	A	6.7609	10.0978
861	V	13.8916	7.8602
862	Y	8.84359	6.73092
863	V	10.4774	9.00027
864	G	11.3952	10.0721
865	N	8.11147	4.3041
866	Y	3.68815	2.41405
867	R	6.4665	6.91966
868	V	3.72341	2.9356
869	V	7.43369	5.11235
870	N	6.81214	3.72317
871	R	14.5102	4.36379
872	H	NA	NA
873	L	11.9251	4.81005
874	A	8.9652	4.1082
875	T	7.69758	6.93554
876	S	8.19519	6.14976
877	A	7.9804	7.41451
878	D	9.8319	7.99384
879	W	4.40088	7.02206
880	Q	10.2809	6.71843
881	N	9.50507	5.40998
882	C	10.0656	6.58158
883	V	10.0019	5.76609
884	W	8.35334	7.03293
885	E	5.19947	8.65526
886	S	8.37736	6.98399
887	Y	10.7264	7.54218
888	N	10.0355	6.9973
889	R	4.35719	5.548
890	D	NA	NA
891	L	1.64499	1.70182
892	L	6.11529	5.26293
893	V	3.67645	3.02606
894	S	11.6617	4.95941
895	T	9.98318	7.18354
896	T	5.02251	9.97307
897	T	9.14284	4.69097
898	A	9.7143	5.93603
899	H	7.87162	7.04208
900	G	5.36721	10.5663
901	C	5.98609	6.88618
902	D	6.5602	6.672
903	I	3.53119	6.3978
904	I	4.99773	8.70071
905	A	4.16606	2.84345
906	R	4.76913	11.4379
907	C	NA	NA
908	Q	6.68531	5.76416
909	C	NA	NA
910	T	12.6946	4.32965
911	T	8.78273	5.66739
912	G	1.65238	0.92832
913	V	6.34965	6.92488
914	Y	4.15256	3.39613
915	F	12.1743	10.3337
916	C	8.04264	2.88666
917	A	9.05193	8.14217
918	S	7.72885	6.59717
919	K	5.4428	7.0136
920	N	5.93264	10.295
921	K	6.77779	4.52578
922	H	7.6608	7.26624
923	Y	9.6816	5.00178
924	P	8.00324	6.5496
925	I	7.55574	4.75133
926	S	8.43377	6.9601
927	F	5.48515	5.6989
928	E	12.3978	5.45176
929	G	6.91929	7.45652
930	P	10.0648	9.62123
931	G	10.2936	6.87178
932	L	14.953	3.56668
933	V	8.72471	7.52133
934	E	6.12666	7.78977
935	V	7.60403	2.4547
936	Q	7.24455	7.54437
937	E	13.5529	5.71666
938	S	3.79103	2.81278
939	E	8.6169	4.44803
940	Y	5.22952	4.7788
941	Y	2.50914	1.34835
942	P	10.1205	4.99848
943	R	9.07013	6.14761
944	R	9.03569	2.31685
945	Y	9.70831	6.50181
946	Q	1.80064	1.29902
947	S	10.1919	9.74338
948	H	7.6692	7.64165
949	V	3.70095	1.76444
950	L	6.44815	6.41211
951	L	10.5485	9.2445
952	A	2.67209	1.11153
953	A	10.7149	7.88931
954	G	2.37348	0.323392
955	F	11.5953	5.76225
956	S	5.27022	1.24099
957	E	8.18499	2.83116
958	P	10.0005	7.46903
959	G	NA	NA
960	D	2.64252	NA
961	C	NA	NA
962	G	3.92268	0.207555
963	G	4.59903	6.08131
964	I	7.88658	5.39542
965	L	3.13704	4.04081
966	R	11.982	4.37499
967	C	NA	NA
968	E	11.9716	6.30779
969	H	NA	NA
970	G	NA	NA
971	V	7.52415	4.42165
972	I	4.41175	6.02036
973	G	0.304096	1.31923
974	I	4.32852	6.23332
975	V	3.68698	2.16553
976	T	2.49847	1.37681
977	M	6.58105	2.67018
978	G	NA	0.167813
979	G	9.30075	9.22676
980	E	9.55233	5.91804
981	G	11.3699	7.55297
982	V	11.5027	4.28363
983	V	4.67278	2.77487
984	G	NA	NA
985	F	4.15368	5.94912
986	A	2.74203	5.8112
987	D	10.9148	4.41564
988	I	3.62225	2.64254
989	R	1.64411	2.31955
990	D	8.75274	4.93877
991	L	8.62615	9.23431
992	L	8.95693	8.41217
993	W	8.67914	7.23702
994	L	3.31245	3.35683
995	E	7.62873	5.33077
996	D	13.4716	5.19431
997	D	9.56403	5.65044
998	A	7.35477	0.987043
999	M	9.19836	5.62836
1000	E	14.0009	6.76732
1001	Q	NA	NA
1002	G	4.3607	NA
1003	V	3.12263	2.25907
1004	K	5.46129	3.39883
1005	D	8.32963	3.80707
1006	Y	0.931867	1.14713
1007	V	4.96782	1.69154
1008	E	14.4466	3.31993
1009	Q	8.28667	7.29123
1010	L	1.61378	NA
1011	G	NA	NA
1012	N	7.98136	7.63905
1013	A	2.40085	0.323328
1014	F	1.81316	NA
1015	G	1.27278	NA
1016	S	12.4189	5.94425
1017	G	NA	NA
1018	F	NA	NA
1019	T	5.08575	NA
1020	N	12.8231	5.83236
1021	Q	7.46433	4.20935
1022	I	2.39211	0.368184
1023	C	14.0306	2.41098
1024	E	10.8226	6.7027
1025	Q	9.69236	0.988802
1026	V	3.86709	3.32559
1027	N	8.47146	4.42592
1028	L	12.4226	3.71411
1029	L	2.78572	1.03101
1030	K	4.01738	3.53012
1031	E	10.9137	3.9105
1032	S	16.5724	3.6175
1033	L	2.23194	1.54605
1034	V	9.82062	3.25894
1035	G	5.3262	2.84753
1036	Q	7.82452	7.76168
1037	D	11.3672	3.00608
1038	S	12.2467	1.78918
1039	I	14.1419	2.20341
1040	L	7.60143	0.772091
1041	E	5.75986	2.8409
1042	K	5.22119	4.31482
1043	S	3.46695	1.53574
1044	L	4.95498	1.14808
1045	K	7.62485	6.08811
1046	A	11.8626	4.67155
1047	L	4.70294	2.31931
1048	V	4.03184	2.25383
1049	K	5.28426	1.68666
1050	I	4.15435	0.686369
1051	I	3.27056	1.48156
1052	S	3.63296	1.09368
1053	A	5.78007	3.98016
1054	L	4.48135	1.394
1055	V	4.20269	1.90461
1056	I	1.6055	1.04657
1057	V	4.7377	4.53614
1058	V	6.97632	2.93896
1059	R	11.9955	3.4134
1060	N	8.29491	3.43452
1061	H	16.5776	7.00159
1062	D	14.7457	3.78958
1063	D	NA	0.190424
1064	L	7.73037	6.72636
1065	I	9.7785	5.88242
1066	T	7.62124	1.73773
1067	V	7.16508	2.77959
1068	T	6.93337	4.11698
1069	A	2.25612	0.168373
1070	T	4.73089	3.86246
1071	L	4.78695	NA
1072	A	4.61328	3.71351
1073	L	3.02168	2.33801
1074	I	4.22822	1.82973
1075	G	4.88723	4.50163
1076	C	5.06586	3.0675
1077	T	16.4171	5.7693
1078	S	9.01904	7.09533
1079	S	2.12807	NA
1080	P	NA	NA
1081	W	3.37156	1.37829
1082	R	10.1616	3.54773
1083	W	10.1619	4.00841
1084	L	5.09892	0.669681
1085	K	1.58666	NA
1086	Q	13.1381	4.48139
1087	K	2.51077	NA
1088	V	2.77539	2.39206
1089	S	10.418	5.853
1090	Q	12.5888	7.16691
1091	Y	13.5285	4.02119
1092	Y	8.88411	2.75608
1093	G	13.8163	3.91992
1094	I	14.3974	4.05729
1095	P	16.1057	2.86059
1096	M	12.2604	4.46011
1097	A	2.53209	4.08156
1098	E	9.24102	5.09074
1099	R	7.12772	2.77148
1100	Q	NA	NA
1101	N	9.60629	3.03367
1102	N	9.0318	6.44696
1103	S	11.7722	5.11205
1104	W	0.133748	NA
1105	L	10.0412	1.80252
1106	K	0.406773	NA
1107	K	8.82012	4.84512
1108	F	3.96584	NA
1109	T	13.1088	2.90362
1110	E	4.21719	3.18046
1111	M	6.66466	2.961
1112	T	4.80574	3.85976
1113	N	6.86973	6.81808
1114	A	1.90772	0.246791
1115	C	5.55827	2.57306
1116	K	1.70381	2.49585
1117	G	1.63036	0.99663
1118	M	6.21775	3.79069
1119	E	NA	0.511809
1120	W	1.7016	0.25097
1121	I	2.21562	0.527182
1122	A	7.40474	6.28923
1123	V	9.86632	4.83113
1124	K	NA	NA
1125	I	4.71538	1.69388
1126	Q	12.8493	5.46274
1127	K	2.78681	2.28574
1128	F	1.61144	NA
1129	I	10.1153	1.98061
1130	E	11.1939	5.31745
1131	W	2.79964	1.10572
1132	L	5.16804	2.53101
1133	K	4.37611	2.84516
1134	V	11.5319	7.1962
1135	K	14.1971	4.992
1136	I	4.94477	1.9429
1137	L	15.888	4.95684
1138	P	16.292	4.26819
1139	E	10.0626	7.08709
1140	V	11.119	3.11473
1141	R	8.25917	6.0056
1142	E	13.91	2.27356
1143	K	5.50111	1.57235
1144	H	7.9194	9.51494
1145	E	13.0981	3.82637
1146	F	3.13319	1.93404
1147	L	7.75883	3.64513
1148	N	12.1652	5.63142
1149	R	14.0223	3.48158
1150	L	3.69047	1.15312
1151	K	7.45317	3.94259
1152	Q	7.4735	3.2395
1153	L	2.09644	0.819598
1154	P	6.85905	3.2093
1155	L	1.17369	0.497157
1156	L	5.90888	0.81306
1157	E	4.54678	1.67073
1158	S	8.19718	0.883899
1159	Q	1.13475	NA
1160	I	3.78009	1.09659
1161	A	11.7223	5.43245
1162	T	11.5108	5.10475
1163	I	2.80252	1.17145
1164	E	4.58464	2.39662
1165	Q	13.8283	0.63835
1166	S	0.905817	0.79121
1167	A	7.09643	2.37091
1168	P	NA	NA
1169	S	3.98273	2.57637
1170	Q	NA	NA
1171	S	17.0897	5.23766
1172	D	8.08336	6.80443
1173	Q	NA	NA
1174	E	NA	NA
1175	Q	11.5296	5.24877
1176	L	2.67922	NA
1177	F	1.53249	1.12772
1178	S	8.73796	5.42865
1179	N	NA	NA
1180	V	4.10084	1.83745
1181	Q	9.5428	1.419
1182	Y	3.30082	1.22683
1183	F	0.986523	0.830016
1184	A	6.96526	0.414048
1185	H	4.18768	3.61861
1186	Y	7.36324	2.62928
1187	C	8.07274	0.750673
1188	R	NA	NA
1189	K	9.72775	3.57095
1190	Y	5.61599	2.21811
1191	A	10.0996	4.87805
1192	P	NA	NA
1193	L	10.2059	6.90369
1194	Y	2.32856	2.99767
1195	A	1.76638	1.85565
1196	A	10.5475	7.17076
1197	E	NA	2.41738
1198	A	3.85383	2.9218
1199	K	NA	1.17779
1200	R	7.16702	2.96946
1201	V	2.69973	1.71949
1202	F	3.0609	8.25364
1203	S	7.65516	6.85115
1204	L	5.8791	3.04846
1205	E	NA	NA
1206	K	2.23011	4.68972
1207	K	4.04933	1.45065
1208	M	1.70834	0.759682
1209	S	6.69812	5.08858
1210	N	5.89097	4.13776
1211	Y	1.29982	NA
1212	I	1.67844	1.66993
1213	Q	0.913445	1.41441
1214	F	NA	NA
1215	K	0.983756	NA
1216	S	NA	NA
1217	K	NA	NA
1218	C	2.32432	NA
1219	R	NA	NA
1220	I	NA	NA
1221	E	NA	NA
1222	P	NA	NA
1223	V	NA	NA
1224	C	NA	NA
1225	L	6.61548	2.43818
1226	L	1.42408	1.41254
1227	L	2.91414	0.465298
1228	H	NA	0.636238
1229	G	NA	0.464955
1230	S	8.44163	3.84392
1231	P	NA	NA
1232	G	NA	NA
1233	A	6.48805	4.23102
1234	G	NA	NA
1235	K	NA	NA
1236	S	NA	NA
1237	V	3.25619	0.841748
1238	A	2.26104	1.64313
1239	T	NA	NA
1240	N	4.592	2.57178
1241	L	2.15632	3.59179
1242	I	3.23376	1.44383
1243	G	NA	NA
1244	R	NA	0.378762
1245	S	7.94885	2.89997
1246	L	1.77726	2.13327
1247	A	3.48463	1.06497
1248	E	8.67754	5.20089
1249	K	5.08076	3.44415
1250	L	3.02068	2.42806
1251	N	13.7499	2.11224
1252	S	2.39045	1.34114
1253	S	5.79703	2.42902
1254	V	5.91478	3.37859
1255	Y	NA	NA
1256	S	1.44385	NA
1257	L	1.1236	NA
1258	P	NA	NA
1259	P	NA	NA
1260	D	NA	NA
1261	P	1.82442	NA
1262	D	7.6971	2.49501
1263	H	0.715948	0.811546
1264	F	1.23495	NA
1265	D	NA	NA
1266	G	0.634844	1.93767
1267	Y	NA	NA
1268	K	NA	0.227954
1269	Q	7.32431	1.73024
1270	Q	2.42408	0.503931
1271	A	8.7291	2.8696
1272	V	2.87807	0.21844
1273	V	1.16617	2.00646
1274	I	NA	0.562676
1275	M	1.02501	2.94954
1276	D	NA	NA
1277	D	NA	NA
1278	L	NA	NA
1279	C	5.58556	2.53631
1280	Q	NA	NA
1281	N	NA	NA
1282	P	NA	NA
1283	D	0.728217	NA
1284	G	NA	0.596658
1285	K	7.07479	3.98142
1286	D	NA	NA
1287	V	1.74649	0.592112
1288	S	2.06423	0.30844
1289	L	1.94417	3.04516
1290	F	NA	1.12367
1291	C	NA	NA
1292	Q	NA	NA
1293	M	NA	0.976007
1294	V	NA	NA
1295	S	NA	NA
1296	S	0.730191	1.05694
1297	V	NA	NA
1298	D	2.0537	NA
1299	F	NA	NA
1300	V	8.83753	2.28355
1301	P	2.6047	1.56166
1302	P	NA	NA
1303	M	NA	0.882291
1304	A	NA	NA
1305	A	3.64407	2.68595
1306	L	0.874279	NA
1307	E	NA	2.64475
1308	E	3.47536	1.29812
1309	K	NA	NA
1310	G	NA	NA
1311	I	8.76409	4.24066
1312	L	10.7372	2.6174
1313	F	NA	NA
1314	T	8.6534	5.58577
1315	S	1.10004	NA
1316	P	12.1018	7.20347
1317	F	1.91106	3.07492
1318	V	2.00948	1.17304
1319	L	1.20104	2.99428
1320	A	1.62882	NA
1321	S	NA	NA
1322	T	NA	NA
1323	N	NA	NA
1324	A	5.54767	3.45053
1325	G	4.3246	NA
1326	S	4.33344	1.74925
1327	I	1.67305	0.979418
1328	N	2.47352	2.16739
1329	A	NA	0.314784
1330	P	2.6519	1.52494
1331	T	NA	NA
1332	V	2.42911	NA
1333	S	NA	NA
1334	D	NA	NA
1335	S	3.18972	0.272612
1336	R	NA	NA
1337	A	NA	NA
1338	L	1.2109	1.47478
1339	A	8.903	1.74679
1340	R	1.57526	NA
1341	R	NA	NA
1342	F	0.253447	NA
1343	H	10.7256	4.56356
1344	F	3.82821	NA
1345	D	NA	NA
1346	M	4.13757	4.1714
1347	N	NA	NA
1348	I	2.84985	NA
1349	E	NA	NA
1350	V	5.43819	3.41006
1351	I	4.709	5.93256
1352	S	4.89663	5.48935
1353	M	8.16249	6.25653
1354	Y	0.545354	0.740183
1355	S	7.77406	7.31894
1356	Q	14.2772	2.15403
1357	N	6.52061	5.30627
1358	G	5.03116	5.04925
1359	K	4.96378	2.34906
1360	I	2.77502	0.504153
1361	N	10.1248	7.82274
1362	M	1.5543	2.40053
1363	P	9.60041	2.3964
1364	M	12.5842	4.46604
1365	S	4.05566	2.4487
1366	V	3.4994	3.17565
1367	K	14.9203	3.91135
1368	T	10.8962	5.29931
1369	C	NA	NA
1370	D	10.7329	6.04114
1371	D	8.49264	6.10359
1372	E	5.62632	3.88026
1373	C	0.651951	1.84516
1374	C	10.4975	4.1408
1375	P	6.91582	2.48215
1376	V	10.9217	4.44188
1377	N	NA	1.98553
1378	F	1.2574	NA
1379	K	0.925353	1.72406
1380	K	4.81392	5.96164
1381	C	NA	NA
1382	C	6.79865	2.63451
1383	P	2.69403	0.14347
1384	L	1.50666	1.04832
1385	V	0.997774	1.49736
1386	C	3.13015	NA
1387	G	NA	0.553536
1388	K	3.56283	3.86496
1389	A	3.24787	0.768953
1390	I	4.88486	3.12406
1391	Q	1.17755	NA
1392	F	3.21516	3.98985
1393	I	15.7383	1.15578
1394	D	1.12045	2.4055
1395	R	1.13765	NA
1396	R	11.8708	3.60078
1397	T	9.19171	4.36771
1398	Q	2.07558	3.71013
1399	V	6.14965	7.15228
1400	R	NA	NA
1401	Y	6.29006	6.08678
1402	S	2.16821	1.01516
1403	L	3.82503	3.39733
1404	D	NA	NA
1405	M	5.6625	2.39049
1406	L	1.98874	1.19762
1407	V	2.02256	1.79426
1408	T	8.75224	1.42859
1409	E	NA	0.761554
1410	M	2.1697	2.24783
1411	F	9.79064	5.53343
1412	R	9.69769	5.69506
1413	E	7.68121	2.38428
1414	Y	2.05161	2.71152
1415	N	9.25601	4.82123
1416	H	20.1775	2.11231
1417	R	2.48617	NA
1418	H	15.2632	2.6203
1419	S	8.60046	4.92704
1420	V	1.35295	NA
1421	G	12.8558	3.89068
1422	T	10.2641	6.696
1423	T	10.0918	4.12441
1424	L	1.08066	0.323623
1425	E	8.66866	7.22954
1426	A	6.00831	3.51058
1427	L	0.939539	2.04154
1428	F	NA	NA
1429	Q	NA	NA
1430	G	2.55668	NA
1431	P	6.7255	10.197
1432	P	10.9877	8.71785
1433	V	8.70058	3.83061
1434	Y	0.64747	0.629371
1435	R	4.19318	6.73538
1436	E	9.16504	5.55436
1437	I	4.46478	6.49567
1438	K	6.02907	6.06947
1439	I	2.99744	0.907683
1440	S	4.02777	5.38644
1441	V	3.02255	3.94517
1442	A	6.3398	6.78626
1443	P	5.72427	6.49113
1444	E	5.03961	8.39081
1445	T	6.06108	4.75254
1446	P	2.92316	6.87475
1447	P	2.64896	5.84842
1448	P	NA	2.53656
1449	P	6.14579	6.70573
1450	A	3.80067	4.85131
1451	I	1.13652	0.643338
1452	A	6.54913	6.23309
1453	D	NA	0.804812
1454	L	1.00785	NA
1455	L	3.83188	2.88793
1456	K	6.94115	4.92815
1457	S	1.32515	3.52475
1458	V	1.27874	1.6758
1459	D	5.48254	7.43354
1460	S	8.56996	5.34736
1461	E	7.79203	7.82752
1462	A	7.92279	6.60929
1463	V	1.54297	2.60852
1464	R	5.66989	3.71216
1465	E	5.20869	3.97029
1466	Y	2.10251	NA
1467	C	3.53482	1.81821
1468	K	9.12963	7.36321
1469	E	6.6703	6.88431
1470	K	5.20305	3.48017
1471	G	2.91999	7.49815
1472	W	2.20588	0.437162
1473	L	4.13163	3.02585
1474	V	7.87609	6.79079
1475	P	4.55878	6.46411
1476	E	6.43003	6.63186
1477	I	7.29442	7.33412
1478	N	5.07237	10.615
1479	S	4.9724	3.36684
1480	T	8.49617	7.52561
1481	L	8.76624	4.53508
1482	Q	7.65904	5.4102
1483	I	2.54024	4.70052
1484	E	NA	3.40112
1485	K	4.70251	3.72993
1486	H	3.78575	8.50706
1487	V	0.931083	1.46557
1488	S	4.602	2.11705
1489	R	0.306108	NA
1490	A	2.51135	3.3802
1491	F	1.55347	NA
1492	I	NA	NA
1493	C	2.45229	4.37003
1494	L	2.00968	2.90012
1495	Q	0.988069	NA
1496	A	NA	NA
1497	L	1.60467	3.75123
1498	T	0.488594	NA
1499	T	NA	NA
1500	F	NA	NA
1501	V	1.67865	3.45248
1502	S	1.43708	3.39705
1503	V	1.43588	0.612497
1504	A	1.51946	1.64521
1505	G	1.71066	2.44845
1506	I	3.30872	5.12034
1507	I	1.84077	2.22927
1508	Y	2.25133	5.92022
1509	I	1.86741	4.71767
1510	I	0.796682	3.7602
1511	Y	2.93004	5.56992
1512	K	1.82552	5.11092
1513	L	1.31693	4.04979
1514	F	1.70535	2.53893
1515	A	NA	NA
1516	G	NA	1.70614
1517	F	0.41817	1.84894
1518	Q	NA	1.78719
1519	G	NA	2.07574
1520	A	2.25433	2.43462
1521	Y	NA	NA
1522	T	1.64721	3.61258
1523	G	NA	2.60305
1524	V	3.43757	3.8537
1525	P	1.07014	10.1163
1526	N	4.81241	10.8434
1527	Q	4.0357	7.93143
1528	K	4.76036	9.31711
1529	P	5.97442	9.82293
1530	R	5.09713	9.82992
1531	V	2.16329	2.27844
1532	P	NA	NA
1533	T	NA	1.22796
1534	L	0.812864	1.33624
1535	R	1.03468	1.69465
1536	Q	8.95214	3.73292
1537	A	NA	NA
1538	K	6.89417	6.87288
1539	V	0.685055	1.48996
1540	Q	NA	0.934987
1541	G	NA	NA
1542	P	NA	NA
1543	A	6.32464	5.8762
1544	F	NA	NA
1545	E	1.01581	4.35592
1546	F	NA	NA
1547	A	NA	2.27378
1548	V	0.992197	9.39091
1549	A	0.314556	1.26848
1550	M	2.07152	2.15429
1551	M	0.256775	NA
1552	K	NA	1.55894
1553	R	2.68048	0.358856
1554	N	1.70867	NA
1555	S	3.31188	4.0877
1556	S	5.89695	5.22889
1557	T	3.72377	4.58528
1558	V	1.84813	1.63041
1559	K	6.88677	8.22678
1560	T	3.50107	NA
1561	E	8.90766	7.5774
1562	Y	3.86512	11.4457
1563	G	NA	NA
1564	E	NA	NA
1565	F	NA	0.646259
1566	T	NA	NA
1567	M	3.77632	1.73924
1568	L	NA	0.99091
1569	G	NA	NA
1570	I	1.13691	1.64486
1571	Y	2.37162	3.28244
1572	D	3.64501	5.05993
1573	R	1.74223	2.70674
1574	W	NA	4.63916
1575	A	1.71028	1.68696
1576	V	NA	2.16804
1577	L	1.03546	2.27577
1578	P	NA	NA
1579	R	NA	1.46355
1580	H	0.889051	NA
1581	A	NA	0.517799
1582	K	5.58222	5.95019
1583	P	2.39149	NA
1584	G	2.00321	NA
1585	P	8.38819	7.38418
1586	T	9.0667	7.97656
1587	I	2.29315	1.18148
1588	L	6.31731	6.2427
1589	M	2.05287	1.66092
1590	N	7.35916	7.50433
1591	D	3.92595	5.69436
1592	Q	5.64648	4.81385
1593	E	4.50547	6.67556
1594	V	2.90475	5.77496
1595	G	8.78899	5.70844
1596	V	0.786499	1.58695
1597	L	8.40063	4.81815
1598	D	3.91966	9.41908
1599	A	2.64007	4.10968
1600	K	8.26037	5.18091
1601	E	3.32625	6.88998
1602	L	0.645941	NA
1603	V	4.82545	5.15909
1604	D	3.9039	8.21016
1605	K	6.73488	6.61052
1606	D	9.95881	7.09015
1607	G	3.75764	8.84465
1608	T	8.1432	4.6581
1609	N	NA	NA
1610	L	NA	NA
1611	E	NA	NA
1612	L	1.27098	NA
1613	T	3.063	2.39237
1614	L	1.69067	2.97217
1615	L	1.61071	1.70194
1616	K	1.49496	6.11292
1617	L	2.73603	1.39803
1618	N	7.91528	5.70121
1619	R	NA	1.38272
1620	N	2.35138	6.29831
1621	E	4.44508	9.00768
1622	K	NA	0.775878
1623	F	2.12199	NA
1624	R	NA	NA
1625	D	NA	NA
1626	I	1.77645	NA
1627	R	NA	NA
1628	G	6.37088	9.52761
1629	F	1.33295	7.56439
1630	L	1.26597	1.87248
1631	A	3.61995	7.70244
1632	K	5.69195	8.81967
1633	E	2.61932	6.32728
1634	E	5.88259	9.5131
1635	V	6.17258	6.27672
1636	E	7.44193	9.02178
1637	V	5.27989	4.99692
1638	N	2.75587	4.4637
1639	E	2.88346	8.53641
1640	A	0.560179	0.194662
1641	V	1.85392	3.68066
1642	L	NA	NA
1643	A	NA	1.56964
1644	I	1.39334	NA
1645	N	0.507691	NA
1646	T	1.50822	NA
1647	S	2.38387	5.9763
1648	K	1.07293	9.55225
1649	F	0.807791	1.75935
1650	P	NA	2.84653
1651	N	4.06	4.61735
1652	M	0.725873	NA
1653	Y	0.353348	NA
1654	I	0.780436	NA
1655	P	NA	NA
1656	V	NA	NA
1657	G	NA	NA
1658	Q	8.5464	7.84505
1659	V	NA	2.67145
1660	T	6.77031	7.28406
1661	E	4.143	8.88882
1662	Y	1.54759	0.948489
1663	G	NA	NA
1664	F	1.18754	NA
1665	L	0.788997	1.65897
1666	N	2.96699	7.67751
1667	L	NA	NA
1668	G	1.67946	1.74838
1669	G	NA	NA
1670	T	9.62928	3.41062
1671	P	NA	NA
1672	T	NA	1.47443
1673	K	6.22597	8.11367
1674	R	NA	0.524877
1675	M	0.321686	1.95349
1676	L	1.25134	0.556747
1677	M	1.50509	4.50431
1678	Y	NA	NA
1679	N	NA	NA
1680	F	NA	NA
1681	P	NA	NA
1682	T	NA	NA
1683	R	NA	2.10518
1684	A	2.00235	NA
1685	G	NA	NA
1686	Q	NA	NA
1687	C	NA	NA
1688	G	NA	NA
1689	G	NA	NA
1690	V	0.724109	0.576332
1691	L	NA	NA
1692	M	2.62295	0.889683
1693	S	2.12168	1.6615
1694	T	3.18088	4.53601
1695	G	NA	NA
1696	K	0.950999	NA
1697	V	NA	NA
1698	L	2.3335	1.03867
1699	G	NA	NA
1700	I	0.49269	2.20146
1701	H	NA	NA
1702	V	NA	NA
1703	G	NA	NA
1704	G	NA	NA
1705	N	NA	NA
1706	G	NA	NA
1707	H	NA	NA
1708	Q	NA	NA
1709	G	NA	NA
1710	F	NA	NA
1711	S	0.571085	NA
1712	A	NA	NA
1713	A	3.8659	7.91244
1714	L	1.53246	NA
1715	L	1.42773	7.74688
1716	K	3.75271	8.98624
1717	H	4.88423	7.61161
1718	Y	NA	NA
1719	F	NA	NA
1720	N	3.5489	4.38203
1721	D	4.51136	3.16942
1722	E	6.23597	8.38108
1723	Q	NA	2.27935
1724	G	NA	NA
1725	E	4.65344	9.08481
1726	I	0.822365	2.09819
1727	E	5.99743	6.73375
1728	F	1.58978	10.0353
1729	I	5.43599	5.35863
1730	E	9.00279	9.4592
1731	S	9.42385	5.87752
1732	S	1.6694	2.51664
1733	K	6.44921	7.12697
1734	D	8.59483	6.43884
1735	A	12.2453	8.596
1736	G	0.756715	1.74033
1737	F	2.29297	4.93442
1738	P	3.89031	5.96884
1739	V	5.34957	14.523
1740	I	1.28165	2.58469
1741	N	3.443	5.85188
1742	T	7.38157	4.72896
1743	P	4.5159	8.27975
1744	S	7.79689	6.78897
1745	K	9.79495	7.77118
1746	T	0.402789	NA
1747	K	2.35617	1.38544
1748	L	2.87394	1.2348
1749	E	5.97206	3.8986
1750	P	3.50228	4.60935
1751	S	NA	NA
1752	V	1.53018	1.78622
1753	F	NA	0.205846
1754	H	1.90815	9.17735
1755	Q	8.86652	6.70325
1756	V	4.59983	0.775499
1757	F	NA	NA
1758	E	5.8224	9.21713
1759	G	NA	0.37797
1760	N	6.79767	3.65935
1761	K	5.68167	4.97881
1762	E	7.8677	4.57657
1763	P	NA	NA
1764	A	1.54771	0.687913
1765	V	1.67981	1.95898
1766	L	0.805882	1.70831
1767	R	8.02609	8.52327
1768	S	6.34217	6.11055
1769	G	6.76252	11.5886
1770	D	NA	NA
1771	P	10.6777	10.9583
1772	R	NA	NA
1773	L	4.33323	2.60633
1774	K	5.50935	6.06933
1775	A	10.4991	7.1921
1776	N	7.33216	6.32613
1777	F	NA	NA
1778	E	7.32532	6.70959
1779	E	6.93198	6.19874
1780	A	1.84811	5.92461
1781	I	1.23465	0.524525
1782	F	NA	1.51605
1783	S	3.73984	5.89044
1784	K	NA	NA
1785	Y	NA	NA
1786	I	8.49777	8.94957
1787	G	NA	NA
1788	N	2.7945	NA
1789	V	5.00511	3.40039
1790	N	7.8227	7.67919
1791	T	7.12605	4.89926
1792	H	8.53139	5.39435
1793	V	7.43416	3.14396
1794	D	NA	NA
1795	E	12.3406	6.33821
1796	Y	2.50659	2.1831
1797	M	0.978826	0.70732
1798	L	6.67681	6.17478
1799	E	2.41486	3.83092
1800	A	NA	NA
1801	V	1.96889	2.93551
1802	D	4.34743	10.6586
1803	H	8.80114	6.86028
1804	Y	NA	NA
1805	A	2.67815	5.93002
1806	G	5.07663	6.67374
1807	Q	7.94188	9.71647
1808	L	NA	1.96723
1809	A	3.85174	9.98659
1810	T	3.91435	8.17572
1811	L	1.34897	3.27595
1812	D	3.31853	16.1115
1813	I	1.38137	2.04644
1814	S	8.22267	7.93432
1815	T	2.98022	8.08427
1816	E	10.9445	6.65824
1817	P	7.41035	6.00033
1818	M	1.17757	3.8713
1819	K	9.50268	8.34777
1820	L	3.25769	0.769045
1821	E	10.029	7.31754
1822	D	9.13698	6.28714
1823	A	1.73652	1.92952
1824	V	NA	1.22969
1825	Y	NA	NA
1826	G	NA	NA
1827	T	1.78044	1.98538
1828	E	5.12672	10.5186
1829	G	NA	NA
1830	L	NA	1.1377
1831	E	5.49961	3.65445
1832	A	3.09589	6.89948
1833	L	1.95802	0.995867
1834	D	NA	2.19581
1835	L	1.77786	2.04742
1836	T	6.31001	9.57158
1837	T	NA	1.97927
1838	S	NA	2.25265
1839	A	NA	NA
1840	G	NA	NA
1841	Y	1.13913	2.21468
1842	P	NA	NA
1843	Y	NA	1.90244
1844	V	3.21772	2.49013
1845	A	5.60507	10.4493
1846	L	6.06296	9.42331
1847	G	2.08647	NA
1848	I	0.892054	1.41033
1849	K	6.04764	5.85282
1850	K	NA	NA
1851	R	3.2371	1.44805
1852	D	NA	3.16409
1853	I	NA	1.88284
1854	L	1.45458	1.47542
1855	S	6.77187	7.38375
1856	K	7.45715	10.8268
1857	K	4.96249	6.52055
1858	T	6.89632	4.7839
1859	K	3.16743	4.91486
1860	D	1.7524	2.21259
1861	L	1.3185	3.52516
1862	T	5.97348	9.66254
1863	K	6.00932	6.11242
1864	L	1.17695	2.46662
1865	K	1.83363	6.30215
1866	E	7.37818	8.52865
1867	C	3.79071	0.426578
1868	M	1.81544	NA
1869	D	0.897068	5.99944
1870	K	1.54435	4.64644
1871	Y	NA	1.49507
1872	G	NA	NA
1873	L	2.62713	0.280078
1874	N	3.14633	8.60822
1875	L	1.47303	3.02837
1876	P	NA	NA
1877	M	3.08963	6.6885
1878	V	0.936005	1.7579
1879	T	2.21665	NA
1880	Y	NA	2.94908
1881	V	NA	2.51458
1882	K	NA	NA
1883	D	NA	NA
1884	E	NA	NA
1885	L	NA	0.591355
1886	R	1.61728	7.21659
1887	S	4.972	3.70404
1888	I	6.16071	5.68493
1889	E	3.73443	6.13769
1890	K	3.71728	5.64162
1891	V	2.46915	0.401036
1892	A	7.344	7.19537
1893	K	6.6378	8.30673
1894	G	NA	NA
1895	K	6.11275	7.47985
1896	S	NA	NA
1897	R	0.188541	NA
1898	L	1.14469	2.13302
1899	I	1.39321	1.22985
1900	E	NA	NA
1901	A	0.767057	1.88757
1902	S	1.89019	3.38731
1903	S	NA	NA
1904	L	2.6553	1.58029
1905	N	NA	NA
1906	D	NA	NA
1907	S	NA	NA
1908	V	2.16066	1.74979
1909	A	NA	3.20604
1910	M	NA	3.936
1911	R	NA	NA
1912	Q	5.4285	3.16963
1913	T	3.91633	1.23118
1914	F	NA	NA
1915	G	NA	NA
1916	N	4.85778	5.01867
1917	L	NA	0.381203
1918	Y	NA	1.82441
1919	K	3.16565	3.78237
1920	T	3.45443	8.01588
1921	F	NA	0.352911
1922	H	0.462529	NA
1923	L	5.94271	6.43979
1924	N	2.15454	11.696
1925	P	NA	4.54658
1926	G	0.855854	NA
1927	V	5.25258	3.14042
1928	V	3.75093	9.53473
1929	T	0.282969	NA
1930	G	NA	NA
1931	S	0.555632	NA
1932	A	NA	NA
1933	V	NA	NA
1934	G	0.809855	NA
1935	C	2.60943	1.14537
1936	D	1.41018	2.59405
1937	P	NA	NA
1938	D	NA	NA
1939	L	6.89538	3.00734
1940	F	NA	NA
1941	W	NA	0.233875
1942	S	NA	NA
1943	K	2.01482	6.15069
1944	I	1.29356	1.67179
1945	P	NA	NA
1946	V	2.16607	5.54862
1947	M	2.91058	2.37765
1948	L	0.597401	3.30336
1949	D	4.80416	10.9826
1950	G	NA	8.18511
1951	H	8.93833	6.24409
1952	L	NA	NA
1953	I	2.68091	3.0404
1954	A	2.26711	2.83418
1955	F	2.51059	2.79581
1956	D	NA	NA
1957	Y	NA	NA
1958	S	4.94005	6.17883
1959	G	4.50628	7.38531
1960	Y	NA	0.566135
1961	D	NA	NA
1962	A	1.10276	0.960095
1963	S	NA	4.0555
1964	L	1.65197	2.26542
1965	S	NA	NA
1966	P	NA	NA
1967	V	2.32157	3.94394
1968	W	1.01417	NA
1969	F	NA	NA
1970	A	4.29665	5.99922
1971	C	2.00632	3.73715
1972	L	NA	NA
1973	K	4.26416	2.46549
1974	M	6.76784	8.51636
1975	L	2.57744	3.63802
1976	L	NA	0.909717
1977	E	5.2453	8.93391
1978	K	2.9661	5.66203
1979	L	1.61679	1.48324
1980	G	NA	2.53953
1981	Y	0.997649	NA
1982	T	6.94535	7.78021
1983	H	7.21725	7.20986
1984	K	6.48286	7.46703
1985	E	4.76845	5.2696
1986	T	4.09507	5.43885
1987	N	7.68037	4.66034
1988	Y	4.8284	3.33912
1989	I	NA	2.37709
1990	D	3.03063	2.56136
1991	Y	4.3436	8.57729
1992	L	1.50481	1.21738
1993	C	NA	NA
1994	N	2.73448	3.68727
1995	S	NA	1.09073
1996	H	4.52213	4.87741
1997	H	0.0486331	NA
1998	L	0.463518	1.08867
[truncated: 187 more rows]

## Sheet: 8
Data for figure 5D
Antibody	Exposure time	Band	Hela-H1	RPE	Enrichment_HeLa	Enrichment_RPE	Normalized_expression (RPE vs HeLa)
CAR	1min 30s	CAR	31935.6	34650.8	1.38961	1.37313	0.988145
CAR	10s	GAPDH	22981.7	25234.8
DAF	20s	DAF	13014	174.607	0.609519	0.00915896	0.0150265
DAF	10s	GAPDH	21351.3	19064.1

## Sheet: 9
Data for figure S1AB
S1A
region	zero	one	two	three	four	five
P1	0.288136	0.446116	0.132874	0.0757727	0.0355298	0.0215716
P2	0.12256	0.810854	0.0526589	0.0139276	0	0
P3	0.0879542	0.832693	0.0793529	0	0	0
S1B
region	del	syn	non.syn	stop
P1	0	0.115942	0.869565	0.0144928
P2	0.0149333	0.0115694	0.961492	0.0120054
P3	0.0714286	0	0.904762	0.0238095

## Sheet: 10
Data for figure S3
P1-P2 overlap						P2-P3 overlap
site	wtAA	mutAA	P1 MFE (Log2)	P2 MFE (Log2)		site	wtAA	mutAA	P2 MFE (Log2)	P3 MFE (Log2)
847	T	A	-3.1873	1.27423		1416	H	A	1.32881	-0.288206
847	T	C	-1.19891	0.999957		1416	H	C	-0.457587	-0.804608
847	T	D	-4.03179	-0.166752		1416	H	D	-4.33389	NA
847	T	E	-1.44223	1.64301		1416	H	E	-1.67533	-0.733431
847	T	F	-1.22686	0.519568		1416	H	F	2.11819	0.942295
847	T	G	-1.98832	0.554769		1416	H	G	NA	NA
847	T	H	-3.4665	0.863007		1416	H	I	-2.77165	NA
847	T	I	-1.22482	0.728149		1416	H	K	0.74358	1.30179
847	T	K	-2.71608	-0.830361		1416	H	L	-0.991741	-1.02258
847	T	L	-1.86247	0.476412		1416	H	M	0.57202	-0.0659527
847	T	M	-2.03414	1.2229		1416	H	N	1.00435	0.658563
847	T	N	-3.91735	1.29655		1416	H	P	NA	NA
847	T	P	-7.1279	-3.58813		1416	H	Q	-0.0187989	0.592627
847	T	Q	-4.57968	1.29586		1416	H	R	-1.1378	-1.00238
847	T	R	-3.50314	-1.23651		1416	H	S	0.440621	0.123384
847	T	S	-2.66681	1.01171		1416	H	T	NA	-0.429119
847	T	V	-2.05786	1.11181		1416	H	V	-2.66686	NA
847	T	W	-3.87705	0.173884		1416	H	W	NA	-0.944721
847	T	Y	-2.15952	1.43234		1416	H	Y	-1.50456	-1.27763
848	M	A	-5.08047	-2.01698		1417	R	A	NA	NA
848	M	C	NA	-1.95086		1417	R	C	NA	NA
848	M	D	NA	NA		1417	R	D	NA	NA
848	M	E	NA	-4.16745		1417	R	E	NA	NA
848	M	F	-1.508	0.923752		1417	R	F	NA	NA
848	M	G	-3.12243	-0.298583		1417	R	G	NA	NA
848	M	H	-5.44334	-2.41403		1417	R	H	NA	NA
848	M	I	NA	0.304877		1417	R	I	NA	NA
848	M	K	NA	-2.58994		1417	R	K	-2.78836	-1.76356
848	M	L	-2.2311	1.38304		1417	R	L	NA	NA
848	M	N	-4.50832	-4.23444		1417	R	M	NA	NA
848	M	P	-6.0245	-1.90106		1417	R	N	NA	NA
848	M	Q	-4.20635	-1.9446		1417	R	P	NA	NA
848	M	R	-6.42653	-4.63891		1417	R	Q	NA	NA
848	M	S	NA	NA		1417	R	S	NA	NA
848	M	T	-3.20793	-1.31798		1417	R	T	NA	NA
848	M	V	-4.307	-1.55315		1417	R	V	NA	NA
848	M	W	-3.44499	-1.43761		1417	R	W	NA	NA
848	M	Y	-2.69377	0.72612		1417	R	Y	NA	NA
849	T	A	-1.34089	1.66179		1418	H	A	-3.67007	NA
849	T	C	-3.02549	1.4898		1418	H	C	-2.14224	-2.23945
849	T	D	NA	-4.34446		1418	H	D	NA	NA
849	T	E	-1.8272	1.34442		1418	H	E	NA	NA
849	T	F	-1.0524	1.6715		1418	H	F	-0.441291	0.410598
849	T	G	-1.41524	0.0471076		1418	H	G	-1.51197	-0.529945
849	T	H	-1.60622	1.05392		1418	H	I	-0.891154	-0.563028
849	T	I	NA	-0.49114		1418	H	K	0.429742	0.0532978
849	T	K	-0.936886	0.9484		1418	H	L	-3.03211	-0.0688096
849	T	L	-2.93534	0.603474		1418	H	M	NA	NA
849	T	M	-0.307521	0.715852		1418	H	N	-1.09502	-0.829507
849	T	N	-3.04719	0.611279		1418	H	P	NA	NA
849	T	P	NA	-3.18347		1418	H	Q	-0.942284	-1.00534
849	T	Q	-1.68358	1.95929		1418	H	R	0.548545	1.86932
849	T	R	-2.08046	0.74471		1418	H	S	-3.332	-1.9278
849	T	S	-3.37627	0.577871		1418	H	T	-2.45164	-1.4779
849	T	V	-1.42578	1.45959		1418	H	V	-1.55062	-1.60362
849	T	W	-2.89324	1.12668		1418	H	W	1.16584	2.0567
849	T	Y	-0.00943641	1.45909		1418	H	Y	0.55542	1.17968
850	N	A	NA	-3.27306		1419	S	A	1.23909	2.1926
850	N	C	NA	-2.41741		1419	S	C	1.38974	2.29858
850	N	D	NA	NA		1419	S	D	-1.17813	-0.683169
850	N	E	NA	NA		1419	S	E	0.546408	0.5891
850	N	F	NA	NA		1419	S	F	-1.12587	-0.0282351
850	N	G	NA	NA		1419	S	G	-0.0402646	1.09159
850	N	H	NA	-1.42822		1419	S	H	1.0506	1.3942
850	N	I	NA	NA		1419	S	I	0.788794	0.863344
850	N	K	NA	-4.00421		1419	S	K	-0.521214	0.744641
850	N	L	NA	-4.61166		1419	S	L	1.42923	1.13573
850	N	M	NA	-3.74666		1419	S	M	1.28049	1.34665
850	N	P	-4.92364	-2.66509		1419	S	N	0.513978	1.37562
850	N	Q	-2.03221	0.946711		1419	S	P	NA	NA
850	N	R	NA	NA		1419	S	Q	1.32712	1.70553
850	N	S	-3.52082	1.03422		1419	S	R	1.03969	1.27093
850	N	T	-2.52058	0.97068		1419	S	T	1.63565	2.23537
850	N	V	-5.1706	-3.65942		1419	S	V	0.757632	1.01147
850	N	W	NA	NA		1419	S	W	-2.68873	-1.91574
850	N	Y	NA	-4.33327		1419	S	Y	-2.10971	-0.377724
851	T	A	NA	0.838965		1420	V	A	NA	NA
851	T	C	-0.562425	0.977844		1420	V	C	-3.02063	NA
851	T	D	NA	NA		1420	V	D	NA	NA
851	T	E	NA	NA		1420	V	E	NA	NA
851	T	F	-2.75357	0.64926		1420	V	F	NA	NA
851	T	G	-3.66176	-3.4126		1420	V	G	NA	NA
851	T	H	-3.25004	0.695627		1420	V	H	NA	NA
851	T	I	NA	-3.77914		1420	V	I	1.18014	1.09901
851	T	K	NA	0.295933		1420	V	K	NA	NA
851	T	L	-4.47023	0.407535		1420	V	L	NA	NA
851	T	M	NA	0.512506		1420	V	M	-1.20146	-0.461324
851	T	N	NA	0.219295		1420	V	N	NA	NA
851	T	P	NA	NA		1420	V	P	NA	NA
851	T	Q	-3.08251	0.674701		1420	V	Q	NA	NA
851	T	R	-1.95614	0.00731891		1420	V	R	NA	NA
851	T	S	-2.65752	0.465021		1420	V	S	NA	NA
851	T	V	NA	-1.00073		1420	V	T	NA	NA
851	T	W	NA	-3.43388		1420	V	W	NA	NA
851	T	Y	NA	-1.95116		1420	V	Y	NA	NA
						1421	G	A	1.13503	1.54206
						1421	G	C	0.273928	0.678208
						1421	G	D	NA	NA
						1421	G	E	-4.56117	NA
						1421	G	F	NA	NA
						1421	G	H	-0.652529	0.0153642
						1421	G	I	1.11113	1.51028
						1421	G	K	-5.24291	NA
						1421	G	L	-0.834374	-0.714139
						1421	G	M	0.852542	0.656443
						1421	G	N	0.409715	1.00453
						1421	G	P	NA	NA
						1421	G	Q	-1.04686	-0.39828
						1421	G	R	0.125578	0.32813
						1421	G	S	1.41528	2.13869
						1421	G	T	1.04129	1.15002
						1421	G	V	-0.227219	-0.0543898
						1421	G	W	-1.67991	-2.4408
						1421	G	Y	-4.43459	NA
						1422	T	A	1.30785	1.85633
						1422	T	C	1.37858	1.9506
						1422	T	D	NA	NA
						1422	T	E	-3.25793	-1.59747
						1422	T	F	-4.60958	NA
						1422	T	G	0.936727	1.0592
						1422	T	H	1.26912	2.21708
						1422	T	I	1.14164	1.46174
						1422	T	K	0.846379	1.52701
						1422	T	L	0.500182	0.33534
						1422	T	M	-4.68278	NA
						1422	T	N	1.39912	1.36492
						1422	T	P	NA	NA
						1422	T	Q	0.988584	1.401
						1422	T	R	-1.86725	NA
						1422	T	S	1.34324	2.24723
						1422	T	V	1.37313	1.83392
						1422	T	W	NA	NA
						1422	T	Y	-0.563065	-1.52022
						1423	T	A	-0.606472	1.00876
						1423	T	C	-0.0890862	0.587601
						1423	T	D	-0.270599	0.537993
						1423	T	E	1.3952	1.61769
						1423	T	F	-0.82062	0.259602
						1423	T	G	-1.1025	0.0579984
						1423	T	H	0.022367	-0.261026
						1423	T	I	1.22563	2.20553
						1423	T	K	-2.56165	NA
						1423	T	L	-0.141154	-0.206087
						1423	T	M	0.148597	0.162512
						1423	T	N	-3.708	NA
						1423	T	P	NA	NA
						1423	T	Q	0.494357	-0.32669
						1423	T	R	-4.11964	NA
						1423	T	S	-0.502088	-0.783118
						1423	T	V	0.868073	1.70136
						1423	T	W	0.188555	0.972444
						1423	T	Y	-1.86907	-1.94179
						1424	L	A	NA	NA
						1424	L	C	NA	NA
						1424	L	D	NA	NA
						1424	L	E	NA	NA
						1424	L	F	NA	NA
						1424	L	G	NA	NA
						1424	L	H	NA	NA
						1424	L	I	-0.102033	1.06281
						1424	L	K	NA	NA
						1424	L	M	-2.66043	-1.90899
						1424	L	N	NA	NA
						1424	L	P	NA	NA
						1424	L	Q	NA	NA
						1424	L	R	NA	NA
						1424	L	S	NA	NA
						1424	L	T	NA	NA
						1424	L	V	NA	NA
						1424	L	W	NA	NA
						1424	L	Y	NA	NA
						1425	E	A	NA	NA
						1425	E	C	-4.30659	NA
						1425	E	D	-1.03697	-0.543349
						1425	E	F	-3.09339	NA
						1425	E	G	NA	NA
						1425	E	H	0.241667	0.0963606
						1425	E	I	-0.588938	-0.186223
						1425	E	K	-3.05006	NA
						1425	E	L	-1.56104	-0.0312495
						1425	E	M	NA	NA
						1425	E	N	-2.41402	NA
						1425	E	P	NA	NA
						1425	E	Q	0.426654	0.5465
						1425	E	R	NA	NA
						1425	E	S	-1.32998	-0.368417
						1425	E	T	-1.82911	-1.66126
						1425	E	V	-3.77164	NA
						1425	E	W	-5.3521	NA
						1425	E	Y	NA	-2.15894
						1426	A	C	0.483609	0.729601
						1426	A	D	NA	NA
						1426	A	E	NA	NA
						1426	A	F	-4.85966	NA
						1426	A	G	-4.99476	NA
						1426	A	H	NA	NA
						1426	A	I	-2.25807	-0.966232
						1426	A	K	NA	NA
						1426	A	L	NA	NA
						1426	A	M	NA	NA
						1426	A	N	-2.58598	-0.684477
						1426	A	P	NA	NA
						1426	A	Q	NA	NA
						1426	A	R	NA	NA
						1426	A	S	NA	NA
						1426	A	T	-0.682634	0.466102
						1426	A	V	-2.5874	NA
						1426	A	W	NA	NA
						1426	A	Y	-3.95422	NA
						1427	L	A	NA	NA
						1427	L	C	NA	NA
						1427	L	D	NA	NA
						1427	L	E	NA	NA
						1427	L	F	NA	NA
						1427	L	G	NA	NA
						1427	L	H	NA	NA
						1427	L	I	-2.65091	-0.421947
						1427	L	K	NA	NA
						1427	L	M	-0.351359	0.031045
						1427	L	N	NA	NA
						1427	L	P	NA	NA
						1427	L	Q	NA	NA
						1427	L	R	NA	NA
						1427	L	S	NA	NA
						1427	L	T	NA	NA
						1427	L	V	NA	NA
						1427	L	W	NA	NA
						1427	L	Y	NA	NA
						1428	F	A	NA	NA
						1428	F	C	NA	NA
						1428	F	D	NA	NA
						1428	F	E	NA	NA
						1428	F	G	NA	NA
						1428	F	H	NA	NA
						1428	F	I	NA	NA
						1428	F	K	NA	NA
						1428	F	L	NA	NA
						1428	F	M	NA	NA
						1428	F	N	NA	NA
						1428	F	P	NA	NA
						1428	F	Q	NA	NA
						1428	F	R	NA	NA
						1428	F	S	NA	NA
						1428	F	T	NA	NA
						1428	F	V	NA	NA
						1428	F	W	NA	NA
						1428	F	Y	NA	NA
						1429	Q	A	NA	NA
						1429	Q	C	NA	NA
						1429	Q	D	NA	NA
						1429	Q	E	NA	NA
						1429	Q	F	NA	NA
						1429	Q	G	NA	NA
						1429	Q	H	-4.32487	NA
						1429	Q	I	NA	NA
						1429	Q	K	NA	NA
						1429	Q	L	NA	NA
						1429	Q	M	NA	NA
						1429	Q	N	NA	NA
						1429	Q	P	NA	NA
						1429	Q	R	NA	NA
						1429	Q	S	NA	NA
						1429	Q	T	NA	NA
						1429	Q	V	NA	NA
						1429	Q	W	NA	NA
						1429	Q	Y	NA	NA
						1430	G	A	-0.657342	0.325621
						1430	G	C	NA	NA
						1430	G	D	NA	NA
						1430	G	E	NA	NA
						1430	G	F	NA	NA
						1430	G	H	NA	NA
						1430	G	I	NA	NA
						1430	G	K	NA	NA
						1430	G	L	NA	NA
						1430	G	M	NA	NA
						1430	G	N	NA	NA
						1430	G	P	NA	NA
						1430	G	Q	NA	NA
						1430	G	R	NA	NA
						1430	G	S	-0.407906	0.694365
						1430	G	T	NA	NA
						1430	G	V	NA	NA
						1430	G	W	NA	NA
						1430	G	Y	NA	NA
						1431	P	A	0.973156	0.560755
						1431	P	C	0.202904	1.43229
						1431	P	D	-1.2898	-0.58668
						1431	P	E	-0.653447	-0.158181
						1431	P	F	0.887629	-0.0724744
						1431	P	G	0.47007	0.76025
						1431	P	H	1.05296	1.30378
						1431	P	I	0.994313	1.90586
						1431	P	K	-1.07345	-1.3917
						1431	P	L	1.14827	1.43953
						1431	P	M	0.754163	1.63961
						1431	P	N	-2.49658	-1.13499
						1431	P	Q	0.75943	2.47442
						1431	P	R	-0.276087	0.242535
						1431	P	S	0.526503	0.813477
						1431	P	T	0.223359	1.51917
						1431	P	V	1.38834	1.12513
						1431	P	W	0.195921	-0.242265
						1431	P	Y	0.0226783	-0.0480503
						1432	P	A	0.976519	1.47906
						1432	P	C	0.643107	2.61404
						1432	P	D	NA	NA
						1432	P	E	-4.46645	-2.23334
						1432	P	F	1.06257	0.149768
						1432	P	G	0.0658964	0.76303
						1432	P	H	0.843129	1.56765
						1432	P	I	-0.692848	0.744493
						1432	P	K	-0.728263	0.459255
						1432	P	L	0.560999	1.05333
						1432	P	M	0.535821	1.61039
						1432	P	N	-1.4123	-0.163491
						1432	P	Q	-0.185621	0.232602
						1432	P	R	-0.105947	-1.19365
						1432	P	S	0.243048	1.72582
						1432	P	T	-0.421717	1.20265
						1432	P	V	0.243249	0.422021
						1432	P	W	0.0810489	0.786137
						1432	P	Y	0.855778	1.03534
						1433	V	A	1.53469	1.44783
						1433	V	C	1.30578	1.81052
						1433	V	D	0.221237	0.89889
						1433	V	E	0.337899	1.60441
						1433	V	F	0.544294	1.84743
						1433	V	G	0.717653	1.21505
						1433	V	H	0.849891	1.73429
						1433	V	I	1.04117	1.67808
						1433	V	K	1.13688	1.51064
						1433	V	L	1.23314	1.89743
						1433	V	M	1.59655	2.57481
						1433	V	N	1.07341	2.02262
						1433	V	P	0.106188	1.3077
						1433	V	Q	1.38123	1.92692
						1433	V	R	1.25617	1.2418
						1433	V	S	1.10704	1.17093
						1433	V	T	1.00763	1.83878
						1433	V	W	-0.0551995	0.249644
						1433	V	Y	0.698035	2.19567
						1434	Y	A	NA	NA
						1434	Y	C	NA	NA
						1434	Y	D	NA	NA
						1434	Y	E	NA	NA
						1434	Y	F	1.1482	2.07336
						1434	Y	G	NA	NA
						1434	Y	H	NA	NA
						1434	Y	I	NA	NA
						1434	Y	K	NA	NA
						1434	Y	L	NA	NA
						1434	Y	M	NA	NA
						1434	Y	N	NA	NA
						1434	Y	P	NA	NA
						1434	Y	Q	NA	NA
						1434	Y	R	NA	NA
						1434	Y	S	NA	NA
						1434	Y	T	NA	NA
						1434	Y	V	NA	NA
						1434	Y	W	1.55724	1.03133

[truncated: 11 more sheets: 11, 12, 13, 14, 15, 16, 17, 18, 19, 20, 21]
