# Supplementary material for: Mapping mutational fitness effects across the coxsackievirus B3 proteome reveals distinct profiles of mutation tolerability
Source: PLoS Biol. 2024 Jul 16;22(7):e3002709. doi: 10.1371/journal.pbio.3002709 (PMC11251597; doi:10.1371/journal.pbio.3002709)
Supplement: S3 Table — Site MFE data, predicted ΔΔG, Shannon entropy, and domain annotations for each residue of the CVB3 genome. (CSV) [file pbio.3002709.s011.csv]

site	protein	pos	aa	ddg	entB	entCVB3	RSA	ss	sitemfe	annotation	domains	domains_source	stability_index	outer.surface.pymol	interface_res.x	interface_res.y
1	VP4	1	M	NA	0	0	NA	loop	-3.64911040404515				NA	NA	NA	NA
2	VP4	2	G	0.199832058	0	0	69.844	loop	-3.64911040404515				19	0	Yes	Yes
3	VP4	3	A	0.277969147	0.025	0.076	50.187	loop	-2.83701012203057				17	0	Yes	Yes
4	VP4	4	Q	0.192491589	0.027	0	41.077	strand	-2.40813546210794				17	0	Yes	Yes
5	VP4	5	V	0.145208926	0.014	0	50.108	strand	-1.48201548089376				15	0	Yes	Yes
6	VP4	6	S	-0.374975895	0	0	44.871	strand	-2.93989325159914				19	0	NA	NA
7	VP4	7	T	0.072483184	0.022	0	61.837	strand	-1.77033917177869				17	0	NA	NA
8	VP4	8	Q	0.084985179	0.008	0	4.5602	loop	-3.39277765715553				15	0	Yes	Yes
9	VP4	9	K	-0.017681395	0	0	13.559	strand	-2.66581255058649				19	0	Yes	Yes
10	VP4	10	T	0.045257895	0.069	0	62.689	loop	-3.00418146759867				11	0	Yes	Yes
11	VP4	11	G	-0.143156196	0	0	69.521	loop	-3.55165215322287				19	0	Yes	Yes
12	VP4	12	A	NA	0.066	0.076	NA	loop	-2.7174452852219				NA	NA	Yes	Yes
13	VP4	13	H	NA	0	0	NA	loop	-3.64911040404515				NA	NA	Yes	Yes
14	VP4	14	E	NA	0.008	0	NA	loop	-3.43458123099954				NA	NA	NA	NA
15	VP4	15	T	NA	0.072	0	NA	loop	-2.2267659380373				NA	NA	Yes	Yes
16	VP4	16	R	NA	0.825	0.26	NA	loop	-0.590689739607825				NA	NA	Yes	Yes
17	VP4	17	L	NA	0.327	0.574	NA	loop	-2.46140782622272				NA	NA	Yes	Yes
18	VP4	18	N	NA	0.866	0.387	NA	loop	-1.82514585596189				NA	NA	Yes	Yes
19	VP4	19	A	NA	0.055	0	NA	loop	-2.83290654241058				NA	NA	Yes	Yes
20	VP4	20	S	NA	0.846	0	NA	loop	-1.0878628931917				NA	NA	Yes	Yes
21	VP4	21	G	NA	0.159	0.076	NA	loop	-1.33866219909161				NA	NA	Yes	Yes
22	VP4	22	N	NA	0.443	0	NA	loop	-1.72517920259802				NA	NA	Yes	Yes
23	VP4	23	S	NA	0.087	0	NA	loop	-3.43107259222715				NA	NA	Yes	Yes
24	VP4	24	I	NA	0.548	0.359	NA	loop	-0.734747478118926				NA	NA	Yes	Yes
25	VP4	25	I	0.152092474	0.058	0	69.922	loop	-3.04960087255542				19	0	Yes	Yes
26	VP4	26	H	-0.217616621	0.068	0	32.07	strand	-2.17880093050813				19	0	Yes	Yes
27	VP4	27	Y	0.865473737	0.03	0	9.3685	strand	-3.19640645456469				13	0	Yes	Yes
28	VP4	28	T	-0.172726447	0	0	13.692	strand	-2.09478245931223				19	0	Yes	Yes
29	VP4	29	N	-0.454439379	0.04	0.076	23.539	strand	-3.14990038679793				17	0	Yes	Yes
30	VP4	30	I	1.101316053	0.056	0	29.733	loop	-3.32726593851992				1	0	Yes	Yes
31	VP4	31	N	0.03393742	0.015	0	5.3	loop	-3.35035680267708				19	0	Yes	Yes
32	VP4	32	Y	0.309557916	0.297	0	24.086	loop	-3.25612745842669				19	0	Yes	Yes
33	VP4	33	Y	1.858888316	0.008	0	7.3009	loop	-3.64911040404515				-11	0	Yes	Yes
34	VP4	34	K	0.181239858	0.058	0	15.326	loop	-3.48679262877724				19	0	Yes	Yes
35	VP4	35	D	0.045407116	0.015	0	7.3516	strand	-3.64911040404515				11	0	Yes	Yes
36	VP4	36	A	0.126266095	0.361	0	18.044	helix	-3.49516002474174				19	0	Yes	Yes
37	VP4	37	A	0.550959474	0.008	0	9.6427	helix	-3.45683718069941				3	0	Yes	Yes
38	VP4	38	S	6.948424421	0.008	0	0	helix	-3.64911040404515				-9	0	Yes	Yes
39	VP4	39	N	0.130330153	0.271	0	9.1253	loop	-2.84307557883431				13	0	Yes	Yes
40	VP4	40	S	-0.073447347	0.277	0	16.831	loop	-3.32363093556573				17	0	Yes	Yes
41	VP4	41	A	6.568317263	0.611	0	4.9157	loop	-3.33794168672124				-13	0	Yes	Yes
42	VP4	42	N	0.230221619	0.253	0.295	60.791	loop	-3.47767430111915				13	0	Yes	Yes
43	VP4	43	R	2.96984	0.008	0	2.0474	loop	-3.64911040404515				-19	0	Yes	Yes
44	VP4	44	Q	0.188890647	0.008	0	28.111	loop	-3.04028704463032				17	0	Yes	Yes
45	VP4	45	D	3.122661053	0.36	0	39.965	loop	-2.75159973712178				-19	0	Yes	Yes
46	VP4	46	F	2.448184053	0.293	0	14.866	loop	-2.3000432709315				-15	0	Yes	Yes
47	VP4	47	T	0.994603053	0.829	0.295	50.815	loop	-1.17135545473927				3	0	Yes	Yes
48	VP4	48	Q	1.011513421	0.008	0	30.321	loop	-1.76419472815282				-7	0	Yes	Yes
49	VP4	49	D	0.032032989	0.015	0	53.153	loop	-3.16454898021172				15	0	Yes	Yes
50	VP4	50	P	2.992152105	0	0	22.06	loop	-3.48488569195266				-19	0	Yes	Yes
51	VP4	51	G	0.480459242	0.7	0.076	43.318	loop	-1.7093897286274				17	0	NA	NA
52	VP4	52	K	2.645577368	0.015	0	13.933	loop	-2.77830789738519				-15	0	Yes	Yes
53	VP4	53	F	4.258137895	0.014	0	6.4246	loop	-3.64911040404515				-19	0	Yes	Yes
54	VP4	54	T	1.298390526	0.057	0	9.9058	loop	-3.11581719823237				5	0	Yes	Yes
55	VP4	55	E	0.479659895	0.238	0	33.056	loop	-2.38906935555987				5	0	Yes	Yes
56	VP4	56	P	4.259133316	0	0	8.4908	loop	-3.64911040404515				-17	0	Yes	Yes
57	VP4	57	V	4.065005789	0.356	0	14.554	strand	-2.88068970396847				-19	0	Yes	Yes
58	VP4	58	K	0.743244319	0.051	0	56.137	loop	-3.02580912976528				5	0	Yes	Yes
59	VP4	59	D	-0.164854942	0.008	0	36.76	loop	-3.64911040404515				17	0	Yes	Yes
60	VP4	60	I	-0.211888979	0.879	0	94.183	loop	-2.90549593175495				19	0	NA	NA
61	VP4	61	M	2.276682474	0	0	17.575	loop	-3.42738606931381				-13	0	Yes	Yes
62	VP4	62	I	0.481268721	0.514	0	59.507	loop	-2.10045725406005				15	0	Yes	Yes
63	VP4	63	K	2.358792105	0	0	38.731	loop	-3.64911040404515				-17	0	Yes	Yes
64	VP4	64	S	-0.851589479	0.523	0.076	34.018	loop	-3.3617084040159				19	0	Yes	Yes
65	VP4	65	L	1.042917105	0.67	0	49.418	loop	-1.58412690649435				-1	0	NA	NA
66	VP4	66	P	1.939002737	0	0	42.186	loop	-3.49092636343739				-15	0	Yes	Yes
67	VP4	67	A	2.314778053	0.008	0	17.1	loop	-3.50565293297795				-13	0	Yes	Yes
68	VP4	68	L	2.110161737	0.008	0	1.7137	loop	-3.64911040404515				-9	0	Yes	Yes
69	VP4	69	N	-0.189788568	0	0	68.61	loop	-3.03418398915135				19	0	Yes	Yes
70	VP2	1	S	NA	0	0	NA	loop	-3.64911040404515				NA	NA	Yes	Yes
71	VP2	2	P	NA	0	0	NA	loop	-3.64911040404515				NA	NA	Yes	Yes
72	VP2	3	T	NA	0.689	0	NA	loop	-3.13343035085203				NA	NA	NA	NA
73	VP2	4	V	NA	0.688	0	NA	loop	-3.64911040404515				NA	NA	NA	NA
74	VP2	5	E	NA	0	0	NA	loop	-3.64911040404515				NA	NA	NA	NA
75	VP2	6	E	NA	0.008	0	NA	loop	-3.37119484865807				NA	NA	NA	NA
76	VP2	7	C	NA	0.008	0	NA	loop	-3.03369431909291				NA	NA	NA	NA
77	VP2	8	G	0.10204161	0	0	174.43	loop	-3.64911040404515				19	0	NA	NA
78	VP2	9	Y	0.788975211	0.289	0	74.985	loop	-3.08922052294236				13	0	Yes	Yes
79	VP2	10	S	1.347895368	0	0	31.233	loop	-3.64911040404515				-9	0	Yes	Yes
80	VP2	11	D	0.0423846	0	0	30.041	loop	-3.64911040404515				13	0	Yes	Yes
81	VP2	12	R	3.614102632	0	0	9.5699	loop	-3.52245483007641				-19	0	Yes	Yes
82	VP2	13	A	0.140554742	0.044	0.26	40.563	loop	-3.494483220661				17	0	Yes	Yes
83	VP2	14	R	0.024421358	0	0	20.886	strand	-3.64911040404515				17	0	Yes	Yes
84	VP2	15	S	-0.020000047	0.102	0	70.065	strand	-3.09715522212684				19	0	Yes	Yes
85	VP2	16	I	1.500079358	0.452	0	22.747	strand	-3.49664704376194				-9	0	Yes	Yes
86	VP2	17	T	-0.138742026	0	0	66.962	strand	-3.38295382491834				19	0	Yes	Yes
87	VP2	18	L	1.823907105	0.154	0	16.765	strand	-3.4858465856562				-13	0	NA	NA
88	VP2	19	G	13.02900579	0.008	0	40.017	loop	-3.64911040404515				-19	0	NA	NA
89	VP2	20	N	-0.022704668	0	0	86.673	loop	-3.64911040404515				17	0	NA	NA
90	VP2	21	S	1.758139037	0	0	15.192	strand	-3.36135769176773				-11	0	NA	NA
91	VP2	22	T	0.185174737	0	0	57.138	strand	-3.34548846993114				17	0	Yes	Yes
92	VP2	23	I	1.891714105	0	0	18.036	strand	-3.64911040404515				-7	0	Yes	Yes
93	VP2	24	T	-0.246354163	0	0	72.904	strand	-3.64911040404515				17	0	Yes	Yes
94	VP2	25	T	2.785694789	0.014	0	12.842	strand	-3.17001208430589				-9	0	Yes	Yes
95	VP2	26	Q	0.026961747	0	0	71.866	loop	-3.64911040404515				17	0	NA	NA
96	VP2	27	E	0.662954037	0	0	44.834	loop	-3.54707953074294				9	0	Yes	Yes
97	VP2	28	C	3.289249311	0.677	0	1.271	loop	-3.42135149692066				3	0	Yes	Yes
98	VP2	29	A	7.148051684	0	0	1.5791	loop	-3.44791288777116				-9	0	Yes	Yes
99	VP2	30	N	1.275321053	0	0	6.2869	loop	-3.64911040404515				-1	0	Yes	Yes
100	VP2	31	V	1.913388895	0	0	7.3489	loop	-3.64911040404515				-7	0	Yes	Yes
101	VP2	32	V	4.422605053	0.063	0	0.037766	strand	-3.28128721676586				-15	0	Yes	Yes
102	VP2	33	V	3.952815574	0.107	0	6.5479	strand	-3.64911040404515				-15	0	Yes	Yes
103	VP2	34	G	13.73168053	0.589	0	0.84542	loop	-3.47517757322182				-19	0	Yes	Yes
104	VP2	35	Y	3.715815526	0	0	2.088	loop	-3.64911040404515				-13	0	Yes	Yes
105	VP2	36	G	4.110445789	0.008	0	60.276	loop	-3.53985087230481				-19	0	Yes	Yes
106	VP2	37	V	0.107374505	1.318	0	22.904	loop	-2.02655500454285				15	0	Yes	Yes
107	VP2	38	W	2.225780316	0	0	44.182	loop	-3.64911040404515				-13	0	Yes	Yes
108	VP2	39	P	6.033971579	0.008	0	5.5505	loop	-3.64911040404515				-19	0	NA	NA
109	VP2	40	D	0.077715995	1.666	0.076	68.39	loop	-2.14106692962784				15	0	NA	NA
110	VP2	41	Y	2.015407842	0	0	37.244	loop	-3.64911040404515				-15	0	NA	NA
111	VP2	42	L	2.845753368	0	0	8.2022	loop	-3.32774841946808				-17	0	Yes	Yes
112	VP2	43	K	0.209590976	1.311	0.076	71.326	loop	-0.634966028324913				19	0	Yes	Yes
113	VP2	44	D	-0.185870121	0.023	0	35.55	loop	-3.03476966417322				19	0	Yes	Yes
114	VP2	45	S	0.166893074	1.688	1.057	29.681	loop	-1.56161583703267				19	0	Yes	Yes
115	VP2	46	E	0.731984111	0.109	0	26.606	loop	-3.64911040404515				13	0	Yes	Yes
116	VP2	47	A	0.849663697	0.008	0	3.864	loop	-3.64911040404515				3	0	Yes	Yes
117	VP2	48	T	0.159211468	0.121	0	3.3003	loop	-3.17602191098716				13	0	Yes	Yes
118	VP2	49	A	1.514771632	0.083	0	3.5463	loop	-3.4944212444266				-1	0	Yes	Yes
119	VP2	50	E	0.175496792	0.413	0	1.6831	loop	-3.21522004247223				19	0	Yes	Yes
120	VP2	51	D	1.119241211	0.023	0	11.247	strand	-3.64911040404515				-7	0	Yes	Yes
121	VP2	52	Q	0.240897179	0.035	0	51.112	loop	-3.23570929939787				19	0	Yes	Yes
122	VP2	53	P	1.849257737	0.014	0	9.6526	loop	-3.64911040404515				-11	0	Yes	Yes
123	VP2	54	T	-0.244936025	0.04	0	41.761	strand	-3.64911040404515				17	0	NA	NA
124	VP2	55	Q	0.723068416	0.056	0	44.768	loop	-2.64504187310161				3	0	NA	NA
125	VP2	56	P	2.880686316	0.022	0	19.068	loop	-3.64911040404515				-19	0	NA	NA
126	VP2	57	D	0.689558953	0.008	0	42.238	loop	-3.64911040404515				11	0	NA	NA
127	VP2	58	V	-0.127494562	0.014	0	63.655	loop	-3.64911040404515				19	0	NA	NA
128	VP2	59	A	0.270928595	0.008	0	40.409	loop	-3.34560116604907				17	0	NA	NA
129	VP2	60	T	6.516448	0.027	0.076	0	loop	-3.50493864354648				-9	0	NA	NA
130	VP2	61	C	3.506155521	0	0	8.9151	loop	-3.46663417415559				-11	0	NA	NA
131	VP2	62	R	2.916841989	0.008	0	42.812	loop	-3.64911040404515				-3	0	NA	NA
132	VP2	63	F	4.444689474	0	0	2.8233	loop	-3.64911040404515				-19	0	NA	NA
133	VP2	64	Y	2.357417632	0.008	0	5.2404	strand	-3.64911040404515				-11	0	NA	NA
134	VP2	65	T	-0.085927821	0	0	61.953	strand	-3.64911040404515				13	1	NA	NA
135	VP2	66	L	3.086759195	0.014	0	6.0161	strand	-3.64911040404515				-15	1	NA	NA
136	VP2	67	D	-0.283173784	0.975	0	56.813	strand	-3.64911040404515				17	1	NA	NA
137	VP2	68	S	0.573316289	0	0	38.139	strand	-3.64911040404515				7	1	NA	NA
138	VP2	69	V	2.117964768	0.289	0	9.4781	strand	-3.00113815812954				-1	1	NA	NA
139	VP2	70	Q	-0.019821763	1.77	0	50.701	strand	-1.06469828132281				17	1	NA	NA
140	VP2	71	W	5.002877684	0.008	0	0.97526	strand	-3.64911040404515				-17	0	NA	NA
141	VP2	72	Q	0.752100474	1.022	0	56.417	loop	-3.28178170032663				15	1	Yes	Yes
142	VP2	73	K	0.678837737	1.478	0	53.003	loop	-3.35076101578847				7	1	NA	NA
143	VP2	74	T	-0.103724268	1.882	0.076	82.553	loop	-1.41993970424142				17	1	NA	NA
144	VP2	75	S	2.845236726	0.008	0	12.975	loop	-3.3505937995366				-9	1	NA	NA
145	VP2	76	P	2.941224737	1.405	0.131	22.977	loop	-1.72928924758715				-17	1	Yes	Yes
146	VP2	77	G	20.77726421	0	0	0.58269	loop	-3.64911040404515				-19	0	NA	NA
147	VP2	78	W	3.702989947	0.008	0	4.0593	strand	-3.64911040404515				-15	1	NA	NA
148	VP2	79	W	4.46384	0	0	0.3589	strand	-3.64911040404515				-19	0	NA	NA
149	VP2	80	W	4.513785263	0.015	0	2.2082	strand	-3.43409603432266				-19	1	NA	NA
150	VP2	81	K	2.557903366	0	0	0.85556	strand	-3.4255845970876				-9	1	Yes	Yes
151	VP2	82	L	4.712574211	0.278	0	0.27295	helix	-3.42829230132597				-17	0	NA	NA
152	VP2	83	P	3.935346316	0.015	0	4.5966	helix	-3.64911040404515				-19	0	Yes	Yes
153	VP2	84	D	0.575408263	0.702	0	8.5717	helix	-3.64911040404515				11	1	Yes	Yes
154	VP2	85	A	5.540505158	0.056	0	0.79784	helix	-2.69682808792377				-11	0	Yes	Yes
155	VP2	86	L	5.450754	0.008	0	0	helix	-3.07855327509006				-17	0	NA	NA
156	VP2	87	S	1.649141989	1.04	0	22.507	loop	-2.49213139054384				-1	1	Yes	Yes
157	VP2	88	N	0.602968989	0.997	0.131	60.391	loop	-2.0672588314567				13	1	Yes	Yes
158	VP2	89	L	1.737829621	0.244	0	24.158	loop	-3.34975462850873				-11	1	NA	NA
159	VP2	90	G	2.035107895	0.008	0	69.908	helix	-3.64911040404515				-19	1	NA	NA
160	VP2	91	L	0.724376158	0	0	37.196	helix	-3.64911040404515				7	0	NA	NA
161	VP2	92	F	3.467130158	0	0	0	helix	-3.64911040404515				-17	0	Yes	Yes
162	VP2	93	G	6.816197368	0.144	0	5.1073	helix	-3.15298868275622				-19	1	Yes	Yes
163	VP2	94	Q	0.238336053	0	0	55.595	helix	-3.49495369089763				13	1	Yes	Yes
164	VP2	95	N	0.839960637	0.008	0	8.4095	helix	-3.64911040404515				5	0	Yes	Yes
165	VP2	96	M	5.020508895	0	0	1.1389	helix	-3.45603387651972				-17	0	Yes	Yes
166	VP2	97	Q	0.780157172	1.476	0	33.696	helix	-2.12929433368655				5	1	NA	NA
167	VP2	98	Y	0.661391753	0.014	0.076	30.942	helix	-3.34186242489403				9	0	Yes	Yes
168	VP2	99	H	1.455112174	0	0	7.3311	strand	-3.64911040404515				-5	0	NA	NA
169	VP2	100	Y	0.751495079	0	0	0.27222	strand	-3.64911040404515				7	0	Yes	Yes
170	VP2	101	L	2.525292895	0	0	0.7804	strand	-3.64911040404515				-13	0	Yes	Yes
171	VP2	102	G	5.883119316	0	0	3.688	strand	-3.64911040404515				-13	0	Yes	Yes
172	VP2	103	R	4.728563158	0.008	0	12.815	strand	-3.64911040404515				-19	0	NA	NA
173	VP2	104	T	0.373531421	1.02	0.26	5.0428	strand	-3.32273310584082				9	0	NA	NA
174	VP2	105	G	11.53816842	0	0	1.3441	strand	-2.94701332453714				-19	0	NA	NA
175	VP2	106	Y	2.131823737	0.008	0	2.0147	strand	-3.42445370411801				-9	0	Yes	Yes
176	VP2	107	T	0.034593846	0	0	1.2926	strand	-3.48630249905153				7	0	Yes	Yes
177	VP2	108	V	4.779232053	0.488	0.26	0.24628	strand	-2.97142894357158				-15	0	NA	NA
178	VP2	109	H	0.757933421	0.014	0	1.429	strand	-3.64911040404515				5	0	NA	NA
179	VP2	110	V	5.447752368	0.022	0	0	strand	-3.64911040404515				-13	0	NA	NA
180	VP2	111	Q	0.970901737	0	0	30.056	strand	-3.64911040404515				-1	0	NA	NA
181	VP2	112	C	5.949123684	0.008	0	3.7692	loop	-3.40238666581425				-15	1	NA	NA
182	VP2	113	N	-0.07938802	0	0	66.515	loop	-3.64911040404515				19	1	NA	NA
183	VP2	114	A	5.702952316	0	0	19.393	loop	-3.64911040404515				-11	1	NA	NA
184	VP2	115	S	1.531541	0.008	0	42.59	loop	-3.64911040404515				-9	1	NA	NA
185	VP2	116	K	0.581579763	0.131	0.076	49.479	loop	-3.23521945010023				7	1	Yes	Yes
186	VP2	117	F	1.648517053	0.014	0	27.72	loop	-3.64911040404515				-11	1	Yes	Yes
187	VP2	118	H	0.592365063	0	0	2.8937	loop	-3.64911040404515				5	1	Yes	Yes
188	VP2	119	Q	1.179560316	0	0	1.8693	strand	-3.64911040404515				-1	0	Yes	Yes
189	VP2	120	G	21.44745947	0.008	0.076	0	strand	-3.64911040404515				-19	0	Yes	Yes
190	VP2	121	C	8.174663579	0.062	0	0	strand	-2.80983046544591				-17	0	Yes	Yes
191	VP2	122	L	7.319183684	0.097	0	0	strand	-3.07417902004752				-19	0	Yes	Yes
192	VP2	123	L	4.470979474	0.033	0	0.20909	strand	-3.64911040404515				-17	0	NA	NA
193	VP2	124	V	6.197459684	0.02	0	0.0098433	strand	-3.38118042939661				-17	0	NA	NA
194	VP2	125	V	8.132098375	0.03	0	0	strand	-2.81694125294166				-15	0	NA	NA
195	VP2	126	C	2.933450263	0	0	0.096379	strand	-2.42088078920286				-5	0	NA	NA
196	VP2	127	V	4.645151684	0.014	0	0	strand	-3.15018002272946				-17	0	NA	NA
197	VP2	128	P	4.952595632	0	0	0	strand	-2.9526586160326				-17	0	Yes	Yes
198	VP2	129	E	4.319035158	0.025	0	0.30945	loop	-3.64911040404515				-11	0	Yes	Yes
199	VP2	130	A	3.758577579	0.008	0	0	loop	-3.16240448893466				-15	0	Yes	Yes
200	VP2	131	E	5.348443158	0.066	0	0.8609	loop	-3.64911040404515				-19	0	Yes	Yes
201	VP2	132	M	3.238459084	0	0	0	loop	-3.29736520443246				-13	0	Yes	Yes
202	VP2	133	G	16.95676263	0.015	0.076	0	loop	-3.64911040404515				-19	0	Yes	Yes
203	VP2	134	C	10.05128205	0.846	0	0	strand	-3.64911040404515				-17	0	Yes	Yes
204	VP2	135	A	10.76519432	0.914	0	2.4659	loop	-3.28234386009247				-11	1	NA	NA
205	VP2	136	T	0.496196367	1.733	0	12.743	loop	-2.44972027794459				11	1	NA	NA
206	VP2	137	L	1.416309242	1.664	0	21.509	loop	0.443803896784731				-13	1	Yes	Yes
207	VP2	138	D	-0.164992742	1.732	0	77.692	loop	-1.15101688551667				19	1	Yes	Yes
208	VP2	139	N	0.675860316	1.934	0	28.544	loop	-3.30706385900293				11	1	Yes	Yes
209	VP2	140	T	-0.102939342	1.518	0	22.818	loop	-1.52118248366159				17	1	Yes	Yes
210	VP2	141	P	11.32108421	1.534	0	1.5747	loop	-3.48518890816689				-19	1	Yes	Yes
211	VP2	142	S	0.0581939	1.773	0.076	26.074	loop	-0.208594765300529				13	1	NA	NA
212	VP2	143	S	-0.297438316	2.086	0	20.521	helix	-0.759561302264152				17	1	Yes	Yes
213	VP2	144	A	0.239911795	2.052	0.731	78.61	helix	-0.590301773751009				19	1	Yes	Yes
214	VP2	145	E	0.707081105	2.044	0	21.888	helix	-3.15641257439814				11	1	NA	NA
215	VP2	146	L	6.042737316	0.639	0	0.24203	helix	-3.42471987852648				-17	0	Yes	Yes
216	VP2	147	L	2.601307158	1.154	0	10.369	loop	-3.49929515048096				-17	1	Yes	Yes
217	VP2	148	G	6.314655263	1.685	0	29.784	loop	-3.27111673994417				-19	1	Yes	Yes
218	VP2	149	G	0.423806794	0.991	0	27.411	loop	-2.55139722225198				7	1	Yes	Yes
219	VP2	150	D	-0.438870316	0.805	0	26.145	loop	-3.64911040404515				13	1	Yes	Yes
220	VP2	151	S	0.271877003	2.132	0.605	44.234	loop	-0.859891217348501				15	1	Yes	Yes
221	VP2	152	A	3.775096842	0.392	0	13.254	loop	-2.08608819268679				-17	1	Yes	Yes
222	VP2	153	K	2.901484263	1.73	0	17.865	strand	-2.4064564485993				-17	1	Yes	Yes
223	VP2	154	E	0.042003705	1.869	0	57.16	strand	-3.1506842100747				17	1	Yes	Yes
224	VP2	155	F	4.224844211	0.025	0	1.5434	loop	-3.49336893543033				-19	1	Yes	Yes
225	VP2	156	A	0.414447358	1.637	0.221	10.554	strand	-1.38859911773717				9	1	Yes	Yes
226	VP2	157	D	-0.1875298	2.004	0.862	68.822	loop	-3.64911040404515				19	1	Yes	Yes
227	VP2	158	K	0.327525904	1.852	0.822	59.785	loop	-0.730534091955004				17	1	Yes	Yes
228	VP2	159	P	1.936087895	2.014	0	44.085	loop	-3.32492892020469				-19	1	Yes	Yes
229	VP2	160	V	1.406913737	1.952	0.693	15.777	loop	-2.76166056464885				-9	1	NA	NA
230	VP2	161	A	-0.007886668	1.307	0.076	77.187	loop	-1.45971891482734				19	1	Yes	Yes
231	VP2	162	S	-0.226927147	0.754	0.131	57.394	loop	-1.0294722261837				19	1	Yes	Yes
232	VP2	163	G	3.23599	1.067	0.076	71.734	loop	-2.4702514256488				-19	1	Yes	Yes
233	VP2	164	S	-0.554304289	1.596	0.295	94.501	loop	-1.3470068383412				19	1	Yes	Yes
234	VP2	165	N	-0.140789337	1.965	0	23.835	loop	-1.94781604020918				17	1	NA	NA
235	VP2	166	K	0.04336	1.569	0.076	51.058	loop	0.870135052488936				17	1	NA	NA
236	VP2	167	L	1.127932979	1.914	0	35.667	loop	-1.022977188682				-1	1	Yes	Yes
237	VP2	168	V	5.359334368	0.368	0	0.033347	strand	-2.6258152842773				-15	0	Yes	Yes
238	VP2	169	Q	2.871100516	0	0	2.1592	loop	-3.64911040404515				-7	1	Yes	Yes
239	VP2	170	R	3.423479737	1.647	0.179	27.725	loop	-2.60998254646795				-15	1	NA	NA
240	VP2	171	V	6.776009811	1.198	0.359	0	strand	-2.83677648907643				-13	0	Yes	Yes
241	VP2	172	V	2.119860368	0.067	0	3.1988	helix	-3.04004370750445				-11	1	Yes	Yes
242	VP2	173	Y	1.420960989	1.8	0.179	1.0558	helix	-1.96860942680389				-5	1	Yes	Yes
243	VP2	174	N	6.384073632	0	0	0	helix	-3.45502770018452				-17	0	Yes	Yes
244	VP2	175	A	4.554393284	0.014	0	0.051753	loop	-3.35572394773175				-13	0	NA	NA
245	VP2	176	G	11.91749895	0.204	0	0.027316	loop	-3.32164284998497				-19	0	Yes	Yes
246	VP2	177	M	4.072511579	0.03	0	7.27	loop	-3.49556994825402				-17	1	Yes	Yes
247	VP2	178	G	20.99109368	0.008	0	0	loop	-3.47612181708876				-19	0	Yes	Yes
248	VP2	179	V	2.271290526	0.322	0.328	7.8459	strand	-3.01666534101673				-13	1	Yes	Yes
249	VP2	180	G	-0.397949947	0.567	0	7.2648	loop	-3.16081826360209				11	1	Yes	Yes
250	VP2	181	V	5.202464842	0.145	0.076	0	helix	-2.83787185853191				-15	0	Yes	Yes
251	VP2	182	G	9.416968947	0	0	2.648	helix	-3.64911040404515				-19	0	Yes	Yes
252	VP2	183	N	0.874235984	0	0	4.2841	helix	-3.4086254371864				7	0	Yes	Yes
253	VP2	184	L	4.467996474	0	0	0	loop	-3.21669308744645				-17	0	Yes	Yes
254	VP2	185	T	1.756892723	0.008	0	3.047	loop	-2.73963991862332				11	0	Yes	Yes
255	VP2	186	I	4.802701053	0.087	0	2.6423	loop	-3.06702433778538				-13	0	Yes	Yes
256	VP2	187	F	4.450183158	0.624	0	1.8934	loop	-3.46201585995151				-19	0	Yes	Yes
257	VP2	188	P	8.059111053	0.008	0.076	3.4421	loop	-3.64911040404515				-19	0	Yes	Yes
258	VP2	189	H	1.582674289	0	0	8.4632	strand	-3.64911040404515				-3	0	Yes	Yes
259	VP2	190	Q	5.662884632	0.03	0	0.15141	strand	-3.64911040404515				-9	0	Yes	Yes
260	VP2	191	W	3.981944105	0.03	0	0.24442	strand	-3.64911040404515				-17	0	Yes	Yes
261	VP2	192	I	5.712176105	0.161	0	0	strand	-3.38120167202193				-15	0	NA	NA
262	VP2	193	N	7.497595263	0.02	0	0	strand	-3.64911040404515				-19	0	Yes	Yes
263	VP2	194	L	4.045055632	0	0	4.5873	loop	-3.64911040404515				-17	1	Yes	Yes
264	VP2	195	R	1.553856579	0.008	0	10.621	loop	-3.64911040404515				-1	1	Yes	Yes
265	VP2	196	T	2.527912316	0	0	6.4448	loop	-3.47507323612799				3	0	Yes	Yes
266	VP2	197	N	3.532913158	0	0	0.54843	loop	-3.44331153102305				-7	0	Yes	Yes
267	VP2	198	N	0.639633474	0	0	23.441	loop	-3.64911040404515				9	0	NA	NA
268	VP2	199	S	1.850677653	0.435	0	4.1554	strand	-3.47502376096287				-3	0	NA	NA
269	VP2	200	A	8.606816316	0	0	0.085323	strand	-3.22451156174302				-19	0	NA	NA
270	VP2	201	T	2.736270716	0	0	2.38	strand	-3.50499299399419				-11	0	NA	NA
271	VP2	202	I	6.790202368	0.053	0	0	strand	-3.43469706012619				-15	0	NA	NA
272	VP2	203	V	2.889938842	0.008	0	1.7949	strand	-3.64911040404515				-15	0	NA	NA
273	VP2	204	M	3.222217316	0.167	0.076	0.72141	strand	-3.64911040404515				-13	0	NA	NA
274	VP2	205	P	4.679661053	0	0	2.4942	loop	-3.51268797911627				-19	0	Yes	Yes
275	VP2	206	Y	2.591256626	0	0	12.34	loop	-3.64911040404515				-17	0	Yes	Yes
276	VP2	207	T	1.763672105	0.341	0	0.21473	loop	-2.80486142310134				1	0	Yes	Yes
277	VP2	208	N	4.126675842	0	0	2.0105	loop	-3.64911040404515				-13	0	Yes	Yes
278	VP2	209	S	0.104596122	0.294	0	7.4926	loop	-2.8692336010998				3	0	Yes	Yes
279	VP2	210	V	0.812934637	0.008	0	1.2392	loop	-3.45795077631322				11	0	Yes	Yes
280	VP2	211	P	3.338867895	0	0	3.1582	loop	-3.64911040404515				-17	0	Yes	Yes
281	VP2	212	M	2.924697789	0	0	1.5528	loop	-3.43722708361558				-13	0	Yes	Yes
282	VP2	213	D	1.990625168	0	0	8.3609	strand	-3.64911040404515				-15	0	Yes	Yes
283	VP2	214	N	1.865382632	0.174	0	1.6597	loop	-2.58819086562629				-7	0	Yes	Yes
284	VP2	215	M	2.202632047	0.05	0	8.1348	loop	-2.86510631436452				-13	0	NA	NA
285	VP2	216	F	1.958122737	0.624	0	11.16	loop	-2.99294390868156				-13	1	Yes	Yes
286	VP2	217	R	3.452100632	0.008	0	1.4083	loop	-3.64911040404515				-5	0	Yes	Yes
287	VP2	218	H	1.936191579	0	0	3.0382	strand	-3.64911040404515				3	0	Yes	Yes
288	VP2	219	N	1.334412	1.14	0	0.72098	loop	-2.84724789270048				-1	0	Yes	Yes
289	VP2	220	N	-0.263254684	0.023	0	7.0637	loop	-2.51569634506822				15	0	Yes	Yes
290	VP2	221	V	3.020099158	0.342	0.504	1.9673	strand	-2.38766381596594				-11	0	NA	NA
291	VP2	222	T	7.185663368	0.015	0	0	strand	-3.64911040404515				-17	0	NA	NA
292	VP2	223	L	5.523408421	0	0	0	strand	-3.31016500055991				-19	0	NA	NA
293	VP2	224	M	4.687211053	0	0	0	strand	-3.64911040404515				-19	0	NA	NA
294	VP2	225	V	5.227182947	0.667	0	0	strand	-3.04667258054477				-13	0	NA	NA
295	VP2	226	I	5.219389253	0.025	0	0.025894	strand	-3.2923127179288				-15	0	Yes	Yes
296	VP2	227	P	5.836514211	0	0	5.107	strand	-3.64911040404515				-19	1	Yes	Yes
297	VP2	228	F	4.698028947	0.008	0	0.21475	strand	-3.64911040404515				-19	0	Yes	Yes
298	VP2	229	V	5.710285895	0.7	0	0.13238	strand	-2.86847663144495				-17	0	Yes	Yes
299	VP2	230	P	1.942374263	1.063	0.076	33.623	strand	-1.7661628383667				-15	1	Yes	Yes
300	VP2	231	L	4.175439158	0	0	0.51768	strand	-3.52333943649248				-15	0	NA	NA
301	VP2	232	D	0.876129489	1.273	0	18.179	strand	-3.3533535824933				11	1	Yes	Yes
302	VP2	233	Y	1.997128841	0.815	0	20.211	loop	-3.42957130056608				-9	1	Yes	Yes
303	VP2	234	C	0.584081763	1.539	0	15.005	loop	-2.70125076994344				9	1	Yes	Yes
304	VP2	235	P	0.83986	1.876	0.179	98.797	loop	-1.89848286313799				15	1	Yes	Yes
305	VP2	236	G	1.531652737	1.238	0.076	101.52	loop	-3.52064341359353				-9	1	NA	NA
306	VP2	237	S	1.036037542	0.766	0	22.32	loop	-3.14827738045121				9	1	Yes	Yes
307	VP2	238	T	-0.660401	0.659	0	64.523	loop	-3.47406704074917				19	1	NA	NA
308	VP2	239	T	-0.2383566	1.085	0	65.421	loop	-3.46870934774257				19	1	NA	NA
309	VP2	240	Y	0.836969737	0.324	0	59.418	loop	-2.67787104313717				3	1	NA	NA
310	VP2	241	V	3.496335684	0.486	0	2.2603	strand	-3.5254623794329				-13	1	NA	NA
311	VP2	242	P	2.31361	0	0	32.481	strand	-3.64911040404515				-19	1	NA	NA
312	VP2	243	I	5.615273579	0.324	0	0.075836	strand	-3.44610055251695				-13	0	NA	NA
313	VP2	244	T	1.313444421	0	0	19.941	strand	-3.64911040404515				-3	1	NA	NA
314	VP2	245	V	6.028068526	0.241	0.076	0.25827	strand	-3.2832262514979				-17	0	NA	NA
315	VP2	246	T	2.074751484	0	0	0.67494	strand	-3.47367949033248				-7	0	NA	NA
316	VP2	247	I	5.148309474	0.519	0	0	strand	-3.28536377063567				-19	0	NA	NA
317	VP2	248	A	13.30467358	0.008	0	0	strand	-3.64911040404515				-15	0	NA	NA
318	VP2	249	P	11.55709842	0.02	0	0	strand	-3.64911040404515				-19	0	NA	NA
319	VP2	250	M	2.2846286	0	0	9.5662	strand	-3.48244380352456				-9	0	NA	NA
320	VP2	251	C	1.438072211	1.016	0.402	18.58	strand	-1.7012153910752				1	0	NA	NA
321	VP2	252	A	8.861857895	0.022	0	0.69237	strand	-2.93260108269362				-17	0	NA	NA
322	VP2	253	E	3.021630421	0	0	1.4024	strand	-3.64911040404515				-7	0	Yes	Yes
323	VP2	254	Y	4.171523421	0	0	0.70902	strand	-3.64911040404515				-15	0	NA	NA
324	VP2	255	N	1.370256668	0.008	0	0.65509	strand	-3.49701126877479				-1	0	Yes	Yes
325	VP2	256	G	3.007151053	0	0	0.047678	strand	-3.64911040404515				-19	0	Yes	Yes
326	VP2	257	L	0.241858558	0.008	0	43.905	strand	-3.64911040404515				17	0	Yes	Yes
327	VP2	258	R	0.730704947	0	0	0.29969	loop	-3.64911040404515				7	0	Yes	Yes
328	VP2	259	L	0.082549545	0.029	0	14.927	loop	-3.16704597759621				19	1	Yes	Yes
329	VP2	260	A	-0.059765474	0.254	0	23.122	loop	-3.50739639443142				15	1	Yes	Yes
330	VP2	261	G	2.854672105	1.304	0.558	26.609	loop	-0.837552109978936				-19	1	Yes	Yes
331	VP2	262	H	-0.175095263	1.743	0	55.835	loop	-1.03799146805858				17	1	Yes	Yes
332	VP2	263	Q	0.276270125	0	0	75.541	loop	-3.64911040404515	cleavage_site			17	1	Yes	Yes
333	VP3	1	G	0.072833984	0	0	7.8618	loop	-3.64911040404515	cleavage_site			19	0	Yes	Yes
334	VP3	2	L	0.042481015	0.294	0	14.644	strand	-3.64911040404515				19	0	Yes	Yes
335	VP3	3	P	0.677100026	0	0	10.959	strand	-3.64911040404515				19	0	Yes	Yes
336	VP3	4	T	0.391326294	0.745	0	4.2382	strand	-3.11751200524889				17	0	Yes	Yes
337	VP3	5	M	0.113872261	0.435	0	2.1682	strand	-3.49396192864338				13	0	Yes	Yes
338	VP3	6	N	0.012938147	0.914	0	9.7185	strand	-2.19605846289376				19	0	Yes	Yes
339	VP3	7	T	-0.173670099	0.156	0	1.4101	loop	-3.41418769904467				19	0	Yes	Yes
340	VP3	8	P	0.786979579	0	0	5.9889	loop	-3.64911040404515				19	0	Yes	Yes
341	VP3	9	G	3.387811579	0.008	0.076	0.67445	loop	-3.64911040404515				-19	0	Yes	Yes
342	VP3	10	S	0.457456326	0.008	0	2.4248	loop	-3.64911040404515				17	0	Yes	Yes
343	VP3	11	C	0.381435626	0.901	0	17.695	loop	-2.66445330204899				11	0	Yes	Yes
344	VP3	12	Q	-0.504089587	0.008	0	4.9228	loop	-3.64911040404515				17	0	Yes	Yes
345	VP3	13	F	1.671178842	0	0	0.14035	strand	-3.64911040404515				-13	0	Yes	Yes
346	VP3	14	L	0.390270363	0.12	0	0.91252	strand	-3.64911040404515				19	0	Yes	Yes
347	VP3	15	T	0.119717789	0	0	1.4918	loop	-3.64911040404515				17	0	Yes	Yes
348	VP3	16	S	-0.827064821	0.008	0	1.1096	loop	-3.64911040404515				17	0	Yes	Yes
349	VP3	17	D	1.454452163	0.008	0	1.8087	loop	-3.4445685011745				-5	0	Yes	Yes
350	VP3	18	D	1.808287895	0.044	0	21.126	loop	-3.64911040404515				-15	0	Yes	Yes
351	VP3	19	F	0.126345691	0.337	0	8.6364	loop	-3.64911040404515				17	0	Yes	Yes
352	VP3	20	Q	0.258783	0	0	8.452	loop	-3.64911040404515				15	0	Yes	Yes
353	VP3	21	S	1.173575237	0	0	1.0109	loop	-3.64911040404515				-1	0	Yes	Yes
354	VP3	22	P	1.561453	0	0	4.4731	loop	-3.64911040404515				-15	0	Yes	Yes
355	VP3	23	S	2.456665684	0.619	0.221	7.8151	strand	-3.14959723330994				-3	0	Yes	Yes
356	VP3	24	A	0.553862258	0.022	0.076	1.4007	loop	-3.48132784773179				9	0	Yes	Yes
357	VP3	25	M	1.987230168	0.241	0	2.8389	loop	-3.50705027931807				-11	0	Yes	Yes
358	VP3	26	P	1.642362316	0.008	0	4.7297	loop	-3.64911040404515				-15	0	Yes	Yes
359	VP3	27	Q	0.935840353	0.169	0	0.66919	loop	-3.64911040404515				5	0	Yes	Yes
360	VP3	28	Y	2.337510579	0.28	0	2.629	loop	-3.64911040404515				-11	0	Yes	Yes
361	VP3	29	D	0.298972125	0.008	0	6.28	loop	-3.64911040404515				19	0	Yes	Yes
362	VP3	30	V	-0.061989868	0.264	0	16.783	loop	-2.83279122229864				19	0	Yes	Yes
363	VP3	31	T	0.389378274	0.038	0	0	loop	-3.64911040404515				13	0	Yes	Yes
364	VP3	32	P	1.396553842	0.015	0	11.38	loop	-3.64911040404515				-15	0	Yes	Yes
365	VP3	33	E	1.186104263	0.728	0	45.745	loop	-2.52759245121928				-9	0	Yes	Yes
366	VP3	34	M	2.042590579	0.801	0	9.7102	loop	-3.45668427277178				-9	0	Yes	Yes
367	VP3	35	R	0.559947453	2.008	0.923	72.25	loop	-0.493223554977252				13	0	Yes	Yes
368	VP3	36	I	3.700594321	0	0	1.9208	loop	-3.47798277134654				-13	0	Yes	Yes
369	VP3	37	P	5.841052105	0	0	5.8947	loop	-3.49369146530305				-19	0	Yes	Yes
370	VP3	38	G	18.78553316	0	0	0.44872	loop	-3.64911040404515				-19	0	Yes	Yes
371	VP3	39	E	0.548158053	0.746	0	35.102	strand	-3.03217650165409				7	0	Yes	Yes
372	VP3	40	V	7.773457263	0.008	0	2.5027	strand	-2.78903937530409				-17	0	Yes	Yes
373	VP3	41	K	1.521087895	1.419	0	33.149	loop	-1.52589620229165				-7	0	Yes	Yes
374	VP3	42	N	0.021151232	0	0	1.5071	strand	-3.64911040404515				11	0	Yes	Yes
375	VP3	43	L	4.395522021	0.059	0	0.12863	helix	-3.48565152735661				-17	0	Yes	Yes
376	VP3	44	M	4.707673684	0	0	0	helix	-3.13306058379909				-17	0	Yes	Yes
377	VP3	45	E	5.783937368	0	0	0.064362	helix	-3.51379085318513				-19	0	Yes	Yes
378	VP3	46	I	5.584632105	0.258	0	0.089043	loop	-3.30305170548507				-13	0	Yes	Yes
379	VP3	47	A	7.216617137	0	0	0.35145	loop	-2.7136615206035				-13	0	NA	NA
380	VP3	48	E	1.124969205	0	0	3.9247	loop	-3.64911040404515				7	0	Yes	Yes
381	VP3	49	V	2.211439632	0.008	0	3.2449	loop	-3.4574964405059				-11	0	Yes	Yes
382	VP3	50	D	-0.259792684	0	0	9.3676	loop	-3.64911040404515				11	0	Yes	Yes
383	VP3	51	S	6.926305842	0.023	0	0	strand	-3.26711413753148				-9	0	Yes	Yes
384	VP3	52	V	6.618687953	0.065	0	1.8635	strand	-3.51313307945725				-15	1	Yes	Yes
385	VP3	53	V	8.261344737	0.193	0	0.37237	strand	-3.34139587123014				-19	0	Yes	Yes
386	VP3	54	P	6.544534737	0	0	2.8745	loop	-3.49722526932164				-19	1	Yes	Yes
387	VP3	55	V	5.977069211	0.566	0	0.38663	loop	-3.13115520121494				-17	0	Yes	Yes
388	VP3	56	Q	1.455716	0.308	0	8.8381	loop	-1.83731399324439				-11	1	Yes	Yes
389	VP3	57	N	5.809959253	0	0	0.073053	loop	-3.64911040404515				-13	0	Yes	Yes
390	VP3	58	V	0.166220121	1.342	0.646	25.922	loop	-2.47509475216265				17	1	NA	NA
391	VP3	59	G	2.014015789	2.002	0	47.529	loop	0.0420036624090545				-19	1	NA	NA
392	VP3	60	E	0.981053537	1.633	0	83.288	loop	-2.74371856087029				-3	1	NA	NA
393	VP3	61	K	1.143319137	1.357	0	31.49	helix	-2.01799316252853				1	1	Yes	Yes
394	VP3	62	V	1.409064479	1.193	0	6.6089	helix	-2.52883554473615				-1	1	Yes	Yes
395	VP3	63	N	0.584283174	1.939	0	38.119	helix	-0.187209979171279				9	1	Yes	Yes
396	VP3	64	S	1.941821684	1.279	0	24.221	loop	-2.8204014132445				-11	1	Yes	Yes
397	VP3	65	M	1.990934526	1.019	0	10.989	helix	-3.64911040404515				-13	1	Yes	Yes
398	VP3	66	E	-0.1624994	0.79	0	45.269	helix	-3.64911040404515				19	1	Yes	Yes
399	VP3	67	A	7.519970789	1.081	0	0.30791	helix	-3.02104981581744				-11	0	Yes	Yes
400	VP3	68	Y	3.648019211	0.565	0	1.764	helix	-3.64911040404515				-15	0	Yes	Yes
401	VP3	69	Q	2.449341158	0.93	0	3.786	loop	-1.18801842752168				-5	1	Yes	Yes
402	VP3	70	I	5.659258421	0.445	0	0.47313	strand	-3.14395322561385				-19	1	NA	NA
403	VP3	71	P	1.972123684	1.003	0	39.506	strand	-3.1644005945671				-19	1	NA	NA
404	VP3	72	V	6.278013684	0.085	0	1.2285	strand	-2.9620325313731				-19	1	NA	NA
405	VP3	73	R	1.786934158	1.872	0	51.779	strand	-3.33128408292788				-15	1	NA	NA
406	VP3	74	S	0.200798316	1.301	0	25.768	loop	-3.42914216474355				19	1	NA	NA
407	VP3	75	N	0.215394163	1.607	0	25.976	loop	-2.81195395568975				15	1	NA	NA
408	VP3	76	E	-0.120993931	1.758	0	101.49	loop	-2.02037683542861				19	1	NA	NA
409	VP3	77	G	3.198245263	2.075	0	49.362	loop	-2.85817882302007				-19	1	NA	NA
410	VP3	78	S	0.183308795	2.055	0.655	50.671	loop	-1.87785552460172				15	1	NA	NA
411	VP3	79	G	3.733575263	1.395	0	26.283	loop	-2.53372964155842				-19	1	NA	NA
412	VP3	80	T	-0.505897674	1.979	0	39.647	strand	-2.80641603067999				19	1	NA	NA
413	VP3	81	Q	0.165904691	0.612	0	46.956	strand	-1.45562044845722				13	1	NA	NA
414	VP3	82	V	6.600074079	0.592	0	3.6723	strand	-3.31356376769283				-17	1	NA	NA
415	VP3	83	F	3.604883263	0.008	0	1.6079	strand	-3.49347557373511				-17	1	NA	NA
416	VP3	84	G	6.9223	0.553	0	2.4995	strand	-3.01325049949244				-19	0	NA	NA
417	VP3	85	F	4.733248368	0.255	0	0	strand	-3.48991275064107				-15	0	NA	NA
418	VP3	86	P	3.270607895	1.369	0	11.999	strand	-2.5256967014263				-19	1	NA	NA
419	VP3	87	L	3.355188368	0.903	0	2.1042	loop	-3.34520805896472				-15	0	NA	NA
420	VP3	88	Q	0.461082	1.112	0	23.252	loop	-3.0095580719268				9	1	NA	NA
421	VP3	89	P	6.95476	0	0	0.44319	loop	-3.47647586178561				-19	0	NA	NA
422	VP3	90	G	12.54391895	0	0	3.4835	loop	-3.64911040404515				-19	1	NA	NA
423	VP3	91	Y	1.061096789	1.648	0	43.376	loop	-1.76731223334749				-3	1	NA	NA
424	VP3	92	S	2.009886	1.002	0	4.4768	loop	-2.24920137666256				-1	1	NA	NA
425	VP3	93	S	2.158756789	0.72	0	1.9371	loop	-1.96945637765296				1	0	NA	NA
426	VP3	94	V	4.866370526	0.008	0	1.0714	loop	-2.57393669360854				-11	0	NA	NA
427	VP3	95	F	3.648393158	0.933	0	1.3084	loop	-3.49297449158262				-19	0	NA	NA
428	VP3	96	S	4.011938632	1.494	0	5.2685	loop	-2.0073284703334				-3	0	NA	NA
429	VP3	97	R	-0.128960147	0.62	0	22.338	loop	-3.47396156633707				13	1	Yes	Yes
430	VP3	98	T	5.015415874	0	0	1.6325	loop	-3.4928358085927				-1	0	Yes	Yes
431	VP3	99	L	3.253103753	0.015	0	0.07989	helix	-3.64911040404515				-17	0	Yes	Yes
432	VP3	100	L	4.099472474	0.171	0	0.56682	helix	-3.05127888766829				-17	0	NA	NA
433	VP3	101	G	27.55335526	0	0	0	helix	-3.64911040404515				-19	0	NA	NA
434	VP3	102	E	3.655534368	0.008	0	2.12	helix	-3.64911040404515				-17	0	Yes	Yes
435	VP3	103	I	4.642488332	0.449	0	0.073472	helix	-3.27922771940243				-17	0	NA	NA
436	VP3	104	L	5.798989053	0.084	0	0	helix	-3.46351636741324				-17	0	NA	NA
437	VP3	105	N	2.972119263	0.029	0	7.6173	helix	-3.12044252263801				-15	0	Yes	Yes
438	VP3	106	Y	2.778163442	0	0	3.0126	loop	-3.64911040404515				-11	0	Yes	Yes
439	VP3	107	Y	4.973248579	0.091	0	0	strand	-3.64911040404515				-17	0	NA	NA
440	VP3	108	T	-0.450400211	0.658	0	0.16758	strand	-3.50952428088917				17	0	Yes	Yes
441	VP3	109	H	0.368342489	0.514	0	2.0022	strand	-3.64911040404515				9	0	Yes	Yes
442	VP3	110	W	5.021495789	0	0	2.0744	strand	-3.64911040404515				-19	0	NA	NA
443	VP3	111	S	5.143854421	0	0	0.46782	strand	-3.39486317040298				-13	0	NA	NA
444	VP3	112	G	37.72686842	0.008	0	4.9121	loop	-3.64911040404515				-19	0	Yes	Yes
445	VP3	113	S	3.881006953	0.014	0	0	loop	-3.49455825571986				-13	0	Yes	Yes
446	VP3	114	I	5.019450842	1.24	0	2.0778	strand	-3.28508539257283				-15	0	NA	NA
447	VP3	115	K	4.360894	0.035	0	4.6709	strand	-3.21250507314907				-13	0	NA	NA
448	VP3	116	L	4.541548905	0.131	0	0.33777	strand	-3.16120256969217				-17	0	NA	NA
449	VP3	117	T	1.575667368	0	0	2.1003	strand	-3.53110412813037				1	0	NA	NA
450	VP3	118	F	4.501121789	0.008	0	0.49276	strand	-3.64911040404515				-17	0	NA	NA
451	VP3	119	M	6.128024211	1.224	0	0	strand	-3.31182317536403				-19	0	Yes	Yes
452	VP3	120	F	4.306814632	0.506	0	0	strand	-3.51716020981302				-17	0	Yes	Yes
453	VP3	121	C	5.286245105	0.023	0	0	loop	-3.22877432614375				-15	0	Yes	Yes
454	VP3	122	G	13.85191	0	0	0	loop	-3.64911040404515				-19	0	Yes	Yes
455	VP3	123	S	3.462812895	0.448	0	0.073027	strand	-3.43320300387014				-1	0	Yes	Yes
456	VP3	124	A	-0.134124005	0.008	0	35.527	loop	-3.09865462202733				17	1	Yes	Yes
457	VP3	125	M	1.872447316	0.025	0	37.967	loop	-3.64911040404515				-11	1	Yes	Yes
458	VP3	126	A	5.774034989	0.164	0	1.9189	loop	-3.17347358074449				-13	1	Yes	Yes
459	VP3	127	T	0.030691818	0	0	43.093	strand	-3.49120882384484				15	1	NA	NA
460	VP3	128	G	13.14538158	0.015	0	4.4685	strand	-3.64911040404515				-19	1	NA	NA
461	VP3	129	K	1.485975211	0.008	0	38.519	strand	-3.64911040404515				-9	1	NA	NA
462	VP3	130	F	4.991140526	0.512	0	0.41188	strand	-3.06954745273654				-19	0	NA	NA
463	VP3	131	L	3.846303126	0.014	0	0	strand	-3.38707973643909				-15	0	NA	NA
464	VP3	132	L	4.014656737	0.58	0	1.4869	strand	-3.21035554142633				-17	0	NA	NA
465	VP3	133	A	5.259068684	0.297	0	1.5877	strand	-3.49405257155195				-9	0	NA	NA
466	VP3	134	Y	4.585842579	0.008	0	0.31495	strand	-3.64911040404515				-17	0	NA	NA
467	VP3	135	S	-0.812523726	0.324	0	1.9618	strand	-3.34676604085651				15	1	Yes	Yes
468	VP3	136	P	2.324722105	0	0	0.76409	loop	-3.64911040404515				-19	0	Yes	Yes
469	VP3	137	P	2.625459474	0	0	3.4009	loop	-3.64911040404515				-19	1	Yes	Yes
470	VP3	138	G	3.589246316	0	0	3.8768	loop	-3.64911040404515				-19	1	Yes	Yes
471	VP3	139	A	-0.502415821	0	0	7.3322	loop	-3.3510427814656				17	1	Yes	Yes
472	VP3	140	G	0.4773391	1.067	0	25.05	loop	-3.64911040404515				13	1	Yes	Yes
473	VP3	141	A	-0.061565684	1.207	0	27.545	loop	-1.52604531791957				13	1	NA	NA
474	VP3	142	P	3.804315789	0	0	5.9799	loop	-3.64911040404515				-19	1	Yes	Yes
475	VP3	143	T	-0.535488884	1.712	0	73.275	loop	-1.37733791290118				19	1	NA	NA
476	VP3	144	K	0.507676479	1.388	0	63.685	loop	-1.48733688042719				17	1	NA	NA
477	VP3	145	R	0.0660048	0	0	21.753	helix	-3.64911040404515				7	1	NA	NA
478	VP3	146	V	-0.358856153	0.438	0.076	65.011	helix	-2.64497705270701				19	1	NA	NA
479	VP3	147	D	-0.262078313	1.292	0.131	37.189	helix	-3.50914515631574				19	1	Yes	Yes
480	VP3	148	A	9.176533737	0.015	0	0.32525	helix	-3.34903202275767				-17	0	NA	NA
481	VP3	149	M	1.656636684	0	0	36.953	helix	-3.64911040404515				-3	0	NA	NA
482	VP3	150	L	0.104721811	0.008	0	38.798	loop	-3.64911040404515				17	0	Yes	Yes
483	VP3	151	G	0.133847368	0.015	0	11.551	loop	-3.51316999610908				15	0	Yes	Yes
484	VP3	152	T	-0.490673721	0.008	0	23.408	strand	-3.39425997683751				17	0	Yes	Yes
485	VP3	153	H	1.807166526	0.02	0	37.489	strand	-3.64911040404515				-3	0	NA	NA
486	VP3	154	V	1.493462684	0.699	0	14.667	strand	-2.66267499833919				-7	0	NA	NA
487	VP3	155	I	1.185088684	0.429	0.221	51.305	strand	-3.16204418246525				-3	0	NA	NA
488	VP3	156	W	3.379054947	0.008	0	0.87623	strand	-3.47975870849776				-17	0	NA	NA
489	VP3	157	D	-0.385962311	0	0	52.389	strand	-3.64911040404515				19	0	NA	NA
490	VP3	158	V	5.016369263	0.687	0	4.2251	loop	-3.64911040404515				-13	0	Yes	Yes
491	VP3	159	G	1.480004632	0	0	30.597	loop	-3.64911040404515				-9	0	Yes	Yes
492	VP3	160	L	0.621913632	0.008	0	48.845	loop	-3.64911040404515				13	0	Yes	Yes
493	VP3	161	Q	-0.064174895	0	0	8.0691	loop	-3.64911040404515				13	0	Yes	Yes
494	VP3	162	S	10.31501995	0	0	0	loop	-3.64911040404515				-13	0	Yes	Yes
495	VP3	163	S	9.876831105	0.015	0	0	strand	-3.53211639207271				-15	0	NA	NA
496	VP3	164	C	2.230276842	0.008	0	0.74585	strand	-2.93949258306273				-9	0	NA	NA
497	VP3	165	V	5.051224632	0.008	0	0	strand	-3.45134844311973				-15	0	NA	NA
498	VP3	166	L	4.289188474	0	0	1.9068	strand	-3.4558536701841				-17	0	NA	NA
499	VP3	167	C	3.747564368	0	0	4.886	strand	-2.76691224375522				-3	0	NA	NA
500	VP3	168	I	5.394107039	0.695	0	1.2741	strand	-3.13681934651731				-15	0	NA	NA
501	VP3	169	P	2.657769789	0	0	0.50396	loop	-3.64911040404515				-17	0	Yes	Yes
502	VP3	170	W	0.980662479	0	0	3.9514	loop	-3.64911040404515				-5	0	Yes	Yes
503	VP3	171	I	0.802976267	0	0	0.45502	loop	-3.48175849613037				5	0	Yes	Yes
504	VP3	172	S	4.210854579	0	0	0.29141	loop	-3.64911040404515				-9	0	Yes	Yes
505	VP3	173	Q	0.248930121	0	0	0.33508	loop	-3.29108402692318				19	0	Yes	Yes
506	VP3	174	T	-0.141310244	0.278	0	0.60773	loop	-3.64911040404515				17	0	Yes	Yes
507	VP3	175	H	0.048172058	0.353	0	7.8724	loop	-3.64911040404515				19	0	Yes	Yes
508	VP3	176	Y	1.659357674	0	0	0	loop	-3.64911040404515				-7	0	Yes	Yes
509	VP3	177	R	-0.404919463	0	0	0.48075	strand	-3.64911040404515				7	0	Yes	Yes
510	VP3	178	F	0.6245823	1.238	0.076	6.344	strand	-3.27605148991211				9	0	Yes	Yes
511	VP3	179	V	3.182128947	0.151	0	2.798	loop	-3.46418464459463				-17	0	NA	NA
512	VP3	180	A	-0.659517805	1.87	0.254	19.499	loop	-1.45350839841165				19	1	Yes	Yes
513	VP3	181	S	-0.161427316	1.929	0	52.464	loop	-0.908503735007024				19	1	Yes	Yes
514	VP3	182	D	1.351470474	0.045	0	23.708	loop	-3.32354053011531				3	1	Yes	Yes
515	VP3	183	E	0.084118238	1.368	0	50.446	helix	-2.2205213762681				19	1	Yes	Yes
516	VP3	184	Y	0.127785215	0	0	5.1633	helix	-3.64911040404515				19	0	Yes	Yes
517	VP3	185	T	-0.319789089	0.083	0.076	2.2731	helix	-3.330044124876				11	0	Yes	Yes
518	VP3	186	A	-0.002008632	1.213	0	9.6949	loop	-2.14816710160574				17	1	Yes	Yes
519	VP3	187	G	9.889385789	0.828	0	1.697	loop	-3.45989767508636				-17	0	NA	NA
520	VP3	188	G	27.86152684	0.008	0	6.6312	loop	-3.64911040404515				-19	1	NA	NA
521	VP3	189	F	2.101260895	1.023	0	22.321	strand	-2.62309664921405				-9	1	NA	NA
522	VP3	190	I	5.079695895	0.647	0	0.76413	strand	-3.25327013296396				-17	0	NA	NA
523	VP3	191	T	1.514391316	0.303	0	4.0161	strand	-3.46043338307945				-7	1	NA	NA
524	VP3	192	C	4.260921579	0.085	0	1.5367	strand	-3.19561266307429				-11	1	NA	NA
525	VP3	193	W	3.479463474	0	0	3.0674	strand	-3.25720982129615				-17	1	NA	NA
526	VP3	194	Y	4.473527895	0.045	0	3.6343	strand	-3.02691014583962				-19	1	NA	NA
527	VP3	195	Q	0.670085774	0	0	19.82	strand	-3.64911040404515				7	1	NA	NA
528	VP3	196	T	0.305136132	0	0	41.841	strand	-3.64911040404515				15	1	NA	NA
529	VP3	197	N	-0.516724711	1.096	0	17.607	strand	-3.41914798591681				19	1	NA	NA
530	VP3	198	I	3.718143737	0.76	0	0.11044	strand	-3.4419238387487				-13	0	NA	NA
531	VP3	199	V	-0.169550247	0.507	0	54.881	strand	-3.44709954241623				17	1	NA	NA
532	VP3	200	V	2.928735895	0.669	0	21.608	loop	-3.1311756600566				-9	1	NA	NA
533	VP3	201	P	1.808663211	0	0	43.292	loop	-3.64911040404515				-15	1	Yes	Yes
534	VP3	202	A	0.130518495	0.732	0	73.395	loop	-2.98965092985624				19	1	Yes	Yes
535	VP3	203	D	0.273188291	1.261	0	65.812	loop	-2.3067504742953				11	1	Yes	Yes
536	VP3	204	A	6.591235474	1.232	0	5.4236	loop	-2.87061904731426				-11	1	Yes	Yes
537	VP3	205	Q	0.533039589	0.862	0	27.765	loop	-2.23525611351784				9	1	Yes	Yes
538	VP3	206	S	-0.255124674	1.477	0.076	37.076	loop	-2.36945851770727				17	1	NA	NA
539	VP3	207	S	-0.906324737	1.428	0	48.768	strand	-2.36766990743304				17	1	Yes	Yes
540	VP3	208	C	2.703220842	0.573	0	0.79682	strand	-2.92817128038573				-3	0	Yes	Yes
541	VP3	209	Y	1.412502726	1.911	0.076	28.67	strand	-1.8316471733092				-3	1	Yes	Yes
542	VP3	210	I	5.982907842	0.475	0	2.0141	strand	-3.16868217467447				-13	1	NA	NA
543	VP3	211	M	4.698149026	0.692	0.076	0	strand	-3.4654240332187				-15	0	Yes	Yes
544	VP3	212	C	3.272108116	0.062	0	0.29043	strand	-2.94196187175822				-5	0	NA	NA
545	VP3	213	F	4.085431579	0.313	0	1.4283	strand	-3.21660956549802				-19	0	Yes	Yes
546	VP3	214	V	4.690279684	0.526	0	0.39996	strand	-3.00900926687253				-13	0	NA	NA
547	VP3	215	S	4.358218368	0.008	0	0.0023417	strand	-3.64911040404515				-13	0	NA	NA
548	VP3	216	A	7.066808789	0	0	0.20944	strand	-3.32117571176223				-17	0	NA	NA
549	VP3	217	C	3.957413037	0	0	2.3047	loop	-3.51445332227919				-7	0	NA	NA
550	VP3	218	N	-0.569616732	0.008	0	44.415	loop	-3.50997724023711				19	0	Yes	Yes
551	VP3	219	D	1.243127568	0.008	0	4.839	loop	-3.64911040404515				-3	0	Yes	Yes
552	VP3	220	F	4.995824211	0	0	0	loop	-3.64911040404515				-19	0	NA	NA
553	VP3	221	S	4.891270947	0.008	0	0	strand	-3.64911040404515				-11	0	NA	NA
554	VP3	222	V	5.408442526	0	0	0.85751	strand	-3.38177940657283				-13	0	NA	NA
555	VP3	223	R	0.578619158	0	0	0.56259	strand	-3.64911040404515				11	0	Yes	Yes
556	VP3	224	L	0.408398005	0.684	0	2.8647	strand	-3.64911040404515				11	0	Yes	Yes
557	VP3	225	L	1.059386426	0.015	0	3.522	strand	-3.64911040404515				1	0	Yes	Yes
558	VP3	226	K	0.486542921	0.687	0	0.87249	loop	-3.48805410970736				17	0	Yes	Yes
559	VP3	227	D	0.765834716	0	0	3.5292	loop	-3.64911040404515				-1	0	Yes	Yes
560	VP3	228	T	6.898091037	0.275	0.076	0	loop	-3.32183805848281				-5	0	Yes	Yes
561	VP3	229	P	1.472452579	0.482	0	39.327	loop	-2.54331286237693				-17	1	Yes	Yes
562	VP3	230	F	2.246945684	0.045	0	21.672	loop	-3.64911040404515				-17	1	NA	NA
563	VP3	231	I	2.914704895	0.602	0	1.0808	loop	-2.24841979657709				-15	0	Yes	Yes
564	VP3	232	S	0.543555737	1.807	0.076	37.254	loop	-0.908160085654725				13	1	Yes	Yes
565	VP3	233	Q	1.598913821	0	0	14.055	loop	-3.64911040404515				-5	1	Yes	Yes
566	VP3	234	Q	0.446184789	2.057	1.028	92.285	loop	0.822608407093182				19	1	NA	NA
567	VP3	235	N	-0.177115626	1.276	0.63	62.412	loop	-1.63316945157514				17	1	NA	NA
568	VP3	236	F	1.987783737	1.237	0	18.012	loop	-3.23695138102199				-13	1	Yes	Yes
569	VP3	237	F	2.886976211	0.982	0.743	8.8021	loop	-2.54512669820957				-17	1	NA	NA
570	VP3	238	Q	0.186152268	0.008	0	78.9	loop	-3.64911040404515	cleavage_site			19	1	NA	NA
571	VP1	1	G	NA	0.694	0	NA	loop	-3.64911040404515	cleavage_site			NA	NA	NA	NA
572	VP1	2	P	NA	0.73	0	NA	loop	-1.02177068217841				NA	NA	NA	NA
573	VP1	3	V	NA	1.372	0	NA	loop	-0.490760952882405				NA	NA	NA	NA
574	VP1	4	E	NA	1.866	0.131	NA	loop	-2.51318210800941				NA	NA	NA	NA
575	VP1	5	D	NA	1.667	0.076	NA	loop	-1.4732647453679				NA	NA	NA	NA
576	VP1	6	A	NA	0.733	0.359	NA	loop	-0.750123801139762				NA	NA	NA	NA
577	VP1	7	I	NA	1.215	0.688	NA	loop	-1.14959894099256				NA	NA	NA	NA
578	VP1	8	T	NA	1.454	0	NA	loop	-1.45984439973079				NA	NA	NA	NA
579	VP1	9	A	0.250394146	1.552	0.221	85.079	loop	-1.30637751486569				17	0	NA	NA
580	VP1	10	A	0.017831779	0.727	0	61.953	loop	-1.5663583700757				17	0	Yes	Yes
581	VP1	11	I	0.319721579	1.422	0	79.281	loop	-0.600360922732625				17	0	Yes	Yes
582	VP1	12	G	4.258847368	1.667	0	5.2917	loop	-2.7554014628289				-19	0	Yes	Yes
583	VP1	13	R	1.016295732	0.568	0	21.069	strand	-1.29384755432312				5	0	Yes	Yes
584	VP1	14	V	6.254283895	0	0	2.3485	loop	-3.30993075637418				-13	0	Yes	Yes
585	VP1	15	A	0.303430153	0.108	0	38.868	loop	-1.90617999355416				17	0	Yes	Yes
586	VP1	16	D	1.123802	0.255	0	37.911	loop	-3.3023639878997				-7	0	NA	NA
587	VP1	17	T	0.517953674	0.008	0	4.7738	strand	-3.49002195441619				5	0	Yes	Yes
588	VP1	18	V	-0.2506562	1.246	0.542	70.172	loop	-1.45215354288816				19	0	NA	NA
589	VP1	19	G	-0.454022711	1.614	0	44.714	loop	-1.83203547804986				19	0	NA	NA
590	VP1	20	T	0.867380316	0.624	0.295	30.314	strand	-2.24377029020185				15	0	Yes	Yes
591	VP1	21	G	0.718655684	0.159	0	49.11	loop	-2.77523936214578				11	0	Yes	Yes
592	VP1	22	P	0.846711158	0.152	0	87.484	loop	-2.42596451557158				11	0	Yes	Yes
593	VP1	23	T	-0.021771335	1.366	0	85.698	loop	-1.44302653268561				17	0	NA	NA
594	VP1	24	N	-0.058762463	0	0	99.979	loop	-3.64911040404515				17	0	NA	NA
595	VP1	25	S	0.377976705	0.415	0	67.854	loop	-2.63385704604453				13	0	NA	NA
596	VP1	26	E	-0.066744537	1.028	0	90.656	loop	-2.49266439853993				19	0	Yes	Yes
597	VP1	27	A	0.001622165	1.464	0	45.717	loop	-1.82307647913582				17	0	Yes	Yes
598	VP1	28	I	0.865733553	0.63	0	24.092	loop	-3.64911040404515				3	0	Yes	Yes
599	VP1	29	P	2.984797895	0	0	18.299	loop	-3.64911040404515				-19	0	Yes	Yes
600	VP1	30	A	-0.096056158	0.121	0	10.568	loop	-3.03839923964187				15	0	Yes	Yes
601	VP1	31	L	1.207031045	0.008	0	28.825	strand	-3.64911040404515				-7	0	Yes	Yes
602	VP1	32	T	-0.389318789	0	0	9.7639	strand	-3.64911040404515				15	0	Yes	Yes
603	VP1	33	A	5.576090263	0	0	0.3218	loop	-3.64911040404515				-9	0	Yes	Yes
604	VP1	34	A	2.843459789	0.691	0	9.3701	helix	-3.07372878323111				-7	0	Yes	Yes
605	VP1	35	E	5.015983947	0.008	0	0.24153	helix	-3.64911040404515				-17	0	Yes	Yes
606	VP1	36	T	1.862497395	0	0	0.91434	helix	-3.64911040404515				-1	0	Yes	Yes
607	VP1	37	G	21.29228158	0	0	8.723	loop	-3.64911040404515				-19	0	Yes	Yes
608	VP1	38	H	0.501947737	0	0	11.192	loop	-3.22921683904808				11	0	Yes	Yes
609	VP1	39	T	3.1560651	0	0	4.3521	loop	-3.64911040404515				-1	0	Yes	Yes
610	VP1	40	S	1.680921105	0.008	0	6.1238	loop	-3.27358491690398				3	0	Yes	Yes
611	VP1	41	Q	-0.051776563	0	0	53.313	loop	-3.30306552151156				19	0	Yes	Yes
612	VP1	42	V	4.081330368	0.048	0	1.3021	loop	-3.64911040404515				-7	0	Yes	Yes
613	VP1	43	V	0.603028621	1.1	0	34.605	loop	-2.78302506140261				9	0	Yes	Yes
614	VP1	44	P	3.625098421	0	0	2.2872	helix	-3.64911040404515				-19	0	Yes	Yes
615	VP1	45	G	1.109341084	0.949	0.076	16.689	helix	-1.9383344703166				1	0	NA	NA
616	VP1	46	D	2.235615632	0	0	20.761	helix	-3.64911040404515				-5	0	Yes	Yes
617	VP1	47	T	0.204292095	0.087	0	22.461	loop	-2.76664799171411				9	0	Yes	Yes
618	VP1	48	M	2.460863842	0.694	0	20.391	loop	-3.08313082715959				-15	0	Yes	Yes
619	VP1	49	Q	-0.075821976	0.008	0	47.75	loop	-3.64911040404515				19	0	Yes	Yes
620	VP1	50	T	1.919288526	0.008	0	1.4228	strand	-3.46254362288092				-9	0	Yes	Yes
621	VP1	51	R	-0.183841237	0	0	10.161	loop	-3.64911040404515				19	0	Yes	Yes
622	VP1	52	H	0.353472174	0.111	0	40.661	loop	-1.44320679787895				19	0	Yes	Yes
623	VP1	53	V	0.886234657	0.008	0	2.2884	strand	-3.64911040404515				13	0	Yes	Yes
624	VP1	54	K	0.781550374	1.479	0.076	43.755	loop	-0.816844701499349				7	0	Yes	Yes
625	VP1	55	N	0.424025421	0	0	10.088	loop	-3.64911040404515				11	0	Yes	Yes
626	VP1	56	Y	0.277574584	0.704	0	47.584	loop	-1.95036897270108				17	0	Yes	Yes
627	VP1	57	H	1.245473974	0	0	3.712	loop	-3.64911040404515				-1	0	Yes	Yes
628	VP1	58	S	0.665428947	0.845	0	11.23	strand	-2.73997349999152				5	0	Yes	Yes
629	VP1	59	R	6.025792105	0	0	3.2041	loop	-3.64911040404515				-19	0	Yes	Yes
630	VP1	60	S	-0.248483947	0.15	0	0.08673	loop	-3.02330583284076				17	0	Yes	Yes
631	VP1	61	E	1.535502474	0	0	2.9952	loop	-3.64911040404515				-15	0	Yes	Yes
632	VP1	62	S	4.523277763	0.014	0	0	loop	-3.64911040404515				-5	0	Yes	Yes
633	VP1	63	T	2.116630421	0.761	0	1.6653	strand	-3.14326643535023				-1	0	Yes	Yes
634	VP1	64	I	3.842503526	0.798	0.755	3.2031	helix	-2.98737717923107				-17	0	Yes	Yes
635	VP1	65	E	1.86182	0	0	6.108	helix	-3.64911040404515				-11	0	Yes	Yes
636	VP1	66	N	1.538440158	0	0	0	helix	-3.64911040404515				-11	0	Yes	Yes
637	VP1	67	F	4.203227842	0	0	0.0058727	helix	-3.64911040404515				-13	0	Yes	Yes
638	VP1	68	L	4.078997168	0.64	0.716	0.55361	helix	-3.51904943137582				-17	0	NA	NA
639	VP1	69	C	4.280751579	1.205	0	0	loop	-3.48999070041945				-9	0	Yes	Yes
640	VP1	70	R	1.193986368	0	0	2.8781	loop	-3.64911040404515				1	0	Yes	Yes
641	VP1	71	S	1.486779189	0.581	0	0.88456	loop	-3.48709947690686				3	0	Yes	Yes
642	VP1	72	A	-0.325054163	0	0	0.36507	strand	-3.64911040404515				13	0	Yes	Yes
643	VP1	73	C	0.2461981	0	0	7.4324	strand	-3.64911040404515				9	1	Yes	Yes
644	VP1	74	V	5.138879474	0.058	0	0	strand	-3.467222477037				-19	0	Yes	Yes
645	VP1	75	Y	3.280304842	1.074	0	16.753	strand	-3.2618387243847				-15	1	Yes	Yes
646	VP1	76	F	2.022361184	1.369	0	33.965	strand	-3.47438503071725				-15	1	Yes	Yes
647	VP1	77	T	-0.834566053	1.959	0	15.073	strand	-2.33036882459384				15	1	NA	NA
648	VP1	78	E	1.568552579	1.474	0	30.009	strand	-2.00894611064473				-13	1	NA	NA
649	VP1	79	Y	3.836194053	0	0	0.81277	strand	-3.64911040404515				-15	0	NA	NA
650	VP1	80	K	1.423976105	2.05	0.295	38.384	strand	0.203194746138682				-7	1	NA	NA
651	VP1	81	N	0.062613479	2.052	0	10.609	loop	-3.01380405975992				11	1	NA	NA
652	VP1	82	S	1.396340974	2.082	0.076	58.653	loop	-0.824206427048762				-3	1	NA	NA
653	VP1	83	G	5.236894211	2.107	0	53.618	loop	-3.31769291573316				-19	1	NA	NA
654	VP1	84	A	0.469704104	1.771	0.335	103.13	loop	-1.75382722799266				11	1	NA	NA
655	VP1	85	K	0.2937577	2.106	0.662	49.173	loop	-1.2937561065361				17	1	NA	NA
656	VP1	86	R	2.116989737	1.406	0	41.401	loop	-2.3663841774348				-9	1	NA	NA
657	VP1	87	Y	2.829603684	0.722	0	18.631	strand	-3.45303728969992				-17	1	NA	NA
658	VP1	88	A	5.300802579	1.513	0	1.875	strand	-3.20881624005723				-15	0	NA	NA
659	VP1	89	E	0.128852979	1.864	0	57.204	strand	-3.48761049038417				17	1	NA	NA
660	VP1	90	W	4.760361579	0	0	5.6764	strand	-3.23248980673384				-19	1	NA	NA
661	VP1	91	V	0.169295642	1.626	0	65.189	strand	-1.336653976362				17	1	NA	NA
662	VP1	92	L	2.617247737	0.329	0.901	6.5808	loop	-2.85717314105852				-11	1	NA	NA
663	VP1	93	T	1.89304	0.953	0	10.061	loop	-3.1568313582378				-3	1	NA	NA
664	VP1	94	P	1.520190684	1.178	0.26	14.669	loop	-2.36122008953074				-3	1	NA	NA
665	VP1	95	R	1.475409063	0.247	0	5.1653	loop	-2.72337871928127				-5	1	Yes	Yes
666	VP1	96	Q	2.014950579	1.058	0	12.344	loop	-2.77082319105161				-15	1	Yes	Yes
667	VP1	97	A	0.201294055	1.022	0	0.18743	loop	-3.36897085668835				15	0	Yes	Yes
668	VP1	98	A	3.466391026	0.679	0.675	0	helix	-3.20862886396102				-13	0	Yes	Yes
669	VP1	99	Q	0.130297411	0	0	2.4221	helix	-3.64911040404515				19	0	Yes	Yes
670	VP1	100	L	2.119376526	0.607	0.076	1.3978	helix	-3.64911040404515				-9	0	Yes	Yes
671	VP1	101	R	3.580410263	0	0	0.24162	helix	-3.64911040404515				-15	0	NA	NA
672	VP1	102	R	4.318573158	0	0	1.8302	helix	-3.33530174854927				-19	1	Yes	Yes
673	VP1	103	K	2.169233995	0	0	1.121	helix	-3.64911040404515				-1	0	Yes	Yes
674	VP1	104	L	2.400296474	1.001	0	4.1069	helix	-3.50302638034055				-11	0	NA	NA
675	VP1	105	E	5.792145789	0.008	0.076	3.0645	helix	-3.64911040404515				-19	0	NA	NA
676	VP1	106	F	3.483966684	0.91	0	2.0221	loop	-2.95633822560303				-13	0	Yes	Yes
677	VP1	107	F	5.044741053	0	0	0	strand	-3.64911040404515				-19	0	Yes	Yes
678	VP1	108	T	6.267725579	0	0	0	strand	-3.50980817519809				-9	0	Yes	Yes
679	VP1	109	Y	3.469434368	0	0	0	strand	-3.64911040404515				-13	0	Yes	Yes
680	VP1	110	V	3.778902158	1.603	1.015	0.76021	strand	-3.24772821382537				-9	0	NA	NA
681	VP1	111	R	4.411595789	0	0	6.9397	strand	-3.64911040404515				-19	0	Yes	Yes
682	VP1	112	F	4.693613737	0.436	0	7.6038	strand	-3.64911040404515				-15	0	NA	NA
683	VP1	113	D	-0.111936911	0.035	0	11.8	strand	-3.5019486158743				17	0	Yes	Yes
684	VP1	114	L	3.411338421	1.319	0	11.124	strand	-3.64911040404515				-13	0	NA	NA
685	VP1	115	E	1.223001526	0	0	0.1166	strand	-3.64911040404515				-3	0	Yes	Yes
686	VP1	116	L	3.3048776	1.195	0	6.0459	strand	-3.16663371869474				-11	0	NA	NA
687	VP1	117	T	1.886496316	0	0	0.045538	strand	-3.64911040404515				-5	0	Yes	Yes
688	VP1	118	F	4.782238368	0.456	0	0.25775	strand	-3.64911040404515				-17	0	NA	NA
689	VP1	119	V	0.581143511	0.008	0	3.4656	strand	-3.64911040404515				7	1	Yes	Yes
690	VP1	120	I	4.652486158	0.027	0	3.0634	strand	-3.31425184193628				-15	1	Yes	Yes
691	VP1	121	T	-0.089748468	0.008	0	1.93	strand	-2.92809932488717				17	0	Yes	Yes
692	VP1	122	S	0.201648116	0.022	0	0.52697	strand	-3.64911040404515				11	0	Yes	Yes
693	VP1	123	T	0.3341224	2.1	0.131	20.898	strand	-2.4849191998521				15	1	Yes	Yes
694	VP1	124	Q	-0.154257184	0.029	0	3.2333	strand	-2.63153338156722				17	1	Yes	Yes
695	VP1	125	Q	0.143292074	1.548	0	18.855	loop	-1.47413849298131				11	1	Yes	Yes
696	VP1	126	P	0.755193316	1.498	0	81.263	loop	-1.81628255434007				19	1	Yes	Yes
697	VP1	127	S	1.216262474	0.695	0	46.386	loop	-2.57981038601567				-1	1	Yes	Yes
698	VP1	128	T	-0.017972237	0.069	0	101.48	loop	-1.30874801712324				17	1	Yes	Yes
699	VP1	129	T	0.179971377	1.99	0.076	31.128	loop	-1.14105805552051				15	1	Yes	Yes
700	VP1	130	Q	0.265883553	1.682	0.371	69.309	loop	-1.14853214966452				19	1	Yes	Yes
701	VP1	131	N	0.703597321	1.562	0.131	23.094	loop	-1.33582636603395				1	1	Yes	Yes
702	VP1	132	Q	0.213520386	1.082	0	12.316	loop	-1.51850006871526				15	1	Yes	Yes
703	VP1	133	D	0.490334832	0.078	0	14.841	loop	-3.06635902219994				15	1	Yes	Yes
704	VP1	134	A	0.1301802	1.555	0	31.435	loop	-2.32528986235047				19	1	Yes	Yes
705	VP1	135	Q	0.211841879	0.328	0	8.5946	loop	-2.72562070100801				17	1	Yes	Yes
706	VP1	136	I	0.376950032	1.107	0.359	31.545	loop	-1.99600764813713				17	1	Yes	Yes
707	VP1	137	L	1.382766174	0.455	0	2.2601	loop	-3.02800100404324				-3	1	Yes	Yes
708	VP1	138	T	0.483691682	0.023	0	8.5693	strand	-3.28603691067084				9	1	Yes	Yes
709	VP1	139	H	0.901909847	0	0	0.25314	strand	-3.64911040404515				1	0	NA	NA
710	VP1	140	Q	3.080823105	0	0	0.05416	strand	-3.64911040404515				-11	0	NA	NA
711	VP1	141	I	4.367273289	0.613	0.179	1.3837	strand	-3.48512045868979				-17	1	NA	NA
712	VP1	142	M	6.454434211	0	0	0.24288	strand	-3.64911040404515				-19	0	NA	NA
713	VP1	143	Y	3.302119789	0.054	0	8.3024	strand	-3.64911040404515				-15	1	Yes	Yes
714	VP1	144	V	4.128335053	0.603	0	3.5398	strand	-3.29851518071644				-13	1	NA	NA
715	VP1	145	P	2.837100526	0	0	0.10928	loop	-3.47652622576755				-19	0	Yes	Yes
716	VP1	146	P	1.628929474	0	0	13.513	loop	-3.64911040404515				-19	1	Yes	Yes
717	VP1	147	G	3.824275263	0	0	47.518	loop	-3.64911040404515				-19	1	Yes	Yes
718	VP1	148	G	-0.2369314	0	0	11.694	loop	-3.64911040404515				17	1	Yes	Yes
719	VP1	149	P	1.161955421	0.106	0	11.529	loop	-3.46395291377929				-9	1	Yes	Yes
720	VP1	150	V	-0.398002416	0.71	0.131	58.076	loop	-2.93988841389429				19	1	NA	NA
721	VP1	151	P	10.96580053	0	0	2.9965	loop	-3.3234679084174				-19	1	NA	NA
722	VP1	152	D	0.27655162	2.059	0	84.699	loop	-2.93977218694809				19	1	NA	NA
723	VP1	153	K	0.264636263	1.182	0.076	57.856	loop	-0.839865677521195				17	1	NA	NA
724	VP1	154	V	-0.423059158	1.22	0	14.279	loop	-2.03800917344324				17	1	NA	NA
725	VP1	155	D	0.489941221	1.443	0	71.95	loop	-3.04179111857307				17	1	Yes	Yes
726	VP1	156	S	0.864409995	0.747	0	21.315	loop	-3.15888375799476				9	1	NA	NA
727	VP1	157	Y	0.344440842	0.461	0	22.667	helix	-3.64911040404515				19	1	Yes	Yes
728	VP1	158	V	2.161918211	1.534	0.076	2.7964	helix	-3.48899572143529				-11	1	Yes	Yes
729	VP1	159	W	3.877009474	0	0	3.8251	helix	-3.64911040404515				-19	1	Yes	Yes
730	VP1	160	Q	0.644878221	0	0	8.0821	helix	-3.64911040404515				17	1	Yes	Yes
731	VP1	161	T	2.235168084	0.192	0	0.80643	loop	-3.64911040404515				-9	0	Yes	Yes
732	VP1	162	S	-0.281332016	0	0	0.47858	loop	-3.64911040404515				19	0	Yes	Yes
733	VP1	163	T	0.044515448	0	0	0.17044	loop	-3.64911040404515				15	0	Yes	Yes
734	VP1	164	N	0.055087842	0.008	0	0.95704	loop	-3.49883715922062				13	0	Yes	Yes
735	VP1	165	P	0.910687579	0	0	1.8762	loop	-3.64911040404515				5	0	Yes	Yes
736	VP1	166	S	2.904009026	0.008	0	1.1129	strand	-3.64911040404515				-7	0	Yes	Yes
737	VP1	167	V	0.436931	0.814	0	0.96565	strand	-3.26981301269815				3	0	Yes	Yes
738	VP1	168	F	0.554318046	0	0	2.1325	strand	-3.64911040404515				11	1	Yes	Yes
739	VP1	169	W	2.592364474	0	0	5.7178	strand	-3.64911040404515				-11	1	Yes	Yes
740	VP1	170	T	0.647597026	0.074	0.131	16.335	strand	-2.39311880358984				7	1	Yes	Yes
741	VP1	171	E	-0.1556012	0	0	7.9056	loop	-3.17944773515276				17	1	Yes	Yes
742	VP1	172	G	3.200533158	0.008	0.076	30.45	loop	-3.22308499720987				-19	1	Yes	Yes
743	VP1	173	N	0.309339258	0.534	0	16.748	loop	-2.50534820278402				13	1	Yes	Yes
744	VP1	174	A	-0.024317421	0.014	0	1.9561	loop	-3.5065647094709				15	0	Yes	Yes
745	VP1	175	P	1.515285189	0.02	0	13.735	loop	-3.33313885677308				-7	0	Yes	Yes
746	VP1	176	P	3.142439105	0.506	0.076	0.14158	loop	-3.30422815448742				-15	0	Yes	Yes
747	VP1	177	R	3.677118421	0.008	0	1.326	strand	-3.64911040404515				-19	0	Yes	Yes
748	VP1	178	M	2.463049842	0.317	0	4.5409	strand	-3.3067462508991				-17	0	Yes	Yes
749	VP1	179	S	5.853164905	0	0	0	strand	-3.64911040404515				-9	0	Yes	Yes
750	VP1	180	I	2.952666053	0.12	0	11.405	strand	-3.48257460739794				-11	0	Yes	Yes
751	VP1	181	P	3.67297	0	0	3.0624	loop	-3.64911040404515				-19	0	Yes	Yes
752	VP1	182	F	0.971853421	0.02	0	1.681	loop	-3.64911040404515				9	0	Yes	Yes
753	VP1	183	L	2.073810895	1.179	0	12.817	loop	-3.64911040404515				-13	0	Yes	Yes
754	VP1	184	S	2.253046263	0.02	0	13.469	loop	-3.50363402205576				-11	0	Yes	Yes
755	VP1	185	I	-0.284387185	0.607	0.076	9.3207	loop	-3.64911040404515				19	0	Yes	Yes
756	VP1	186	G	1.446813947	0	0	4.4747	loop	-3.64911040404515				-9	0	Yes	Yes
757	VP1	187	N	0.565420421	0.05	0	1.4992	loop	-3.44302437146675				5	0	Yes	Yes
758	VP1	188	A	8.352523	0	0	2.8037	loop	-3.43427607724134				-15	0	Yes	Yes
759	VP1	189	Y	1.856422105	0	0	24.566	strand	-3.64911040404515				-11	0	NA	NA
760	VP1	190	S	1.641266384	0.671	0	15.873	strand	-3.32688675840044				1	0	Yes	Yes
761	VP1	191	N	3.070604984	1.174	0	4.121	loop	-3.11559998076532				-17	0	NA	NA
762	VP1	192	F	3.698202474	0	0	10.191	loop	-3.64911040404515				-17	0	Yes	Yes
763	VP1	193	Y	3.85482	0	0	1.9179	loop	-3.64911040404515				-19	0	Yes	Yes
764	VP1	194	D	6.679377895	0	0	1.7168	loop	-3.64911040404515				-19	0	Yes	Yes
765	VP1	195	G	28.75249474	0	0	0	strand	-3.4343577874275				-19	0	Yes	Yes
766	VP1	196	W	3.217132316	0.008	0	2.5313	strand	-3.43646272848417				-17	1	Yes	Yes
767	VP1	197	S	-0.081746737	0.462	0	9.6886	strand	-1.64086343499624				17	1	Yes	Yes
768	VP1	198	E	0.124420721	1.286	0.26	38.583	strand	-2.22520656506823				17	1	Yes	Yes
769	VP1	199	F	0.709771532	0.025	0	7.843	loop	-3.46799872649962				7	1	Yes	Yes
770	VP1	200	S	0.237107683	1.315	0.655	52.278	loop	-1.38070307411044				17	1	Yes	Yes
771	VP1	201	R	2.252826426	1.077	0	38.089	loop	-3.25263146775056				-11	1	Yes	Yes
772	VP1	202	N	0.810441132	1.826	0.881	64.709	strand	-0.677440183205038				1	1	NA	NA
773	VP1	203	G	2.907599474	0	0	59.145	strand	-3.09381084196375				-19	1	Yes	Yes
774	VP1	204	V	-0.695953053	1.259	0.076	45.128	strand	-0.854412861463318				19	1	NA	NA
775	VP1	205	Y	6.552925263	0	0	1.1399	strand	-3.64911040404515				-19	0	Yes	Yes
776	VP1	206	G	15.65785579	0	0	0	loop	-3.64911040404515				-19	0	Yes	Yes
777	VP1	207	I	1.326150979	1.089	0.076	6.6356	helix	-0.626419088238297				-7	1	Yes	Yes
778	VP1	208	N	0.085174526	0.54	0	29.054	helix	-3.10318999702709				17	1	NA	NA
779	VP1	209	T	3.273016684	0.541	0	7.5265	helix	-3.00613581202241				-9	1	Yes	Yes
780	VP1	210	L	1.534446263	0	0	18.788	loop	-3.24395666039962				-9	1	Yes	Yes
781	VP1	211	N	0.786085921	0	0	29.315	loop	-2.89592882456472				5	1	NA	NA
782	VP1	212	N	0.174543137	0.803	0	24.993	loop	-2.11653463092825				15	1	Yes	Yes
783	VP1	213	M	1.083969432	0.223	0	31.203	loop	-3.35001565144014				-5	1	NA	NA
784	VP1	214	G	18.92474526	0	0	12.534	loop	-3.64911040404515				-19	1	NA	NA
785	VP1	215	T	-0.019161384	1.457	0	15.181	strand	-2.9076148478635				11	1	NA	NA
786	VP1	216	L	3.548470284	0.564	0	5.4439	strand	-3.21179088963048				-15	1	NA	NA
787	VP1	217	Y	3.408759211	0.316	0	5.1215	strand	-3.64911040404515				-13	1	NA	NA
788	VP1	218	A	1.595374479	1.601	0.076	4.0879	strand	-2.91355741610681				-1	1	NA	NA
789	VP1	219	R	3.530833316	0	0	6.2455	strand	-3.64911040404515				-7	1	Yes	Yes
790	VP1	220	H	0.237050105	0	0	7.6504	strand	-3.48357520109966				7	1	NA	NA
791	VP1	221	V	1.105749	0	0	10.388	loop	-3.64911040404515				3	1	Yes	Yes
792	VP1	222	N	0.373837579	0.229	0	7.5977	loop	-2.8907564262232				15	1	Yes	Yes
793	VP1	223	A	0.167952853	1.653	0.776	38.136	loop	-1.62185677414753				19	1	Yes	Yes
794	VP1	224	G	11.87713105	1.877	0	0	loop	-2.91145092449918				-19	0	Yes	Yes
795	VP1	225	S	3.981237184	0.89	0	6.3298	loop	-3.46963214072417				-1	1	Yes	Yes
796	VP1	226	T	-0.109023916	1.117	0.076	35.842	loop	-2.36837547653927				19	1	Yes	Yes
797	VP1	227	G	3.025948263	1.771	0	2.8715	loop	-2.55683520846917				-5	1	NA	NA
798	VP1	228	P	1.071964789	1.291	0	27.072	loop	-2.49360733555644				-5	1	NA	NA
799	VP1	229	I	2.360259537	1.416	0	1.2588	strand	-2.74973021401678				-11	0	Yes	Yes
800	VP1	230	K	2.423837253	1.359	0	31.941	strand	-0.686159526435698				-7	1	NA	NA
801	VP1	231	S	4.625872579	0.008	0	0	strand	-3.49704031579623				-9	0	NA	NA
802	VP1	232	T	2.077250763	1.114	0	9.3737	strand	-1.90959834609385				-11	1	NA	NA
803	VP1	233	I	3.992980842	0.985	0	2.1916	strand	-3.34671002098517				-15	1	NA	NA
804	VP1	234	R	0.581531079	0.008	0	8.9915	strand	-3.64911040404515				5	1	Yes	Yes
805	VP1	235	I	4.043237316	0.817	0	1.9223	strand	-3.13188102912641				-15	1	NA	NA
806	VP1	236	Y	2.515673684	0	0	1.9034	strand	-3.50473127122222				-11	0	Yes	Yes
807	VP1	237	F	3.587207737	0.107	0	3.141	strand	-3.4455071878901				-11	0	NA	NA
808	VP1	238	K	3.985271053	0.008	0	0.26792	loop	-3.64911040404515				-13	0	Yes	Yes
809	VP1	239	P	4.359684737	0.045	0	1.0152	strand	-3.3117947787146				-19	0	NA	NA
810	VP1	240	K	4.600958421	0	0	0.4454	strand	-3.64911040404515				-19	0	Yes	Yes
811	VP1	241	H	2.228900895	0	0	23.751	strand	-3.64911040404515				-13	0	Yes	Yes
812	VP1	242	V	3.056378395	0.635	0	13.62	strand	-2.99354532821656				-11	0	NA	NA
813	VP1	243	K	0.941709617	0.561	0.076	42.291	strand	-2.12555063194641				5	0	Yes	Yes
814	VP1	244	A	4.247151474	0.556	0	0.035808	strand	-3.05246458110943				-7	0	Yes	Yes
815	VP1	245	W	4.049427421	0.28	0	1.9785	strand	-3.4886065616978				-17	0	Yes	Yes
816	VP1	246	I	3.783791105	0.31	0	0	strand	-3.10865394073687				-11	0	Yes	Yes
817	VP1	247	P	8.987042105	0.008	0	0.095904	strand	-3.64911040404515				-19	0	Yes	Yes
818	VP1	248	R	4.555953737	0	0	4.1594	loop	-3.64911040404515				-11	0	Yes	Yes
819	VP1	249	P	8.647653684	0.359	0	3.821	loop	-3.24628283264913				-19	0	Yes	Yes
820	VP1	250	P	8.164610526	0.014	0	3.9357	loop	-2.99040327010512				-19	1	Yes	Yes
821	VP1	251	R	2.951655474	0	0	5.3546	strand	-3.64911040404515				-15	1	Yes	Yes
822	VP1	252	L	2.239875421	0	0	6.9355	loop	-3.52093155837996				-5	1	Yes	Yes
823	VP1	253	C	6.151304632	0.227	0.076	0.72608	loop	-2.87566329683136				-13	0	Yes	Yes
824	VP1	254	Q	0.225848615	1.079	0	44.083	loop	0.244686996997108				15	1	Yes	Yes
825	VP1	255	Y	3.685499842	0	0	3.9319	strand	-3.64911040404515				-17	1	Yes	Yes
826	VP1	256	E	0.586314011	1.928	0.076	27.2	loop	-0.138712495480497				11	1	Yes	Yes
827	VP1	257	K	0.623781972	1.338	0	23.753	loop	0.345009678527267				9	1	Yes	Yes
828	VP1	258	A	2.752939789	0.98	0	4.356	loop	-2.308783777758				-13	1	Yes	Yes
829	VP1	259	K	0.421864625	2.096	0.076	55.131	loop	-0.140495880546263				11	1	Yes	Yes
830	VP1	260	N	2.602077316	0.994	0.131	5.7135	loop	-1.58803280243748				-11	1	Yes	Yes
831	VP1	261	V	3.061771316	0.085	0	2.1608	loop	-1.76311309983169				-13	1	Yes	Yes
832	VP1	262	N	3.053091842	0.513	0	2.0225	loop	-3.19562100620478				-15	1	Yes	Yes
833	VP1	263	F	4.08683	0.072	0.076	0.080824	strand	-3.58407634148659				-19	0	Yes	Yes
834	VP1	264	Q	0.024358653	1.976	0.131	53.657	loop	-1.31809731267178				19	1	Yes	Yes
835	VP1	265	P	3.202358947	1.19	0	30.239	loop	-3.12243946351585				-19	1	Yes	Yes
836	VP1	266	S	0.238733726	1.468	0.336	28.974	loop	-1.34962102652163				17	1	Yes	Yes
837	VP1	267	G	-0.100741895	1.551	0	25.558	loop	0.465064554654954				17	1	Yes	Yes
838	VP1	268	V	3.947779105	0.686	0	3.9573	loop	-3.25081218334263				-17	1	Yes	Yes
839	VP1	269	T	3.792578	0.045	0	7.0103	loop	-3.22899967992615				-7	1	Yes	Yes
840	VP1	270	T	-0.773104432	1.338	0	52.369	loop	-0.541417896535037				19	1	Yes	Yes
841	VP1	271	T	-0.138964395	1.654	0	30.386	loop	-0.770363004233117				15	1	Yes	Yes
842	VP1	272	R	5.653715263	0	0	3.2036	loop	-3.64911040404515				-19	1	Yes	Yes
843	VP1	273	Q	0.204162053	2.092	0	65.677	loop	-0.841571340399577				17	1	Yes	Yes
844	VP1	274	S	0.220592896	1.581	0	22.394	loop	-1.68503539859427				15	1	Yes	Yes
845	VP1	275	I	0.570421712	0.564	0.076	13.943	loop	-2.90033652816874				5	1	Yes	Yes
846	VP1	276	T	0.296465426	1.011	0.076	42.374	loop	-1.44234467548702				15	1	Yes	Yes
847	VP1	277	T	0.958912737	2.081	0.752	16.918	loop	-0.975582803728452				7	1	Yes	Yes
848	VP1	278	M	2.658802737	1.538	0	24.35	loop	-2.04390215573202				-17	1	Yes	Yes
849	VP1	279	T	-0.038617432	2.205	0.207	62.489	loop	-1.0551401267035				17	1	NA	NA
850	VP1	280	N	1.297240842	0.82	0	34.115	loop	-2.99043615435973				-7	1	Yes	Yes
851	VP1	281	T	-0.089960568	1.425	0	61.729	loop	-2.45102813197947	cleavage_site			17	1	NA	NA
852	2a	1	G	-0.123228947	0.008	0	158.49	loop	-3.59321618582178	cleavage_site			19	NA	NA	NA
853	2a	2	A	-0.260058421	1.078	0	114.73	loop	-0.261833787872551				19	NA	NA	NA
854	2a	3	F	0.955475263	0.9	0	61.788	loop	-0.0879560921708916				-3	NA	NA	NA
855	2a	4	G	2.976037895	0.035	0.076	25.096	loop	-0.152115078225029				-15	NA	NA	NA
856	2a	5	Q	0.056903158	0.251	0	59.812	loop	-0.193942150599427				19	NA	NA	NA
857	2a	6	Q	0.391307368	0.022	0	26.439	loop	-0.225680693366042				11	NA	NA	NA
858	2a	7	S	-0.487994211	0.307	0	42.033	loop	-0.247473808260195				19	NA	NA	NA
859	2a	8	G	2.524125789	0.067	0	34.941	loop	-0.22641919287101				-19	NA	NA	NA
860	2a	9	A	3.734586316	0.079	0	0	loop	-0.370934010260746				-17	NA	NA	NA
861	2a	10	V	7.362666316	0.883	0.97	0	strand	-1.35441434893743				-17	NA	NA	NA
862	2a	11	Y	2.492446316	0.056	0	18.907	strand	-0.41447326383719				-11	NA	NA	NA
863	2a	12	V	3.851621053	0.389	0	3.3885	strand	-0.899469965339876				-17	NA	NA	NA
864	2a	13	G	4.184992105	0.114	0.076	1.9173	strand	-0.981361469772189				-19	NA	NA	NA
865	2a	14	N	0.83862	0.075	0.076	20.84	strand	-0.790376825013936				5	NA	NA	NA
866	2a	15	Y	3.569707895	0	0	8.7336	strand	-3.29138046072559				-17	NA	NA	NA
867	2a	16	R	4.181836316	0.273	0	18.257	strand	-0.944923466401606				-19	NA	NA	NA
868	2a	17	V	4.85534	0.881	0.151	1.5777	strand	-2.51619175873875				-13	NA	NA	NA
869	2a	18	V	2.880511053	0.355	0.076	0.82429	strand	-0.816403176343917				-13	NA	NA	NA
870	2a	19	N	6.88467	0	0	1.5619	strand	-2.32298478944623				-9	NA	NA	NA
871	2a	20	R	1.907732632	0	0	26.969	helix	-0.986187799967167				-3	NA	NA	NA
872	2a	21	H	2.689817895	0	0	11.293	helix	-3.59964114659753	active_site			-13	NA	NA	NA
873	2a	22	L	1.133632105	0	0	39.756	helix	-0.837008128023996				-1	NA	NA	NA
874	2a	23	A	6.594353158	0	0	8.9042	loop	-2.03864959693929				-17	NA	NA	NA
875	2a	24	T	0.875460526	0.022	0	59.343	loop	-0.428399641780264				-3	NA	NA	NA
876	2a	25	S	-0.384835789	0.884	1.317	80.582	helix	-0.466116091033759				19	NA	NA	NA
877	2a	26	A	0.037870526	1.894	0.63	58.549	helix	-0.359407776541916				19	NA	NA	NA
878	2a	27	D	6.140599474	0	0	1.7114	helix	-1.30278764512422				-19	NA	NA	NA
879	2a	28	W	1.026159474	0.008	0	42.908	helix	-0.563412452222711				-1	NA	NA	NA
880	2a	29	Q	0.366028947	0.324	0.359	87.284	helix	-0.434745931539146				17	NA	NA	NA
881	2a	30	N	0.858312105	0.554	0.484	44.865	helix	-0.49207057226607				5	NA	NA	NA
882	2a	31	C	0.529785789	0.079	0	32.511	strand	-0.491049466595452				5	NA	NA	NA
883	2a	32	V	0.706326842	0.124	0	54.218	strand	-1.69591116816475				5	NA	NA	NA
884	2a	33	W	3.137293684	0.008	0	35.996	strand	-1.29174741191619				-19	NA	NA	NA
885	2a	34	E	-0.051737895	0.139	0	34.569	strand	-0.649760621195156				17	NA	NA	NA
886	2a	35	S	1.338055789	0.264	0.389	21.172	strand	-0.703140969615713				1	NA	NA	NA
887	2a	36	Y	0.658172632	0.029	0	39.581	helix	-0.261879725511256				7	NA	NA	NA
888	2a	37	N	0.468777368	0.09	0.076	62.653	helix	-0.465748541629087				13	NA	NA	NA
889	2a	38	R	3.788724211	0	0	6.3141	helix	-2.70144033487757				-17	NA	NA	NA
890	2a	39	D	8.231381579	0	0	0	loop	-3.5832844508057	active_site			-19	NA	NA	NA
891	2a	40	L	4.811885789	0.102	0	0	strand	-2.71339865407248				-17	NA	NA	NA
892	2a	41	L	6.256893158	0.014	0	1.3246	strand	-1.70869826045506				-19	NA	NA	NA
893	2a	42	V	5.501585263	0.17	0.542	0	strand	-2.54035283897794				-17	NA	NA	NA
894	2a	43	S	4.919977368	0.063	0	0	strand	-0.870745667268803				-7	NA	NA	NA
895	2a	44	T	-0.732383158	0.084	0	45.26	strand	-1.33684943791908				19	NA	NA	NA
896	2a	45	T	2.173727368	0.039	0	10.391	strand	-0.521545952988433				-17	NA	NA	NA
897	2a	46	T	-0.134674737	0.094	0.076	122.57	strand	-0.252525712116699				19	NA	NA	NA
898	2a	47	A	-0.014571579	0.047	0	67.49	strand	-0.292565997218954				17	NA	NA	NA
899	2a	48	H	0.186902632	0.258	0	66.678	strand	-0.882217108346623				19	NA	NA	NA
900	2a	49	G	24.80505316	0	0	8.5397	strand	-0.56022865356911				-19	NA	NA	NA
901	2a	50	C	0.035704211	0.068	0	83.864	strand	-0.18514219228524				19	NA	NA	NA
902	2a	51	D	1.995186316	0	0	3.5717	loop	-0.547782965002967				-9	NA	NA	NA
903	2a	52	I	0.568107895	0.894	0.805	78.355	loop	-0.125573814399591				13	NA	NA	NA
904	2a	53	I	4.508290526	0.022	0	0	strand	-1.40947800287615				-15	NA	NA	NA
905	2a	54	A	9.689437895	0.008	0.076	0	loop	-2.64496522926922				-19	NA	NA	NA
906	2a	55	R	2.146018947	0.008	0	42.407	loop	-0.810928256182734				-15	NA	NA	NA
907	2a	56	C	1.352817895	0	0	18.825	loop	-3.64911040404515				-1	NA	NA	NA
908	2a	57	Q	0.274635263	0.625	0.793	107.63	loop	-0.441233791997117				19	NA	NA	NA
909	2a	58	C	-0.224793158	0	0	24.279	loop	-3.49077270732666				15	NA	NA	NA
910	2a	59	T	-0.561224737	0.838	0	57.462	loop	-0.4905786081868				19	NA	NA	NA
911	2a	60	T	0.354575263	0.617	0.357	63.644	strand	-0.475109743479529				17	NA	NA	NA
912	2a	61	G	17.26941421	0.008	0	7.4433	strand	-3.22915872385365				-19	NA	NA	NA
913	2a	62	V	1.208989474	0.12	0	29.11	strand	-0.652717784179396				1	NA	NA	NA
914	2a	63	Y	4.512258421	0.008	0	0	strand	-2.55886554278601				-17	NA	NA	NA
915	2a	64	F	1.614728947	0.374	0.179	15.116	strand	-0.619991632026067				-7	NA	NA	NA
916	2a	65	C	5.875696316	0	0	0	strand	-1.62882780925532				-13	NA	NA	NA
917	2a	66	A	0.337942105	0.769	0.254	39.413	loop	-0.418262957344418				17	NA	NA	NA
918	2a	67	S	0.287534211	0.008	0	40.606	loop	-1.46861740230851				15	NA	NA	NA
919	2a	68	K	0.393357368	0.578	0.414	53.367	loop	-0.610484538488668				13	NA	NA	NA
920	2a	69	N	0.793867895	0.265	0.076	85.708	loop	-0.574278287203311				11	NA	NA	NA
921	2a	70	K	1.051598421	0.276	0.076	74.208	strand	-0.412900742089382				11	NA	NA	NA
922	2a	71	H	-0.26354	0.033	0	28.38	strand	-0.231128725439989				15	NA	NA	NA
923	2a	72	Y	1.778601579	0.141	0.688	19.026	strand	-0.35660722074788				-7	NA	NA	NA
924	2a	73	P	1.129166316	0.077	0	88.637	strand	-0.37617861024389				-3	NA	NA	NA
925	2a	74	I	4.405936316	0.247	0.66	9.2503	strand	-1.50559685786613				-19	NA	NA	NA
926	2a	75	S	0.127639474	1.355	0.797	70.652	strand	-0.365828751443737				17	NA	NA	NA
927	2a	76	F	3.99465	0.043	0	2.418	strand	-1.4810967087546				-17	NA	NA	NA
928	2a	77	E	0.198858421	0.037	0	73.585	strand	-0.444755002996717				17	NA	NA	NA
929	2a	78	G	12.26706211	0	0	43.394	loop	-0.564640206989473				-19	NA	NA	NA
930	2a	79	P	3.014731579	0	0	57.37	loop	-0.851236447252104				-19	NA	NA	NA
931	2a	80	G	-0.490651579	0	0	37.67	strand	-0.723585817967496				17	NA	NA	NA
932	2a	81	L	0.902064737	0.22	0.076	69.356	strand	-0.726197431787744				3	NA	NA	NA
933	2a	82	V	1.437888947	0.121	0	16.672	strand	-0.692809973393367				-3	NA	NA	NA
934	2a	83	E	0.707828947	0.075	0	24.937	strand	-0.594698734906781				11	NA	NA	NA
935	2a	84	V	1.148127368	0.02	0	15.683	strand	-2.09966463275184				-3	NA	NA	NA
936	2a	85	Q	-0.172026316	0.008	0	69.13	loop	-0.702340240068182				19	NA	NA	NA
937	2a	86	E	0.058054737	0.157	0.254	72.81	loop	-0.538790086389628				19	NA	NA	NA
938	2a	87	S	0.320474211	0.298	0.131	44.714	strand	-2.53164124913294				17	NA	NA	NA
939	2a	88	E	0.286976842	0.112	0	81.888	loop	-0.612838507710453				19	NA	NA	NA
940	2a	89	Y	1.305505263	0.057	0.151	46.713	loop	-1.64255689184219				-7	NA	NA	NA
941	2a	90	Y	3.066197895	0	0	3.9438	strand	-3.16631170602568				-17	NA	NA	NA
942	2a	91	P	1.534565263	0	0	73.041	loop	-0.521524081216629				-15	NA	NA	NA
943	2a	92	R	-0.161082105	0.444	0.402	73.208	loop	-0.487818836639083				19	NA	NA	NA
944	2a	93	R	1.307640526	0.204	0	9.1909	strand	-2.02745270862574				-3	NA	NA	NA
945	2a	94	Y	0.862251053	0.089	0	62.531	strand	-0.508254029850848				-1	NA	NA	NA
946	2a	95	Q	1.793688421	0	0	1.4444	strand	-3.18027217064977				-3	NA	NA	NA
947	2a	96	S	0.024193158	0.305	0.151	17.967	strand	-0.651446384409925				15	NA	NA	NA
948	2a	97	H	0.945711579	0.045	0	36.366	strand	-0.910270308987532				7	NA	NA	NA
949	2a	98	V	5.478263158	0.02	0	4.733	strand	-2.35310988147958				-15	NA	NA	NA
950	2a	99	L	4.413022105	0	0	5.2985	strand	-1.27741745748691				-19	NA	NA	NA
951	2a	100	L	2.168090526	0	0	26.991	strand	-0.675803992462893				-15	NA	NA	NA
952	2a	101	A	10.27386211	0	0	5.3078	strand	-2.88523248203297				-19	NA	NA	NA
953	2a	102	A	-0.164826842	0.696	0.685	85.696	strand	-0.474242568201903				19	NA	NA	NA
954	2a	103	G	14.76500053	0.008	0	20.946	loop	-2.82631972299992				-19	NA	NA	NA
955	2a	104	F	0.729312632	0.175	0.734	52.814	loop	-0.37102465309802				7	NA	NA	NA
956	2a	105	S	4.013980526	0	0	4.4035	loop	-2.49227090067531				-15	NA	NA	NA
957	2a	106	E	-0.116434211	0.103	0	36.963	loop	-0.662421132453988				17	NA	NA	NA
958	2a	107	P	1.192014737	0	0	80.54	loop	-0.540817066635061				-13	NA	NA	NA
959	2a	108	G	-0.472943158	0.008	0	81.136	loop	-3.58247573175863				19	NA	NA	NA
960	2a	109	D	7.616565263	0	0	0	loop	-3.17921683245273				-19	NA	NA	NA
961	2a	110	C	0.292315263	0	0	8.6452	loop	-3.59198605362233	active_site			9	NA	NA	NA
962	2a	111	G	8.956595789	0.008	0	0	loop	-3.37564274267662				-19	NA	NA	NA
963	2a	112	G	10.21366895	0	0	1.1725	strand	-0.936217998807528				-17	NA	NA	NA
964	2a	113	I	4.951851053	0.063	0	2.7175	strand	-0.347738875076241				-15	NA	NA	NA
965	2a	114	L	6.040679474	0.008	0	0	strand	-2.5414937311102				-19	NA	NA	NA
966	2a	115	R	1.432827895	0	0	8.7886	strand	-0.63112935994309				-1	NA	NA	NA
967	2a	116	C	1.856383158	0.008	0	10.377	strand	-3.58766342119855				-5	NA	NA	NA
968	2a	117	E	0.229559474	0.177	0.254	92.335	loop	-0.61762087931844				19	NA	NA	NA
969	2a	118	H	-0.103922105	0.008	0	51.93	loop	-3.500961879092				17	NA	NA	NA
970	2a	119	G	15.59136842	0.008	0	12.225	strand	-3.64911040404515				-19	NA	NA	NA
971	2a	120	V	7.560856842	0.18	0	0	strand	-1.61512853701605				-19	NA	NA	NA
972	2a	121	I	5.763371053	0.42	0.131	0	strand	-2.05941835855524				-15	NA	NA	NA
973	2a	122	G	16.31262053	0	0	0	strand	-3.47264749523115				-19	NA	NA	NA
974	2a	123	I	5.082879474	0.737	0.692	0	strand	-1.98235117713818				-13	NA	NA	NA
975	2a	124	V	4.957568421	0.025	0	0	strand	-2.56214478819219				-15	NA	NA	NA
976	2a	125	T	7.389711053	0.03	0	4.8673	strand	-3.11228174430134				-19	NA	NA	NA
977	2a	126	M	3.162285789	0.084	0	12.791	strand	-2.29076218947859				-17	NA	NA	NA
978	2a	127	G	9.964314211	0.008	0	33.971	strand	-3.4001979114237				-19	NA	NA	NA
979	2a	128	G	2.875375263	0	0	46.2	strand	-1.20823633853917				-19	NA	NA	NA
980	2a	129	E	0.447598421	0.442	1.011	111.13	loop	-0.510827379171163				11	NA	NA	NA
981	2a	130	G	3.365832105	0	0	67.548	loop	-0.537147131836892				-19	NA	NA	NA
982	2a	131	V	0.650596316	0.575	0.328	39.89	strand	-0.631093969122296				9	NA	NA	NA
983	2a	132	V	9.016225789	0	0	1.5777	strand	-2.57402807283267				-19	NA	NA	NA
984	2a	133	G	0.912542105	0.008	0	2.9254	strand	-3.57641098236459				7	NA	NA	NA
985	2a	134	F	5.317936316	0	0	0	strand	-2.34185519705293				-17	NA	NA	NA
986	2a	135	A	9.603999474	0.025	0.221	0	strand	-2.13918382474722				-15	NA	NA	NA
987	2a	136	D	4.177874211	0	0	0	strand	-1.32502941284815				-15	NA	NA	NA
988	2a	137	I	5.976396316	0.371	0.588	0	loop	-2.12027177892352				-17	NA	NA	NA
989	2a	138	R	2.236093158	0	0	7.8986	loop	-3.3426661327686				-13	NA	NA	NA
990	2a	139	D	0.897457368	0	0	40.619	loop	-1.90683481134961				3	NA	NA	NA
991	2a	140	L	4.285266316	0.008	0	4.6225	loop	-1.24584706410937				-17	NA	NA	NA
992	2a	141	L	0.159593684	0.014	0	72.667	helix	-0.684940663011697				19	NA	NA	NA
993	2a	142	W	3.386050526	0	0	32.995	helix	-1.67296140838573				-19	NA	NA	NA
994	2a	143	L	4.992861579	0.015	0	3.9739	helix	-2.5661014664148				-17	NA	NA	NA
995	2a	144	E	2.082934211	0.008	0	22.399	helix	-1.52643307906504				-17	NA	NA	NA
996	2a	145	D	-0.638611579	0.014	0	50.784	helix	-0.756755626825331				19	NA	NA	NA
997	2a	146	D	0.722371579	0.099	0	29.624	helix	-1.1519288288735				9	NA	NA	NA
998	2a	147	A	0.068586842	0	0	30.345	loop	-2.44018307121209				17	NA	NA	NA
999	2a	148	M	0.268258947	0.008	0	93.403	loop	-1.50663478990476				15	NA	NA	NA
1000	2a	149	E	-0.280377895	0.014	0	89.78	loop	-0.889557614440741				19	NA	NA	NA
1001	2a	150	Q	0.362010526	0.008	0	94.577	loop	-3.64911040404515	cleavage_site			19	NA	NA	NA
1002	2b	1	G	-0.096931579	0	0	118.57	loop	-2.988303266105	cleavage_site			19	NA	NA	Yes
1003	2b	2	V	-0.417517368	0.054	0	8.5706	helix	-2.94026068425603				19	NA	NA	Yes
1004	2b	3	K	0.299650526	0.512	0.221	96.541	helix	-1.88657008871075				19	NA	NA	Yes
1005	2b	4	D	0.203636316	0.343	0.207	49.951	helix	-1.88144426917719				19	NA	NA	NA
1006	2b	5	Y	1.978390526	0	0	2.9324	helix	-3.34800414312469				-11	NA	NA	Yes
1007	2b	6	V	1.038140526	0	0	8.2753	helix	-2.91550492094677				-5	NA	NA	Yes
1008	2b	7	E	0.100318421	0	0	59.899	helix	-1.20820641171275				17	NA	NA	Yes
1009	2b	8	Q	0.322709474	0.033	0	48.057	helix	-1.02700565842208				15	NA	NA	NA
1010	2b	9	L	2.994858947	0.015	0.076	2.6492	helix	-3.50739241982045				-17	NA	NA	Yes
1011	2b	10	G	6.502275263	0.008	0	12.906	helix	-3.64911040404515				-19	NA	NA	Yes
1012	2b	11	N	-0.071943684	0.083	0.221	96.018	helix	-1.22789435131405				17	NA	NA	NA
1013	2b	12	A	-0.418719474	0	0	46.308	helix	-3.119721265529				17	NA	NA	Yes
1014	2b	13	F	2.576056316	0	0	16.035	helix	-3.54249631849952				-17	NA	NA	Yes
1015	2b	14	G	2.909965263	0.008	0	53.307	loop	-3.51364832216291				-17	NA	NA	Yes
1016	2b	15	S	-0.509262105	0.43	0.26	100.7	helix	-1.06888264511726				19	NA	NA	Yes
1017	2b	16	G	-0.545602632	0	0	60.481	helix	-3.64911040404515				19	NA	Yes	Yes
1018	2b	17	F	1.370145263	0	0	1.5985	helix	-3.5284185282397				-7	NA	Yes	Yes
1019	2b	18	T	0.415397895	0	0	9.1487	helix	-2.87292626668784				9	NA	NA	Yes
1020	2b	19	N	0.265035789	0.266	0.076	72.627	helix	-0.978929788037749				17	NA	NA	Yes
1021	2b	20	Q	0.232001053	0.156	0.076	41.721	helix	-1.76745096861511				15	NA	Yes	Yes
1022	2b	21	I	1.309843684	0.05	0.076	4.2897	helix	-3.19268077026206				-3	NA	Yes	Yes
1023	2b	22	C	-0.508210526	0.135	0	39.948	helix	-1.0518389525724				17	NA	NA	Yes
1024	2b	23	E	0.150235263	0.188	0.076	46.569	helix	-1.23085876311573				13	NA	Yes	Yes
1025	2b	24	Q	0.415547368	0.014	0	7.0265	helix	-2.62608182491623				11	NA	Yes	Yes
1026	2b	25	V	0.863414211	0.095	0.076	3.8329	helix	-2.46214683723004				-1	NA	NA	Yes
1027	2b	26	N	0.374826316	0.371	0.254	57.654	helix	-0.912074987397351				13	NA	Yes	Yes
1028	2b	27	L	0.812800526	0.362	0	12.103	helix	-0.932435650415342				7	NA	Yes	Yes
1029	2b	28	L	2.007322105	0.014	0	2.3706	helix	-2.95666082840853				-11	NA	Yes	Yes
1030	2b	29	K	0.630011053	0.02	0	57.221	helix	-2.33991696889906				5	NA	NA	Yes
1031	2b	30	E	-0.105084737	0.278	0.221	59.888	helix	-1.41043378285853				17	NA	Yes	NA
1032	2b	31	S	0.45048	0.43	0.692	26.095	helix	-0.868345488602139				9	NA	Yes	Yes
1033	2b	32	L	0.891853684	0	0	0.4017	loop	-2.88388325678596				7	NA	NA	Yes
1034	2b	33	V	-0.938232105	0.852	0.725	72.999	loop	-1.22129328241445				19	NA	NA	NA
1035	2b	34	G	3.126603684	0	0	104.32	loop	-2.27806159727				-19	NA	NA	NA
1036	2b	35	Q	0.234154211	0.071	0.221	25.993	loop	-1.5746262445216				17	NA	Yes	Yes
1037	2b	36	D	1.500297368	0	0	57.622	helix	-2.09866400696757		amphipathic helix	UniProt + Alphafold2	-17	NA	NA	Yes
1038	2b	37	S	0.180670526	0.008	0	68.194	helix	-1.45434235090596		amphipathic helix	UniProt + Alphafold3	17	NA	NA	NA
1039	2b	38	I	0.591070526	0.116	0.076	56.664	helix	-1.60751781108796		amphipathic helix	UniProt + Alphafold4	9	NA	NA	Yes
1040	2b	39	L	1.500936316	0.008	0	17.761	helix	-2.65940204407126		amphipathic helix	UniProt + Alphafold5	-7	NA	Yes	Yes
1041	2b	40	E	0.260009474	0.008	0	23.753	helix	-2.55182407314631		amphipathic helix	UniProt + Alphafold6	17	NA	NA	NA
1042	2b	41	K	0.715123158	0.008	0	66.312	helix	-2.74537753174633		amphipathic helix	UniProt + Alphafold7	9	NA	NA	NA
1043	2b	42	S	-0.756635263	0.008	0	4.5624	helix	-3.03346502052332		amphipathic helix	UniProt + Alphafold8	17	NA	NA	Yes
1044	2b	43	L	2.069768421	0	0	0.84837	helix	-2.86511505388795		amphipathic helix	UniProt + Alphafold9	-13	NA	Yes	Yes
1045	2b	44	K	0.419678421	0.127	0	28.763	helix	-1.95125831717646		amphipathic helix	UniProt + Alphafold10	13	NA	NA	Yes
1046	2b	45	A	-0.270317368	0.116	0.221	2.6152	helix	-1.65550708196283		amphipathic helix	UniProt + Alphafold11	15	NA	NA	NA
1047	2b	46	L	1.566604211	0.014	0	2.0632	helix	-2.87746763016361		amphipathic helix	UniProt + Alphafold12	-9	NA	Yes	Yes
1048	2b	47	V	0.984532632	0.148	0.63	3.9143	helix	-2.59257050294333		amphipathic helix	UniProt + Alphafold13	-7	NA	Yes	Yes
1049	2b	48	K	0.647712105	0.263	0	23.021	helix	-2.59376334921551		amphipathic helix	UniProt + Alphafold14	3	NA	NA	Yes
1050	2b	49	I	2.694592105	0.008	0	1.5914	helix	-2.99877596015539		amphipathic helix	UniProt + Alphafold15	-15	NA	Yes	Yes
1051	2b	50	I	0.620113158	0.233	0.131	5.2807	helix	-2.9050469886664		amphipathic helix	UniProt + Alphafold16	11	NA	Yes	Yes
1052	2b	51	S	1.651405789	0.008	0	1.5128	helix	-3.22882214875396		amphipathic helix	UniProt + Alphafold17	-7	NA	NA	Yes
1053	2b	52	A	-0.188823158	0	0	1.625	helix	-2.63548145009645		amphipathic helix	UniProt + Alphafold18	15	NA	NA	Yes
1054	2b	53	L	1.752481053	0.02	0	8.5057	helix	-2.97112398122195		amphipathic helix	UniProt + Alphafold19	-13	NA	Yes	Yes
1055	2b	54	V	0.272919474	0.008	0	0.13158	helix	-2.89271982964691		amphipathic helix	UniProt + Alphafold20	13	NA	Yes	Yes
1056	2b	55	I	0.813033684	0.05	0.076	0	helix	-3.11480954395589		amphipathic helix	UniProt + Alphafold21	5	NA	NA	Yes
1057	2b	56	V	1.458172105	0.052	0	5.0318	helix	-2.63650032767567		amphipathic helix	UniProt + Alphafold22	-9	NA	Yes	Yes
1058	2b	57	V	-0.117525789	0	0	1.5777	helix	-2.399772191258		amphipathic helix	UniProt + Alphafold23	17	NA	Yes	Yes
1059	2b	58	R	0.515256316	0.015	0	12.519	helix	-1.84296680712626		amphipathic helix	UniProt + Alphafold24	7	NA	Yes	Yes
1060	2b	59	N	1.043320526	0.025	0	16.784	loop	-2.1048072016145		stem-loop	UniProt + Alphafold25	1	NA	NA	Yes
1061	2b	60	H	-0.433581053	0.053	0	43.455	loop	-1.02656070285652		stem-loop	UniProt + Alphafold26	19	NA	Yes	Yes
1062	2b	61	D	-0.066841579	0.153	0.179	89.25	loop	-1.71523179900239		stem-loop	UniProt + Alphafold27	19	NA	NA	NA
1063	2b	62	D	0.945821579	0	0	46.549	helix	-3.4493060201162		stem-loop	UniProt + Alphafold28	5	NA	NA	Yes
1064	2b	63	L	1.003813684	0.258	0	89.486	helix	-1.25488905382898		complete hydrophobic	UniProt + Alphafold29	-1	NA	NA	Yes
1065	2b	64	I	0.045391579	0.473	0.757	85.705	helix	-1.88027403360091		complete hydrophobic	UniProt + Alphafold30	19	NA	NA	Yes
1066	2b	65	T	0.001613158	0.014	0	13.604	helix	-2.61187698073498		complete hydrophobic	UniProt + Alphafold31	19	NA	NA	Yes
1067	2b	66	V	0.940056316	0.307	1.042	8.401	helix	-2.26925602716272		complete hydrophobic	UniProt + Alphafold32	-1	NA	NA	Yes
1068	2b	67	T	-0.325703158	0.163	0.462	59.316	helix	-2.26524439961556		complete hydrophobic	UniProt + Alphafold33	17	NA	NA	Yes
1069	2b	68	A	0.021637895	0	0	42.765	helix	-3.23368917541263		complete hydrophobic	UniProt + Alphafold34	17	NA	NA	Yes
1070	2b	69	T	-0.59132	0.022	0.131	1.4791	helix	-2.51039290811468		complete hydrophobic	UniProt + Alphafold35	17	NA	NA	Yes
1071	2b	70	L	1.479406316	0	0	23.971	helix	-3.06816044101636		complete hydrophobic	UniProt + Alphafold36	-9	NA	NA	Yes
1072	2b	71	A	0.270021053	0.015	0	54.2	helix	-2.83442113324042		complete hydrophobic	UniProt + Alphafold37	17	NA	NA	Yes
1073	2b	72	L	0.352912105	0	0	30.585	helix	-2.81525219430357		complete hydrophobic	UniProt + Alphafold38	17	NA	NA	Yes
1074	2b	73	I	-0.147692105	0.32	0.221	6.6655	helix	-2.8088329961317		complete hydrophobic	UniProt + Alphafold39	17	NA	NA	Yes
1075	2b	74	G	3.215122105	0	0	46.91	loop	-2.93453680693187		complete hydrophobic	UniProt + Alphafold40	-19	NA	NA	Yes
1076	2b	75	C	1.460833158	0.008	0	3.014	loop	-2.82780247785384		complete hydrophobic	UniProt + Alphafold41	7	NA	NA	Yes
1077	2b	76	T	-0.459165789	0.395	0.207	105.44	loop	-0.948702567346824		complete hydrophobic	UniProt + Alphafold42	19	NA	NA	Yes
1078	2b	77	S	-0.259976316	0.55	0.777	45.295	loop	-1.13570052009349		complete hydrophobic	UniProt + Alphafold43	17	NA	NA	Yes
1079	2b	78	S	-0.340145263	0.025	0	57.109	loop	-3.46132595559885		complete hydrophobic	UniProt + Alphafold44	19	NA	NA	NA
1080	2b	79	P	1.694661053	0	0	42.461	helix	-3.64911040404515		complete hydrophobic	UniProt + Alphafold45	-9	NA	Yes	Yes
1081	2b	80	W	0.834645263	0	0	11.171	helix	-2.89165295865238		complete hydrophobic	UniProt + Alphafold46	1	NA	Yes	Yes
1082	2b	81	R	0.214529474	0.111	0	67.041	helix	-1.92422653912031				17	NA	NA	NA
1083	2b	82	W	1.346585789	0	0	13.291	helix	-1.86578279143756				-7	NA	NA	NA
1084	2b	83	L	2.258863684	0.038	0	0.10406	helix	-2.94740303276395				-11	NA	Yes	Yes
1085	2b	84	K	0.499921579	0.008	0	42.241	helix	-3.45176306307104				13	NA	Yes	Yes
1086	2b	85	Q	0.572363158	0.621	1.165	50.29	helix	-0.997333628574623				11	NA	NA	NA
1087	2b	86	K	0.114352105	0.014	0	25.615	helix	-3.08380050830123				13	NA	NA	NA
1088	2b	87	V	0.367207895	0.348	0	5.4737	helix	-2.76807021969994				11	NA	Yes	Yes
1089	2b	88	S	0.526227368	0.273	0.484	6.4141	helix	-1.9087395476776				9	NA	NA	NA
1090	2b	89	Q	0.604794211	0.008	0	71.783	helix	-1.19169389629287				11	NA	NA	NA
1091	2b	90	Y	1.152502105	0.035	0	8.9391	helix	-1.50428442780112				-3	NA	NA	NA
1092	2b	91	Y	0.660951053	0.028	0	19.941	helix	-1.91037990995712				3	NA	Yes	Yes
1093	2b	92	G	1.82435	0.084	0.076	81.482	loop	-1.28904071742467				-15	NA	NA	NA
1094	2b	93	I	0.605302632	0.181	0.076	58.229	loop	-1.63831085576126				13	NA	Yes	Yes
1095	2b	94	P	0.680917368	0.21	0.296	93.506	loop	-0.888279086907975				19	NA	NA	NA
1096	2b	95	M	1.719419474	0.242	0.076	22.139	loop	-1.15503466819255				-11	NA	NA	NA
1097	2b	96	A	-0.103268947	0.02	0	100.5	loop	-2.77104750886956				19	NA	NA	Yes
1098	2b	97	E	0.100473684	0.03	0	75.337	loop	-1.00056467919359				19	NA	NA	NA
1099	2b	98	R	0.540391579	0.025	0.179	114.98	loop	-2.17275725639579				19	NA	NA	Yes
1100	2b	99	Q	0.046235789	0	0	146.43	loop	-3.60366145628702	cleavage_site			19	NA	NA	NA
1101	2c	1	N	0.038502105	0.361	0.221	132.57	loop	-2.07877425561091	cleavage_site	MBD	UniProt	19	NA	NA	NA
1102	2c	2	N	0.156206316	0.364	0.076	89.835	helix	-1.15298514940846		MBD	UniProt	19	NA	NA	NA
1103	2c	3	S	0.555739474	0.559	0.813	87.276	helix	-1.23706357034409		MBD	UniProt	11	NA	NA	NA
1104	2c	4	W	0.461748421	0	0	68.187	helix	-3.52635599838406		MBD	UniProt	19	NA	NA	NA
1105	2c	5	L	0.273162632	0.063	0	51.522	helix	-2.00776843898415		MBD	UniProt	13	NA	NA	NA
1106	2c	6	K	-0.037218947	0.014	0	93.651	helix	-3.52337056378186		MBD	UniProt	19	NA	NA	NA
1107	2c	7	K	0.048643158	0.035	0	92.582	helix	-2.69540284829594		MBD	UniProt	19	NA	NA	NA
1108	2c	8	F	1.120309474	0	0	59.93	helix	-3.12299293627025		MBD	UniProt	-3	NA	NA	NA
1109	2c	9	T	0.141252105	0.066	0	49.128	helix	-1.94040314240795		MBD	UniProt	17	NA	NA	NA
1110	2c	10	E	0.364282105	0.025	0	59.179	helix	-2.52490114372885		MBD	UniProt	17	NA	NA	NA
1111	2c	11	M	1.150696316	0.091	0.076	64.635	helix	-2.07280953773714		MBD	UniProt	1	NA	NA	NA
1112	2c	12	T	-0.042079474	0.046	0	34.313	helix	-2.35089744641208		MBD	UniProt	15	NA	NA	NA
1113	2c	13	N	-0.208406842	0.035	0	62.187	helix	-2.10173974728715		MBD	UniProt	17	NA	NA	NA
1114	2c	14	A	0.127493684	0	0	54.192	helix	-2.87141869249864		MBD	UniProt	17	NA	NA	NA
1115	2c	15	C	-0.505600526	0	0	44.499	helix	-2.32220104584601		MBD	UniProt	17	NA	NA	NA
1116	2c	16	K	0.252846842	0	0	78.752	helix	-3.39130831616086		MBD	UniProt	17	NA	NA	NA
1117	2c	17	G	-0.816721053	0	0	44.129	helix	-3.36628584565561		MBD	UniProt	17	NA	NA	NA
1118	2c	18	M	0.795061053	0.035	0	72.954	helix	-2.39805948841635		MBD	UniProt	7	NA	NA	NA
1119	2c	19	E	0.194954211	0	0	60.54	helix	-3.56120322883389		MBD	UniProt	15	NA	NA	NA
1120	2c	20	W	0.643865789	0	0	72.673	helix	-3.25546796392635		MBD	UniProt	9	NA	NA	NA
1121	2c	21	I	0.553476842	0.008	0	49.486	helix	-3.10798063789355		MBD	UniProt	11	NA	NA	NA
1122	2c	22	A	0.368252105	0.168	0	45.981	helix	-2.43948930799908		MBD	UniProt	15	NA	NA	NA
1123	2c	23	V	-0.018203684	0.78	0.893	49.284	helix	-1.0932981319925		MBD	UniProt	17	NA	NA	NA
1124	2c	24	K	0.314453684	0	0	62.464	helix	-3.64911040404515		MBD	UniProt	15	NA	NA	NA
1125	2c	25	I	0.519551579	0	0	53.54	helix	-2.83827136089427	Involved in the interaction with host RTN3	MBD	UniProt	13	NA	NA	NA
1126	2c	26	Q	0.568928947	0.025	0	67.062	helix	-0.899858760481032		MBD	UniProt	11	NA	NA	NA
1127	2c	27	K	0.289682632	0.113	0.076	78.492	helix	-2.9294747470989		MBD	UniProt	15	NA	NA	NA
1128	2c	28	F	0.945730526	0	0	61.762	helix	-3.49765163544044		MBD	UniProt	1	NA	NA	NA
1129	2c	29	I	1.012438421	0.089	0.076	48.556	helix	-2.24576597895257		MBD	UniProt	7	NA	NA	NA
1130	2c	30	E	0.269785789	0.389	0	49.673	helix	-1.51290567928555		MBD	UniProt	15	NA	NA	NA
1131	2c	31	W	0.773354211	0.008	0	49.433	helix	-3.16779862987944		MBD	UniProt	7	NA	NA	NA
1132	2c	32	L	1.524804737	0.04	0	29.801	helix	-2.68479076899365		MBD	UniProt	-7	NA	NA	NA
1133	2c	33	K	0.446946316	0.047	0	81.338	helix	-2.59001937276473		MBD	UniProt	11	NA	NA	NA
1134	2c	34	V	0.272436316	0.668	0.151	68.839	helix	-0.797893136275815		MBD	UniProt	17	NA	NA	NA
1135	2c	35	K	0.656361053	0.075	0.221	77.376	helix	-1.3857797729193		MBD	UniProt	11	NA	NA	NA
1136	2c	36	I	0.298174737	0.167	0.179	34.165	helix	-2.69217570343885		MBD	UniProt	13	NA	NA	NA
1137	2c	37	L	1.303974737	0.035	0	47.076	helix	-0.931954594416478		MBD	UniProt	-3	NA	NA	NA
1138	2c	38	P	1.816382105	0	0	49.115	helix	-1.5295324778894		MBD	UniProt	-17	NA	NA	NA
1139	2c	39	E	-0.11086	0.015	0	46.736	helix	-1.09755177705009		MBD	UniProt	19	NA	NA	NA
1140	2c	40	V	0.216982105	0.04	0.296	58.352	helix	-1.79805930131306		MBD	UniProt	15	NA	NA	NA
1141	2c	41	R	0.26055	0.601	0.602	86.11	helix	-1.36407807005219		MBD	UniProt	13	NA	NA	NA
1142	2c	42	E	0.843150526	0.008	0	22.209	helix	-0.989202754159368		MBD	UniProt	7	NA	NA	NA
1143	2c	43	K	0.564552632	0.043	0.221	34.54	helix	-2.46684036644461		MBD	UniProt	7	NA	NA	NA
1144	2c	44	H	0.031893684	0.008	0	60.366	helix	-1.51722102865477		MBD	UniProt	17	NA	NA	NA
1145	2c	45	E	0.15215	0.098	0	38.616	helix	-0.820570059558305		MBD	UniProt	17	NA	NA	NA
1146	2c	46	F	4.425036316	0	0	0	helix	-3.38998742078524		MBD	UniProt	-15	NA	NA	NA
1147	2c	47	L	1.847062105	0.015	0	32.789	helix	-2.16208443442895		MBD	UniProt	-13	NA	NA	NA
1148	2c	48	N	0.366475263	0.947	0.626	37.792	helix	-0.849937344954691		MBD	UniProt	17	NA	NA	NA
1149	2c	49	R	0.323626316	0.008	0	45.793	helix	-1.65037331967304		MBD	UniProt	15	NA	NA	NA
1150	2c	50	L	3.630351579	0.015	0	10.403	helix	-2.84809716720499		MBD	UniProt	-17	NA	NA	NA
1151	2c	51	K	0.176	0.11	0.131	93.008	helix	-1.84703564537378		MBD	UniProt	19	NA	NA	NA
1152	2c	52	Q	0.285743158	0	0	62.167	helix	-1.86560518328116		MBD	UniProt	15	NA	NA	NA
1153	2c	53	L	4.362675263	0.008	0.076	0.15551	helix	-3.21823911482804		MBD	UniProt	-17	NA	NA	NA
1154	2c	54	P	2.175567368	0.014	0	58.03	helix	-1.69894774800027		MBD	UniProt	-19	NA	NA	NA
1155	2c	55	L	0.455875263	0.033	0.254	66.924	helix	-3.28990398293362		MBD	UniProt	17	NA	NA	NA
1156	2c	56	L	3.345114211	0	0	2.9199	helix	-2.72886083498835		MBD	UniProt	-17	NA	NA	NA
1157	2c	57	E	-0.03685	0.008	0	21.199	helix	-3.04961673099421		MBD	UniProt	15	NA	NA	NA
1158	2c	58	S	0.106593158	0.177	0.076	53.695	helix	-2.09018706571907		MBD	UniProt	17	NA	NA	NA
1159	2c	59	Q	0.215618947	0	0	44.713	helix	-3.51443724120572		MBD	UniProt	15	NA	NA	NA
1160	2c	60	I	4.329404737	0.12	0.076	0.0012111	helix	-2.93497386252569		MBD	UniProt	-15	NA	NA	NA
1161	2c	61	A	0.387062632	0.306	0	49.448	helix	-1.30329007601828		MBD	UniProt	15	NA	NA	NA
1162	2c	62	T	-0.505380526	0.014	0	28.617	helix	-1.96938909884673		MBD	UniProt	17	NA	Yes	Yes
1163	2c	63	I	2.605953684	0	0	1.0788	loop	-3.27608620068678				-15	NA	NA	NA
1164	2c	64	E	0.640031579	0.008	0	59.438	loop	-2.50501428570376				11	NA	Yes	Yes
1165	2c	65	Q	0.013319474	0	0	44.734	loop	-2.05268872066811				19	NA	Yes	Yes
1166	2c	66	S	0.374713684	0	0	58.274	loop	-3.39904340409197				13	NA	NA	NA
1167	2c	67	A	0.479331053	0	0	65.482	loop	-2.47631435492057				9	NA	NA	NA
1168	2c	68	P	1.502665263	0	0	10.433	loop	-3.64911040404515				-3	NA	NA	NA
1169	2c	69	S	1.373679474	0	0	67.182	loop	-2.45541641970203				-7	NA	NA	NA
1170	2c	70	Q	0.145093684	0	0	26.896	helix	-3.60642958440548				19	NA	Yes	Yes
1171	2c	71	S	0.151811579	0.548	0.076	60.07	helix	-0.929331179418995				19	NA	NA	NA
1172	2c	72	D	0.736231579	0.014	0	34.812	helix	-2.19291551978222				5	NA	NA	NA
1173	2c	73	Q	0.852064737	0.008	0	1.7337	helix	-3.39600804501435				1	NA	NA	NA
1174	2c	74	E	0.343712632	0	0	45.346	helix	-3.59693367165416		oligomerization	UniProt	17	NA	NA	NA
1175	2c	75	Q	0.318473158	0.228	0	66.102	helix	-1.31620840312151		oligomerization	UniProt	17	NA	NA	NA
1176	2c	76	L	2.185958947	0	0	7.187	helix	-3.27891157489888		oligomerization	UniProt	-7	NA	NA	NA
1177	2c	77	F	2.178057368	0.02	0	27.423	helix	-3.40150102389459		oligomerization	UniProt	-11	NA	NA	NA
1178	2c	78	S	-0.45277	0.073	0	57.385	helix	-1.59970215676597		oligomerization	UniProt	17	NA	NA	NA
1179	2c	79	N	-0.809245263	0	0	38.749	helix	-3.58626802293292		oligomerization	UniProt	17	NA	NA	NA
1180	2c	80	V	5.499124737	0.188	0.076	0	helix	-2.79231273750289		oligomerization	UniProt	-17	NA	NA	NA
1181	2c	81	Q	0.536234737	0.008	0	46.828	helix	-2.05840070362292		oligomerization	UniProt	9	NA	NA	NA
1182	2c	82	Y	1.423617368	0	0	20.71	helix	-3.27161630823536		oligomerization	UniProt	-7	NA	NA	NA
1183	2c	83	F	3.515705789	0.008	0	2.8563	helix	-3.28739792980264		oligomerization	UniProt	-13	NA	NA	NA
1184	2c	84	A	1.191386316	0	0	2.9521	helix	-2.81100055863662		oligomerization	UniProt	1	NA	NA	NA
1185	2c	85	H	-0.088192632	0	0	57.356	helix	-2.94188691857186		oligomerization	UniProt	17	NA	NA	NA
1186	2c	86	Y	2.369856842	0.022	0	13.222	helix	-2.57091282970945		oligomerization	UniProt	-11	NA	NA	NA
1187	2c	87	C	1.172923684	0	0	2.1871	helix	-2.46510132526948		oligomerization	UniProt	1	NA	NA	NA
1188	2c	88	R	0.43819	0	0	65.413	helix	-3.58514611400939		oligomerization	UniProt	13	NA	NA	NA
1189	2c	89	K	0.619868421	0.04	0	58.132	helix	-1.91091566370026		oligomerization	UniProt	9	NA	NA	NA
1190	2c	90	Y	1.791611579	0.02	0	9.0837	helix	-2.61022174333154		oligomerization	UniProt	-11	NA	NA	NA
1191	2c	91	A	-0.159954211	0.047	0	48.386	loop	-1.48343496956942		oligomerization	UniProt	17	NA	NA	NA
1192	2c	92	P	0.438023684	0	0	98.821	loop	-3.50474679914898		oligomerization	UniProt	19	NA	NA	NA
1193	2c	93	L	0.476328421	0.008	0	57.359	loop	-1.33445248926616		oligomerization	UniProt	15	NA	NA	NA
1194	2c	94	Y	2.816781579	0	0	26.017	loop	-3.24570522998969		oligomerization	UniProt	-13	NA	NA	NA
1195	2c	95	A	0.054569474	0	0	56.74	helix	-2.92692228872147		oligomerization	UniProt	19	NA	Yes	Yes
1196	2c	96	A	-0.217569474	0.508	0.793	71.465	helix	-0.820695365020956		oligomerization	UniProt	19	NA	NA	NA
1197	2c	97	E	1.516650526	0	0	16.486	helix	-3.51851419595097		oligomerization	UniProt	-5	NA	NA	NA
1198	2c	98	A	0.205861053	0.008	0	19.649	helix	-2.34711726125528		oligomerization	UniProt	11	NA	NA	NA
1199	2c	99	K	0.100222632	0.04	0	78.735	helix	-3.32125988792279		oligomerization	UniProt	17	NA	Yes	Yes
1200	2c	100	R	0.733648421	0	0	43.58	helix	-2.20079065443		oligomerization	UniProt	1	NA	NA	NA
1201	2c	101	V	3.948204211	0.025	0	0.16104	helix	-2.9240651968391		oligomerization	UniProt	-17	NA	NA	NA
1202	2c	102	F	0.353727368	0.121	0	56.618	helix	-2.4055459339061		oligomerization	UniProt	17	NA	Yes	Yes
1203	2c	103	S	-0.058244211	0.601	0.076	38.446	helix	-1.01203991647321		oligomerization	UniProt	17	NA	NA	NA
1204	2c	104	L	3.469051053	0.015	0.076	3.5769	helix	-2.76510374064047		oligomerization	UniProt	-15	NA	NA	NA
1205	2c	105	E	0.162149474	0	0	8.1198	helix	-3.51917155500548		sf3 helicase	UniProt	15	NA	NA	NA
1206	2c	106	K	0.478681053	0.087	0.179	66.912	helix	-3.17470583429774		sf3 helicase	UniProt	13	NA	NA	NA
1207	2c	107	K	0.908112632	0.04	0	63.33	helix	-2.59388560989454		sf3 helicase	UniProt	7	NA	NA	NA
1208	2c	108	M	4.606206842	0.131	0	0	helix	-3.08029783792322	cre-stemA	sf3 helicase	UniProt	-17	NA	NA	NA
1209	2c	109	S	-0.05058	0.258	0.131	26.92	helix	-1.3218455986762	cre-stemA	sf3 helicase	UniProt	17	NA	NA	NA
1210	2c	110	N	0.044448421	0	0	37.212	helix	-2.55704465433217	cre-stemA	sf3 helicase	UniProt	15	NA	NA	NA
1211	2c	111	Y	2.425602632	0	0	6.9067	helix	-3.49910238889089	cre-stemA	sf3 helicase	UniProt	-11	NA	NA	NA
1212	2c	112	I	1.136345263	0.033	0	13.991	helix	-3.41532014690981	cre-stemA	sf3 helicase	UniProt	-1	NA	NA	NA
1213	2c	113	Q	-0.397800526	0	0	34.337	helix	-3.39011403716188	cre-stemA	sf3 helicase	UniProt	19	NA	NA	NA
1214	2c	114	F	1.746497368	0	0	38.388	loop	-3.64911040404515	cre-stemA	sf3 helicase	UniProt	-11	NA	Yes	Yes
1215	2c	115	K	0.736954737	0	0	31.243	loop	-3.48950624410082	cre-stemA	sf3 helicase	UniProt	13	NA	Yes	Yes
1216	2c	116	S	-0.394934211	0	0	27.76	loop	-3.64911040404515	cre-loop	sf3 helicase	UniProt	19	NA	Yes	Yes
1217	2c	117	K	0.390238421	0	0	58.844	loop	-3.60114198407199	cre-loop	sf3 helicase	UniProt	15	NA	NA	NA
1218	2c	118	C	-0.415904737	0.058	0	39.902	loop	-3.2932194137754	cre-loop	sf3 helicase	UniProt	19	NA	Yes	Yes
1219	2c	119	R	0.525684737	0	0	9.8043	loop	-3.64911040404515	cre-loop	sf3 helicase	UniProt	7	NA	NA	NA
1220	2c	120	I	1.023226316	0.02	0	24.98	loop	-3.5964189662912	cre-stemB	sf3 helicase	UniProt	-1	NA	NA	NA
1221	2c	121	E	0.755716316	0	0	13.977	loop	-3.64911040404515	cre-stemB	sf3 helicase	UniProt	5	NA	NA	NA
1222	2c	122	P	7.614107368	0	0	0	loop	-3.64911040404515	cre-stemB	sf3 helicase	UniProt	-19	NA	NA	NA
1223	2c	123	V	6.831708421	0	0	0	strand	-3.60829167655066	cre-stemB	sf3 helicase	UniProt	-17	NA	NA	NA
1224	2c	124	C	6.372473684	0	0	0	strand	-3.46691830553665	cre-stemB	sf3 helicase	UniProt	-15	NA	NA	NA
1225	2c	125	L	5.437068947	0	0	1.3246	strand	-2.58725025200532	cre-stemB	sf3 helicase	UniProt	-17	NA	NA	NA
1226	2c	126	L	4.994335789	0	0	1.7109	strand	-3.24646542214028	cre-stemB	sf3 helicase	UniProt	-17	NA	NA	NA
1227	2c	127	L	4.343558421	0	0	0	strand	-3.24677886228628		sf3 helicase	UniProt	-13	NA	NA	NA
1228	2c	128	H	1.159189474	0	0	2.6173	strand	-3.44221690127938		sf3 helicase	UniProt	-3	NA	NA	NA
1229	2c	129	G	8.757086842	0	0	19.759	loop	-3.58226993696403		sf3 helicase	UniProt	-19	NA	NA	NA
1230	2c	130	S	-0.338360526	0.11	0	59.754	loop	-1.59973607887923		sf3 helicase	UniProt	19	NA	NA	NA
1231	2c	131	P	1.133436316	0.008	0	26.276	loop	-3.64911040404515		sf3 helicase	UniProt	-11	NA	Yes	Yes
1232	2c	132	G	3.950355263	0	0	14.023	loop	-3.59012097151693		sf3 helicase	UniProt	-19	NA	Yes	Yes
1233	2c	133	A	0.260552632	0.057	0.131	1.4802	loop	-2.2202224162416		sf3 helicase	UniProt	11	NA	NA	NA
1234	2c	134	G	8.236960526	0	0	6.7348	loop	-3.64911040404515		sf3 helicase	UniProt	-19	NA	NA	NA
1235	2c	135	K	0.914106316	0	0	3.1317	helix	-3.54833008416814		sf3 helicase	UniProt	1	NA	NA	NA
1236	2c	136	S	-0.283530526	0	0	35.886	helix	-3.61316562774581		sf3 helicase	UniProt	19	NA	Yes	Yes
1237	2c	137	V	-0.242196842	0.02	0	22.65	helix	-3.14163880908925		sf3 helicase	UniProt	17	NA	Yes	Yes
1238	2c	138	A	4.680394211	0	0	0	helix	-3.19737059376589		sf3 helicase	UniProt	-17	NA	NA	NA
1239	2c	139	T	3.533456842	0	0	1.7249	helix	-3.64911040404515		sf3 helicase	UniProt	-5	NA	NA	NA
1240	2c	140	N	-0.621994737	0.16	0.221	17.826	helix	-2.18891991478574		sf3 helicase	UniProt	17	NA	Yes	Yes
1241	2c	141	L	1.492030526	0	0	0.71479	helix	-3.03335767933861		sf3 helicase	UniProt	-9	NA	Yes	Yes
1242	2c	142	I	6.37351	0.025	0	0	helix	-2.9352758893157		sf3 helicase	UniProt	-17	NA	NA	NA
1243	2c	143	G	10.24334053	0.008	0.076	0	helix	-3.64911040404515		sf3 helicase	UniProt	-15	NA	NA	NA
1244	2c	144	R	0.363747895	0	0	21.39	helix	-3.49921011943978		sf3 helicase	UniProt	13	NA	Yes	Yes
1245	2c	145	S	5.130674211	0.096	0	0.4026	helix	-2.18005257516876		sf3 helicase	UniProt	-15	NA	Yes	Yes
1246	2c	146	L	4.672424211	0	0	0	helix	-3.38586054033328		sf3 helicase	UniProt	-15	NA	NA	NA
1247	2c	147	A	6.134653158	0	0	2.197	helix	-3.21273791343204		sf3 helicase	UniProt	-17	NA	NA	NA
1248	2c	148	E	0.091141579	0.066	0	40.09	helix	-1.22084187665898		sf3 helicase	UniProt	17	NA	Yes	Yes
1249	2c	149	K	0.960937368	0	0	43.134	helix	-2.62043059158952		sf3 helicase	UniProt	-1	NA	NA	NA
1250	2c	150	L	1.950806842	0.014	0.076	23.891	helix	-2.68543211654118		sf3 helicase	UniProt	-11	NA	NA	NA
1251	2c	151	N	0.758268947	0.043	0	107	loop	-1.67264406637805		sf3 helicase	UniProt	13	NA	NA	NA
1252	2c	152	S	1.130854211	0.02	0	37.124	loop	-3.2055037086332		sf3 helicase	UniProt	7	NA	NA	NA
1253	2c	153	S	0.140886316	0	0	53.438	loop	-2.69440980342833		sf3 helicase	UniProt	19	NA	Yes	Yes
1254	2c	154	V	2.094964737	0.045	0	20.22	strand	-2.29059336601059		sf3 helicase	UniProt	-15	NA	NA	NA
1255	2c	155	Y	3.372375263	0	0	7.9518	strand	-3.64911040404515		sf3 helicase	UniProt	-15	NA	NA	NA
1256	2c	156	S	-1.2201	0	0	20.501	strand	-3.50506807236359		sf3 helicase	UniProt	19	NA	Yes	Yes
1257	2c	157	L	4.999766316	0.008	0	0.038343	strand	-3.52807249808188		sf3 helicase	UniProt	-17	NA	Yes	Yes
1258	2c	158	P	1.255277895	0	0	12.299	loop	-3.64911040404515		sf3 helicase	UniProt	-15	NA	Yes	Yes
1259	2c	159	P	0.839585263	0	0	11.043	loop	-3.64911040404515		sf3 helicase	UniProt	5	NA	Yes	Yes
1260	2c	160	D	0.923098421	0.008	0	29.57	loop	-3.6092090777922		sf3 helicase	UniProt	7	NA	Yes	Yes
1261	2c	161	P	5.285173684	0.008	0	3.3636	loop	-3.48136797765262		sf3 helicase	UniProt	-19	NA	NA	NA
1262	2c	162	D	0.233643158	0.014	0	47.546	loop	-1.67049102729113		sf3 helicase	UniProt	19	NA	NA	NA
1263	2c	163	H	0.254224737	0	0	44.054	loop	-3.44073887008069		sf3 helicase	UniProt	11	NA	NA	NA
1264	2c	164	F	5.397268421	0	0	0	loop	-3.44450378404599		sf3 helicase	UniProt	-19	NA	NA	NA
1265	2c	165	D	-0.30197	0.008	0	16.829	loop	-3.5731235045824		sf3 helicase	UniProt	19	NA	Yes	Yes
1266	2c	166	G	3.263270526	0.008	0	20.48	loop	-3.2915731552573		sf3 helicase	UniProt	-19	NA	Yes	Yes
1267	2c	167	Y	4.517781579	0	0	0	loop	-3.60460150402116		sf3 helicase	UniProt	-17	NA	NA	NA
1268	2c	168	K	0.456646316	0	0	74.293	loop	-3.4682266889014		sf3 helicase	UniProt	15	NA	Yes	Yes
1269	2c	169	Q	0.874833684	0.008	0	29.797	loop	-2.59260754363133		sf3 helicase	UniProt	3	NA	NA	NA
1270	2c	170	Q	1.971485789	0	0	14.182	loop	-3.34894937018681		sf3 helicase	UniProt	-15	NA	NA	NA
1271	2c	171	A	1.780849474	0.034	0	7.2673	loop	-2.05032183887308		sf3 helicase	UniProt	-11	NA	NA	NA
1272	2c	172	V	6.996661053	0	0	0	strand	-3.07338221653334		sf3 helicase	UniProt	-17	NA	NA	NA
1273	2c	173	V	5.559893158	0.014	0	0	strand	-2.80378792417095		sf3 helicase	UniProt	-15	NA	NA	NA
1274	2c	174	I	2.863520526	0.014	0	2.0221	strand	-3.46757496171639		sf3 helicase	UniProt	-13	NA	NA	NA
1275	2c	175	M	2.967587895	0	0	2.6952	strand	-3.42106427736875		sf3 helicase	UniProt	-13	NA	NA	NA
1276	2c	176	D	-0.36588	0	0	3.6885	loop	-3.58108222389719		sf3 helicase	UniProt	17	NA	Yes	Yes
1277	2c	177	D	0.215337895	0	0	14.543	loop	-3.64911040404515		sf3 helicase	UniProt	11	NA	Yes	Yes
1278	2c	178	L	3.491268421	0.008	0	0.19183	loop	-3.64911040404515		sf3 helicase	UniProt	-17	NA	NA	NA
1279	2c	179	C	1.074336316	0.008	0	15.223	loop	-2.82232831549472		sf3 helicase	UniProt	3	NA	NA	NA
1280	2c	180	Q	0.234241579	0.025	0	23.789	loop	-3.64911040404515		sf3 helicase	UniProt	17	NA	Yes	Yes
1281	2c	181	N	1.108690526	0	0	9.7277	loop	-3.60371412387422		sf3 helicase	UniProt	1	NA	NA	NA
1282	2c	182	P	1.100174737	0	0	82.319	loop	-3.64911040404515		sf3 helicase	UniProt	-9	NA	Yes	Yes
1283	2c	183	D	-0.236526842	0.008	0	57.025	loop	-3.44749249692256		sf3 helicase	UniProt	17	NA	NA	NA
1284	2c	184	G	10.70737368	0	0	0.73082	loop	-3.56951117983282		sf3 helicase	UniProt	-19	NA	NA	NA
1285	2c	185	K	-0.003888421	0.083	0	53.653	helix	-2.1435947046171		sf3 helicase	UniProt	19	NA	NA	NA
1286	2c	186	D	1.009838421	0	0	0.10308	helix	-3.59611723351956		sf3 helicase	UniProt	7	NA	NA	NA
1287	2c	187	V	3.848824737	0.059	0	0	helix	-3.31188434087496		sf3 helicase	UniProt	-13	NA	NA	NA
1288	2c	188	S	0.071162632	0	0	21.601	helix	-3.4054712635255		sf3 helicase	UniProt	17	NA	Yes	Yes
1289	2c	189	L	2.813476316	0	0	4.9497	helix	-2.9908864181673		sf3 helicase	UniProt	-19	NA	NA	NA
1290	2c	190	F	4.600927368	0	0	3.5178	helix	-3.48526715570363		sf3 helicase	UniProt	-17	NA	NA	NA
1291	2c	191	C	0.751448421	0.008	0	6.804	helix	-3.60316869161485		sf3 helicase	UniProt	9	NA	Yes	Yes
1292	2c	192	Q	0.567380526	0	0	9.9994	helix	-3.60837676831313		sf3 helicase	UniProt	11	NA	Yes	Yes
1293	2c	193	M	7.302044737	0	0	0	helix	-3.52605615498705		sf3 helicase	UniProt	-19	NA	NA	NA
1294	2c	194	V	3.332508947	0.008	0	0	loop	-3.56761344832466		sf3 helicase	UniProt	-11	NA	NA	NA
1295	2c	195	S	1.670678947	0	0	6.4859	loop	-3.64911040404515		sf3 helicase	UniProt	-7	NA	NA	NA
1296	2c	196	S	0.290022105	0.022	0	36.511	loop	-3.35761501922071		sf3 helicase	UniProt	15	NA	Yes	Yes
1297	2c	197	V	0.070553158	0.023	0	8.1413	loop	-3.64911040404515		sf3 helicase	UniProt	17	NA	Yes	Yes
1298	2c	198	D	-0.42674	0.008	0	25.935	loop	-3.37828604111222		sf3 helicase	UniProt	19	NA	Yes	Yes
1299	2c	199	F	3.477177895	0.008	0	3.6878	strand	-3.64911040404515		sf3 helicase	UniProt	-17	NA	Yes	Yes
1300	2c	200	V	0.357992632	0.047	0.076	15.681	loop	-2.22654600969923		sf3 helicase	UniProt	17	NA	Yes	Yes
1301	2c	201	P	8.370902105	0.015	0	0	loop	-3.24082984880758		sf3 helicase	UniProt	-19	NA	NA	NA
1302	2c	202	P	2.317006316	0.008	0	47.917	loop	-3.59564623422723		sf3 helicase	UniProt	-19	NA	NA	NA
1303	2c	203	M	2.14263	0	0	2.6529	loop	-3.57032581382795		sf3 helicase	UniProt	-7	NA	NA	NA
1304	2c	204	A	0.450982632	0	0	29.326	loop	-3.64911040404515		sf3 helicase	UniProt	15	NA	Yes	Yes
1305	2c	205	A	-0.284653684	0.014	0	42.023	loop	-2.76085502001769		sf3 helicase	UniProt	19	NA	NA	NA
1306	2c	206	L	-0.069605789	0	0	78.882	loop	-3.43213923069752		sf3 helicase	UniProt	19	NA	NA	NA
1307	2c	207	E	0.034471579	0.008	0	97.371	loop	-3.44583886687076		sf3 helicase	UniProt	17	NA	NA	NA
1308	2c	208	E	-0.053586316	0	0	15.925	loop	-2.97097239610656		sf3 helicase	UniProt	17	NA	NA	NA
1309	2c	209	K	0.385881579	0	0	42.594	loop	-3.61176560818829		sf3 helicase	UniProt	17	NA	Yes	Yes
1310	2c	210	G	2.677948947	0.008	0.076	38.211	loop	-3.64911040404515		sf3 helicase	UniProt	-17	NA	Yes	Yes
1311	2c	211	I	0.599583158	0.015	0	12.225	loop	-1.99890579454319		sf3 helicase	UniProt	13	NA	NA	NA
1312	2c	212	L	1.945723684	0.035	0	3.1303	loop	-2.00934694215348		sf3 helicase	UniProt	-13	NA	NA	NA
1313	2c	213	F	3.186602632	0	0	1.1726	strand	-3.51229877776612		sf3 helicase	UniProt	-15	NA	NA	NA
1314	2c	214	T	-0.632339474	0.029	0.076	20.607	loop	-2.10492561883098		sf3 helicase	UniProt	17	NA	NA	NA
1315	2c	215	S	12.58882368	0	0	2.0435	loop	-3.41381117138026		sf3 helicase	UniProt	-17	NA	NA	NA
1316	2c	216	P	1.795245789	0.015	0.076	15.251	loop	-1.41152996082007		sf3 helicase	UniProt	-15	NA	NA	NA
1317	2c	217	F	4.598601579	0	0	0	strand	-3.27036975504173		sf3 helicase	UniProt	-19	NA	NA	NA
1318	2c	218	V	3.672349474	0	0	0	strand	-3.15176818839063		sf3 helicase	UniProt	-13	NA	NA	NA
1319	2c	219	L	4.812977895	0.008	0	0	strand	-3.14652572885157		sf3 helicase	UniProt	-13	NA	NA	NA
1320	2c	220	A	3.090523158	0	0	0	strand	-3.42251999585101		sf3 helicase	UniProt	-5	NA	NA	NA
1321	2c	221	S	5.733048421	0.008	0	0	strand	-3.59422997305056		sf3 helicase	UniProt	-7	NA	NA	NA
1322	2c	222	T	7.208381579	0.008	0	0.097152	strand	-3.64911040404515		sf3 helicase	UniProt	-19	NA	NA	NA
1323	2c	223	N	1.138681053	0.015	0.076	25.105	loop	-3.59018413246926		sf3 helicase	UniProt	-9	NA	Yes	Yes
1324	2c	224	A	0.762727895	0.023	0	38.437	loop	-2.45205651410789		sf3 helicase	UniProt	7	NA	NA	NA
1325	2c	225	G	-0.288803158	0.008	0	75.69	loop	-3.05958036100416		sf3 helicase	UniProt	19	NA	NA	NA
1326	2c	226	S	-0.165833158	0.008	0	70.596	loop	-2.98558480050215		sf3 helicase	UniProt	17	NA	NA	NA
1327	2c	227	I	2.177201579	0	0	11.599	loop	-3.35999115887895		sf3 helicase	UniProt	-11	NA	NA	NA
1328	2c	228	N	0.245722632	0.015	0	82.047	loop	-3.00768200169485		sf3 helicase	UniProt	15	NA	NA	NA
1329	2c	229	A	7.058824737	0	0	2.5189	loop	-3.50193421909815		sf3 helicase	UniProt	-13	NA	NA	NA
1330	2c	230	P	1.471824737	0	0	89.127	loop	-3.16819600679154		sf3 helicase	UniProt	-15	NA	Yes	Yes
1331	2c	231	T	-0.102023158	0	0	29.467	loop	-3.64911040404515		sf3 helicase	UniProt	17	NA	Yes	Yes
1332	2c	232	V	1.60673	0	0	6.6221	loop	-3.37009540333024		sf3 helicase	UniProt	-7	NA	Yes	Yes
1333	2c	233	S	-0.275444211	0	0	84.153	loop	-3.57473857705051		sf3 helicase	UniProt	19	NA	Yes	Yes
1334	2c	234	D	2.844197368	0.008	0	10.522	loop	-3.64911040404515		sf3 helicase	UniProt	-19	NA	Yes	Yes
1335	2c	235	S	0.602666842	0.022	0.076	51.941	helix	-3.26711076358943		sf3 helicase	UniProt	15	NA	NA	NA
1336	2c	236	R	0.48698	0.075	0	75.972	helix	-3.55888047245938		sf3 helicase	UniProt	13	NA	Yes	Yes
1337	2c	237	A	0.443028947	0	0	5.2492	helix	-3.64911040404515		sf3 helicase	UniProt	13	NA	Yes	Yes
1338	2c	238	L	3.604875789	0	0	1.2922	helix	-3.48565326640171		sf3 helicase	UniProt	-17	NA	NA	NA
1339	2c	239	A	0.275940526	0.034	0	47.291	helix	-2.23941955051018		sf3 helicase	UniProt	15	NA	NA	NA
1340	2c	240	R	0.299568421	0	0	36.312	helix	-3.51635222462723		sf3 helicase	UniProt	17	NA	Yes	Yes
1341	2c	241	R	1.506334737	0	0	10.913	loop	-3.64911040404515		sf3 helicase	UniProt	-5	NA	Yes	Yes
1342	2c	242	F	4.114366316	0	0	2.3732	loop	-3.48589280872095		sf3 helicase	UniProt	-19	NA	NA	NA
1343	2c	243	H	0.605632105	0.008	0	36.317	loop	-1.695128713239		sf3 helicase	UniProt	5	NA	NA	NA
1344	2c	244	F	3.960654737	0.008	0	9.1271	strand	-2.95841007583155		sf3 helicase	UniProt	-19	NA	NA	NA
1345	2c	245	D	0.463258947	0	0	11.711	strand	-3.60828013061053		sf3 helicase	UniProt	9	NA	NA	NA
1346	2c	246	M	4.070591579	0.033	0.221	1.845	strand	-2.60928131407296		sf3 helicase	UniProt	-17	NA	NA	NA
1347	2c	247	N	-0.621650526	0	0	28.071	strand	-3.42333046857507		sf3 helicase	UniProt	17	NA	NA	NA
1348	2c	248	I	5.548170526	0.008	0	2.3288	strand	-3.34493203152806		sf3 helicase	UniProt	-15	NA	NA	NA
1349	2c	249	E	-0.054296316	0	0	35.783	strand	-3.60604883652092		sf3 helicase	UniProt	15	NA	NA	NA
1350	2c	250	V	1.702323158	0.151	0	12.78	strand	-2.46610492961212		sf3 helicase	UniProt	-7	NA	NA	NA
1351	2c	251	I	0.398140526	0.172	0.131	27.198	loop	-2.48954883155238		sf3 helicase	UniProt	15	NA	NA	NA
1352	2c	252	S	-0.404147368	0.069	0	91.457	helix	-2.31116637149058		sf3 helicase	UniProt	19	NA	NA	NA
1353	2c	253	M	0.556573684	0.132	0.207	87.585	helix	-1.38589154237066		sf3 helicase	UniProt	13	NA	NA	NA
1354	2c	254	Y	1.836165789	0.02	0	16.283	helix	-3.32311563990532		sf3 helicase	UniProt	-9	NA	NA	NA
1355	2c	255	S	0.284557895	0.062	0	23.293	strand	-1.84273390364827		sf3 helicase	UniProt	9	NA	NA	NA
1356	2c	256	Q	0.417527368	0.095	0.076	60.115	strand	-1.00878578512603		sf3 helicase	UniProt	15	NA	NA	NA
1357	2c	257	N	0.848373158	0.163	0	117.12	loop	-1.24856456637193		sf3 helicase	UniProt	11	NA	NA	NA
1358	2c	258	G	2.780736316	0.008	0	68.302	loop	-2.18541945177585		sf3 helicase	UniProt	-19	NA	NA	NA
1359	2c	259	K	0.554506316	0.045	0	49.221	strand	-2.59430262046408		sf3 helicase	UniProt	15	NA	Yes	Yes
1360	2c	260	I	4.147426316	0.191	0.179	0.6981	strand	-2.81903092828705		sf3 helicase	UniProt	-15	NA	Yes	Yes
1361	2c	261	N	0.856457368	0.046	0	12.253	loop	-1.33158334226126		sf3 helicase	UniProt	5	NA	NA	NA
1362	2c	262	M	1.962649474	0	0	17.106	helix	-3.12598245773961			UniProt	-9	NA	Yes	Yes
1363	2c	263	P	2.17254	0	0	55.828	helix	-1.87689967822942			UniProt	-19	NA	Yes	Yes
1364	2c	264	M	0.780347368	0.147	0	44.108	helix	-0.627358596301469			UniProt	3	NA	NA	NA
1365	2c	265	S	9.002386316	0.195	0	0	helix	-2.84228719954095			UniProt	-15	NA	NA	NA
1366	2c	266	V	0.069929474	0	0	7.0912	helix	-3.0064092855961			UniProt	17	NA	Yes	Yes
1367	2c	267	K	0.622622105	0.203	0.282	92.943	loop	-0.62343298396791			UniProt	17	NA	NA	NA
1368	2c	268	T	0.093808421	0.435	0.788	53.491	loop	-0.537058951485152			UniProt	19	NA	Yes	Yes
1369	2c	269	C	0.964223684	0	0	14.58	loop	-3.61651701097674	metal_binding	zinc-finger	UniProt	3	NA	NA	NA
1370	2c	270	D	0.428458947	0.008	0	63.879	loop	-2.04139114892977		zinc-finger	UniProt	17	NA	NA	NA
1371	2c	271	D	-0.235563158	0.543	0.615	101.83	loop	-1.21780232525072		zinc-finger	UniProt	19	NA	NA	NA
1372	2c	272	E	-0.097351579	0.127	0.076	91.732	loop	-2.66694301469186		zinc-finger	UniProt	19	NA	NA	NA
1373	2c	273	C	1.511343684	0	0	16.674	loop	-3.29744224962197		zinc-finger	UniProt	-9	NA	NA	NA
1374	2c	274	C	0.012320526	0.299	0.296	103.09	loop	-1.16567413952525		zinc-finger	UniProt	17	NA	NA	NA
1375	2c	275	P	7.474469474	0	0	13.75	loop	-2.43489453153043		zinc-finger	UniProt	-17	NA	NA	NA
1376	2c	276	V	-0.378277895	0.602	0.131	79.917	loop	-1.75532981348489		zinc-finger	UniProt	19	NA	NA	NA
1377	2c	277	N	1.547386842	0.008	0	9.0042	loop	-3.52863945385883		zinc-finger	UniProt	-7	NA	NA	NA
1378	2c	278	F	3.466193684	0.079	0	3.3128	loop	-3.47112123178803		zinc-finger	UniProt	-19	NA	Yes	Yes
1379	2c	279	K	0.171744211	0.05	0.221	100.19	loop	-3.1730562988818		zinc-finger	UniProt	19	NA	Yes	Yes
1380	2c	280	K	0.875093158	0.541	0.295	51.43	loop	-2.14250766955093		zinc-finger	UniProt	11	NA	Yes	Yes
1381	2c	281	C	7.333263684	0.008	0	4.5841	loop	-3.61070844966452	metal_binding	zinc-finger	UniProt	-19	NA	Yes	Yes
1382	2c	282	C	0.072556842	0	0	1.7923	loop	-2.54861879021228		zinc-finger	UniProt	13	NA	Yes	Yes
1383	2c	283	P	4.766717368	0	0	1.6609	loop	-3.21685732201092		zinc-finger	UniProt	-19	NA	NA	NA
1384	2c	284	L	2.940170526	0.038	0.076	0	loop	-3.02005750239243		zinc-finger	UniProt	-13	NA	Yes	Yes
1385	2c	285	V	1.625286316	0.027	0	0.018013	loop	-3.09178631739921		zinc-finger	UniProt	-9	NA	Yes	Yes
1386	2c	286	C	0.511926316	0	0	23.451	loop	-3.4471447488889	metal_binding	zinc-finger	UniProt	11	NA	NA	NA
1387	2c	287	G	7.085673158	0	0	7.699	loop	-3.57178063917954				-19	NA	NA	NA
1388	2c	288	K	0.652151579	0	0	49.224	loop	-2.94726565294594				7	NA	NA	NA
1389	2c	289	A	9.301850526	0.008	0	0	loop	-3.33905641108887				-17	NA	NA	NA
1390	2c	290	I	4.460599474	0.184	0.076	0	strand	-2.5854529819915				-13	NA	NA	NA
1391	2c	291	Q	0.621288947	0.008	0	25.86	strand	-3.58171739230101				7	NA	NA	NA
1392	2c	292	F	4.630665263	0.008	0	0	strand	-2.81480778943039				-19	NA	NA	NA
1393	2c	293	I	2.061474211	0.259	0.26	6.4029	strand	-2.10006075787828				-13	NA	NA	NA
1394	2c	294	D	0.019530526	0	0	4.6087	strand	-2.91744379782306				13	NA	NA	NA
1395	2c	295	R	1.189614211	0.03	0.076	28.315	loop	-3.48443974915853				-7	NA	NA	NA
1396	2c	296	R	2.104957895	0.327	0	75.822	loop	-2.19402919400936				-19	NA	NA	NA
1397	2c	297	T	-0.175307368	0.06	0	62.993	loop	-1.33670922826542				17	NA	NA	NA
1398	2c	298	Q	0.152011053	0.008	0.076	66.785	loop	-2.88322598450819				13	NA	NA	NA
1399	2c	299	V	0.133483158	0.299	0.609	54.491	loop	-1.76242703378025				17	NA	NA	NA
1400	2c	300	R	0.515869474	0	0	56.659	strand	-3.64911040404515				13	NA	NA	NA
1401	2c	301	Y	2.570915263	0.029	0.076	19.578	strand	-2.0935295166369				-13	NA	NA	NA
1402	2c	302	S	1.760377895	0.035	0	15.069	loop	-3.06075883949521				-13	NA	NA	NA
1403	2c	303	L	4.695866842	0	0	0	helix	-2.88444892207493		c terminal helical domain	UniProt	-17	NA	NA	NA
1404	2c	304	D	2.204648421	0	0	1.6069	helix	-3.62240788247322		c terminal helical domain	UniProt	-11	NA	NA	NA
1405	2c	305	M	0.731484737	0.008	0.076	54.451	helix	-2.52841059358989		c terminal helical domain	UniProt	11	NA	NA	NA
1406	2c	306	L	6.017197368	0	0	3.9739	helix	-3.06257979416324		c terminal helical domain	UniProt	-17	NA	NA	NA
1407	2c	307	V	4.819661579	0.039	0.076	0	helix	-3.05310737285163		c terminal helical domain	UniProt	-19	NA	NA	NA
1408	2c	308	T	0.332820526	0.05	0.076	22.949	helix	-2.19298204257206		c terminal helical domain	UniProt	15	NA	NA	NA
1409	2c	309	E	-0.032597368	0	0	8.5695	helix	-3.4527582284713		c terminal helical domain	UniProt	15	NA	NA	NA
1410	2c	310	M	4.852888947	0.077	0.076	0	helix	-2.79410438276306		c terminal helical domain	UniProt	-15	NA	NA	NA
1411	2c	311	F	2.607687895	0.107	0	26.928	helix	-1.21685968903678		c terminal helical domain	UniProt	-15	NA	NA	NA
1412	2c	312	R	0.542631579	0.047	0.076	66.108	helix	-1.41545724956908		c terminal helical domain	UniProt	13	NA	NA	NA
1413	2c	313	E	1.781057895	0.008	0.076	10.565	helix	-2.68357236068918		c terminal helical domain	UniProt	-7	NA	NA	NA
1414	2c	314	Y	2.583052105	0.085	0.076	19.727	helix	-2.74409019442756		c terminal helical domain	UniProt	-11	NA	NA	NA
1415	2c	315	N	0.768162632	0.138	0	38.178	helix	-0.909887526168879		c terminal helical domain	UniProt	9	NA	NA	NA
1416	2c	316	H	0.508353684	0	0	56.822	helix	-1.59979609779753		c terminal helical domain	UniProt	9	NA	Yes	Yes
1417	2c	317	R	3.21042	0	0	14.048	helix	-3.58223188808717		c terminal helical domain	UniProt	-19	NA	NA	NA
1418	2c	318	H	0.003973684	0	0	33.291	helix	-2.04591601199356		c terminal helical domain	UniProt	15	NA	NA	NA
1419	2c	319	S	-0.007526842	0.142	0.076	56.451	helix	-1.02545540792453		c terminal helical domain	UniProt	17	NA	NA	NA
1420	2c	320	V	-0.073488947	0.008	0	16.38	helix	-3.31235587822723		c terminal helical domain	UniProt	17	NA	Yes	Yes
1421	2c	321	G	0.637099474	0.014	0	14.802	helix	-1.75313772729332		c terminal helical domain	UniProt	5	NA	NA	NA
1422	2c	322	T	-0.087861579	0.274	0.424	66.781	helix	-1.50205299152802		c terminal helical domain	UniProt	17	NA	NA	NA
1423	2c	323	T	-0.521212632	0.008	0	51.981	helix	-1.45460736150391		c terminal helical domain	UniProt	17	NA	Yes	Yes
1424	2c	324	L	0.829958421	0	0	15.722	helix	-3.44338948374359		c terminal helical domain	UniProt	9	NA	Yes	Yes
1425	2c	325	E	-0.115075263	0.008	0	7.3858	helix	-2.56020870116308		c terminal helical domain	UniProt	15	NA	Yes	Yes
1426	2c	326	A	0.2796	0	0	33.607	helix	-3.09189298355062		c terminal helical domain	UniProt	11	NA	Yes	Yes
1427	2c	327	L	0.397098947	0	0	0.39023	loop	-3.44952153774502		c terminal helical domain	UniProt	13	NA	Yes	Yes
1428	2c	328	F	0.912467368	0	0	7.463	loop	-3.64911040404515		c terminal helical domain	UniProt	-1	NA	Yes	Yes
1429	2c	329	Q	0.23582	0.008	0	58.427	loop	-3.62152249412074	cleavage_site	c terminal helical domain	UniProt	17	NA	Yes	Yes
1430	3a	1	G	-0.295015789	0	0	172.94	loop	-3.34117012738143	cleavage_site	NTD	UniProt	19	NA	NA	NA
1431	3a	2	P	0.395362105	0	0	97.373	loop	-0.988663403237232		NTD	UniProt	19	NA	NA	NA
1432	3a	3	P	0.301237368	0.015	0.076	79.411	loop	-1.09958513684665		NTD	UniProt	19	NA	NA	NA
1433	3a	4	V	-0.188701053	0.639	0.456	82.61	loop	-0.56672469667045		NTD	UniProt	19	NA	NA	NA
1434	3a	5	Y	-0.059533158	0.02	0	81.544	loop	-3.32627062211802		NTD	UniProt	19	NA	NA	NA
1435	3a	6	R	0.271015789	0.287	0.221	88.922	loop	-2.22292682660513	GBF1-binding	NTD	UniProt	19	NA	NA	NA
1436	3a	7	E	0.509445263	0.054	0	56.571	loop	-0.773270797742384	GBF1-binding	NTD	UniProt	19	NA	NA	NA
1437	3a	8	I	-0.011013158	0.202	0.076	71.306	loop	-2.0404772361838	GBF1-binding	NTD	UniProt	19	NA	NA	NA
1438	3a	9	K	0.099197368	0.202	0.179	77.505	loop	-1.0153128405805	GBF1-binding	NTD	UniProt	19	NA	NA	NA
1439	3a	10	I	1.076432632	0	0	24.399	loop	-3.24271116910346	GBF1-binding	NTD	UniProt	-5	NA	NA	NA
1440	3a	11	S	-0.350110526	0.12	0	52.285	loop	-2.04930985180788		NTD	UniProt	19	NA	NA	NA
1441	3a	12	V	0.374206842	0.038	0	67.185	loop	-2.64372545884219		NTD	UniProt	7	NA	NA	NA
1442	3a	13	A	0.08253	0.367	0.131	39.388	loop	-0.676822439033889		NTD	UniProt	19	NA	NA	NA
1443	3a	14	P	0.600617895	0.022	0	94.241	loop	-1.37075168667148		NTD	UniProt	15	NA	NA	NA
1444	3a	15	E	0.045095789	0.048	0	40.275	loop	-0.794426815622815		NTD	UniProt	19	NA	NA	NA
1445	3a	16	T	0.352471053	0.692	0	43.813	loop	-0.996443195006276		NTD	UniProt	17	NA	NA	NA
1446	3a	17	P	0.399058947	0.015	0	91.94	loop	-1.76899406759547		NTD	UniProt	19	NA	NA	NA
1447	3a	18	P	0.601899474	0.008	0	15.112	loop	-2.41232396611394		NTD	UniProt	13	NA	NA	NA
1448	3a	19	P	1.955856316	0.008	0	24.285	loop	-3.56290299072452		NTD	UniProt	-15	NA	Yes	Yes
1449	3a	20	P	1.639948421	0.038	0.131	98.217	helix	-1.45621863270375		NTD	UniProt	-15	NA	NA	NA
1450	3a	21	A	-0.536176316	0.056	0.131	14.827	helix	-2.15930106538176		NTD	UniProt	19	NA	Yes	Yes
1451	3a	22	I	2.230597895	0.045	0	0	helix	-3.17343677764104		NTD	UniProt	-11	NA	Yes	Yes
1452	3a	23	A	-0.034462105	0.076	0	37.919	helix	-0.758614269177274		NTD	UniProt	19	NA	NA	NA
1453	3a	24	D	0.187801053	0.008	0	31.222	helix	-3.51828040735973		NTD	UniProt	17	NA	Yes	Yes
1454	3a	25	L	1.918642105	0.008	0	0	helix	-3.34779693593599	3A_homodimer_formation	NTD	UniProt	-15	NA	Yes	Yes
1455	3a	26	L	3.629003684	0	0	4.1539	helix	-2.596118217673		NTD	UniProt	-17	NA	NA	NA
1456	3a	27	K	0.717301579	0.323	0.131	108.56	helix	-0.621424186036595		NTD	UniProt	11	NA	NA	NA
1457	3a	28	S	0.302468947	0	0	58.985	helix	-3.0854430657761		NTD	UniProt	15	NA	Yes	Yes
1458	3a	29	V	0.115382105	0.05	0	7.171	loop	-2.81770256700659		NTD	UniProt	15	NA	Yes	Yes
1459	3a	30	D	0.042198947	0	0	26.572	loop	-2.14709074085506		NTD	UniProt	17	NA	NA	NA
1460	3a	31	S	-0.581868421	0.071	0.26	0	loop	-1.67498361806112		NTD	UniProt	17	NA	Yes	Yes
1461	3a	32	E	0.742226316	0	0	15.681	helix	-0.818110758489335		NTD	UniProt	7	NA	NA	NA
1462	3a	33	A	0.030408421	0.512	0.309	25.627	helix	-0.557914364469384		NTD	UniProt	19	NA	Yes	Yes
1463	3a	34	V	0.990668421	0.077	0	0	helix	-2.84235410949904	3A_homodimer_formation	NTD	UniProt	-1	NA	Yes	Yes
1464	3a	35	R	1.335747368	0	0	6.7805	helix	-1.75843814796638		NTD	UniProt	-3	NA	NA	NA
1465	3a	36	E	0.409366316	0.195	0.179	54.832	helix	-0.644647578674404		NTD	UniProt	15	NA	NA	NA
1466	3a	37	Y	0.722556842	0	0	2.0562	helix	-3.30411412532585	3A_homodimer_formation	NTD	UniProt	7	NA	Yes	Yes
1467	3a	38	C	1.17776	0	0	0	helix	-2.83876716260235	3A_homodimer_formation	NTD	UniProt	-1	NA	NA	NA
1468	3a	39	K	0.811726842	0.182	0.076	22.241	helix	-0.960506746456544		NTD	UniProt	7	NA	NA	NA
1469	3a	40	E	0.086944211	0.14	0.076	76.882	helix	-0.835486206359153		NTD	UniProt	17	NA	Yes	Yes
1470	3a	41	K	0.933851053	0.587	0.179	48.511	helix	-2.28298203832658		NTD	UniProt	-1	NA	Yes	Yes
1471	3a	42	G	2.85125	0	0	12.045	loop	-2.06894609577916		NTD	UniProt	-19	NA	NA	NA
1472	3a	43	W	1.838212632	0	0	13.754	loop	-3.24280908988981		NTD	UniProt	-9	NA	Yes	Yes
1473	3a	44	L	1.952142632	0.045	0	46.435	loop	-2.50489214112594		NTD	UniProt	-13	NA	NA	NA
1474	3a	45	V	-0.123017368	0.155	0.076	1.3331	loop	-1.33584567477397		NTD	UniProt	19	NA	NA	NA
1475	3a	46	P	0.348429474	0	0	63.745	loop	-1.44478137052487		NTD	UniProt	19	NA	NA	NA
1476	3a	47	E	0.537549474	0	0	81.735	loop	-1.27397755859192		NTD	UniProt	13	NA	NA	NA
1477	3a	48	I	-0.014031579	1.044	0.708	51.98	loop	-0.512091947893027		NTD	UniProt	19	NA	NA	NA
1478	3a	49	N	0.248795263	0.26	0.685	76.592	helix	-0.849699376407163		NTD	UniProt	17	NA	NA	NA
1479	3a	50	S	-0.985571579	0.063	0	0.34657	helix	-1.60665617993259		NTD	UniProt	19	NA	NA	NA
1480	3a	51	T	0.555927368	0.306	0.131	62.72	helix	-0.623769168101394		NTD	UniProt	15	NA	NA	NA
1481	3a	52	L	0.523112105	0.014	0	11.545	helix	-1.10000392446117		NTD	UniProt	17	NA	Yes	Yes
1482	3a	53	Q	0.396508947	0.119	0.131	46.5	helix	-0.591389373466855		NTD	UniProt	13	NA	NA	NA
1483	3a	54	I	0.489386316	0.053	0	54.592	helix	-2.13336264326023		NTD	UniProt	13	NA	NA	NA
1484	3a	55	E	0.357182632	0.022	0	37.887	helix	-3.28802809344333		NTD	UniProt	15	NA	Yes	Yes
1485	3a	56	K	0.432293684	0.02	0	53.699	helix	-2.66445681324604		NTD	UniProt	9	NA	Yes	Yes
1486	3a	57	H	-0.236493684	0.054	0.131	60.58	helix	-2.31663309917442		NTD	UniProt	17	NA	NA	NA
1487	3a	58	V	0.121704737	0.087	0.076	67.833	helix	-3.19573696178793		NTD	UniProt	15	NA	NA	NA
1488	3a	59	S	0.051283684	0.014	0	22.333	helix	-2.45765028063578		NTD	UniProt	17	NA	Yes	Yes
1489	3a	60	R	0.262894737	0	0	89.798	helix	-3.56002082409958		MBD	UniProt	17	NA	NA	NA
1490	3a	61	A	-0.066822105	0.025	0	57.185	helix	-2.63953007338251		MBD	UniProt	15	NA	NA	NA
1491	3a	62	F	0.780684737	0.008	0	47.575	helix	-3.39943520198757		MBD	UniProt	9	NA	Yes	Yes
1492	3a	63	I	0.465748421	0.008	0	42.411	helix	-3.47360485587367		MBD	UniProt	17	NA	Yes	Yes
1493	3a	64	C	-0.634314211	0	0	63.899	helix	-2.72323223657909		MBD	UniProt	19	NA	NA	NA
1494	3a	65	L	0.550340526	0	0	67.342	helix	-3.14122829861524		MBD	UniProt	13	NA	NA	NA
1495	3a	66	Q	0.422067368	0.087	0	8.7388	helix	-3.33477582070953		MBD	UniProt	15	NA	Yes	Yes
1496	3a	67	A	0.102765789	0.008	0	53.952	helix	-3.64911040404515		MBD	UniProt	17	NA	Yes	Yes
1497	3a	68	L	0.616868421	0.065	0	67.492	helix	-2.61439160539368		MBD	UniProt	13	NA	NA	NA
1498	3a	69	T	-0.658256316	0.008	0	48.32	helix	-3.48464173361853		MBD	UniProt	17	NA	Yes	Yes
1499	3a	70	T	0.100436842	0	0	25.392	helix	-3.64911040404515		MBD	UniProt	17	NA	Yes	Yes
1500	3a	71	F	0.870501053	0	0	80.355	helix	-3.64911040404515		MBD	UniProt	7	NA	NA	NA
1501	3a	72	V	0.194814211	0.014	0	62.777	helix	-3.02636995610582		MBD	UniProt	15	NA	NA	NA
1502	3a	73	S	-0.417988421	0.008	0	19.44	helix	-2.79496434522889		MBD	UniProt	17	NA	Yes	Yes
1503	3a	74	V	-0.340262105	0.008	0	38.376	helix	-3.04589241999534		MBD	UniProt	17	NA	Yes	Yes
1504	3a	75	A	-0.057012632	0	0	34.485	helix	-3.1323399346087		MBD	UniProt	17	NA	NA	NA
1505	3a	76	G	-0.937946316	0	0	36.516	helix	-3.06050191874221		MBD	UniProt	17	NA	NA	NA
1506	3a	77	I	0.277229474	0.056	0	8.8635	helix	-2.30965081017606		MBD	UniProt	15	NA	Yes	Yes
1507	3a	78	I	0.722830526	0.179	0.328	65.942	helix	-2.94026118531575		MBD	UniProt	11	NA	NA	NA
1508	3a	79	Y	0.555237368	0.008	0	64.794	helix	-2.92575810562904		MBD	UniProt	11	NA	NA	NA
1509	3a	80	I	0.464971579	0.215	0.26	36.74	helix	-2.85905452603122		MBD	UniProt	13	NA	Yes	Yes
1510	3a	81	I	1.431945263	0.015	0	22.797	helix	-2.97233960105965		MBD	UniProt	-5	NA	Yes	Yes
1511	3a	82	Y	0.643357895	0	0	74.386	helix	-3.06852130763085		MBD	UniProt	11	NA	NA	NA
1512	3a	83	K	0.628252105	0.014	0	66.057	helix	-2.68348347589864		CTD	UniProt	9	NA	NA	NA
1513	3a	84	L	1.455471579	0.014	0	8.7174	helix	-3.12434325858372		CTD	UniProt	-7	NA	Yes	Yes
1514	3a	85	F	0.94318	0.008	0	61.523	helix	-3.30078298626653		CTD	UniProt	5	NA	Yes	Yes
1515	3a	86	A	0.368168421	0	0	40.435	helix	-3.64911040404515		CTD	UniProt	15	NA	NA	NA
1516	3a	87	G	-0.691193684	0	0	77.405	helix	-3.32669141354144		CTD	UniProt	17	NA	Yes	Yes
1517	3a	88	F	0.995502105	0	0	41.84	helix	-3.16103079466999		CTD	UniProt	-3	NA	Yes	Yes
1518	3a	89	Q	0.301992632	0.008	0	124.27	loop	-3.51272190797921	cleavage_site	CTD	UniProt	11	NA	NA	NA
1519	3b	1	G	0.369060526	0	0	63.239	loop	-3.64911040404515	cleavage_site	CTD	UniProt	13	NA	NA	NA
1520	3b	2	A	-0.147763158	0	0	68.713	loop	-3.30002760666825				19	NA	NA	NA
1521	3b	3	Y	0.487336316	0.008	0	111.97	loop	-3.64911040404515	O-(5'-phospho-RNA)-tyrosine			17	NA	NA	NA
1522	3b	4	T	-0.065431579	0.106	0	31.307	loop	-2.97317511144475				15	NA	NA	NA
1523	3b	5	G	3.448960526	0.008	0	110.01	loop	-3.64911040404515				-19	NA	NA	NA
1524	3b	6	V	0.005213158	0.632	0.498	53.904	loop	-1.72769155457556				19	NA	NA	NA
1525	3b	7	P	0.415874737	0	0	102.5	loop	-2.56595381979102				19	NA	NA	NA
1526	3b	8	N	-0.115947895	0.286	0.076	60.349	loop	-0.783940280453504				19	NA	NA	NA
1527	3b	9	Q	0.168774211	0.192	0	104.99	loop	-0.684722025292295				19	NA	NA	NA
1528	3b	10	K	0.140227895	0.102	0	103.78	loop	-1.79260839198868				17	NA	NA	NA
1529	3b	11	P	1.080313684	0.09	0	97.286	loop	-1.38595165883012				-5	NA	NA	NA
1530	3b	12	R	0.187813158	0.161	0.26	113.01	loop	-2.0715805670965				19	NA	NA	NA
1531	3b	13	V	-0.313076842	0.332	0	86.955	loop	-2.99981477355134				19	NA	NA	NA
1532	3b	14	P	0.284942632	0	0	93.967	loop	-3.64911040404515				19	NA	NA	NA
1533	3b	15	T	0.007062105	0	0	90.793	loop	-3.45898669854407				19	NA	NA	NA
1534	3b	16	L	0.266698947	0	0	92.879	loop	-3.32466992927906				19	NA	NA	NA
1535	3b	17	R	0.087792105	0.015	0	110.33	loop	-3.50485800520243				19	NA	NA	NA
1536	3b	18	Q	0.12664	0.035	0	92.853	loop	-2.21685542391346				19	NA	NA	NA
1537	3b	19	A	-0.161631053	0	0	89.835	loop	-3.64911040404515				19	NA	NA	NA
1538	3b	20	K	0.264600526	0.139	0.484	109.9	loop	-2.48292637822194				19	NA	NA	NA
1539	3b	21	V	-0.193826316	0	0	100.5	loop	-3.50377266927975				19	NA	NA	NA
1540	3b	22	Q	0.008122632	0	0	121.15	loop	-3.56471581023278	cleavage_site			19	NA	NA	NA
1541	3c	1	G	-0.137342105	0	0	92.186	loop	-3.64911040404515	cleavage_site			19	NA	NA	NA
1542	3c	2	P	1.020519474	0.008	0	74.448	helix	-3.55488193069168				-1	NA	NA	NA
1543	3c	3	A	0.343461053	0.126	0	0.0041962	helix	-2.08959125045387				9	NA	NA	NA
1544	3c	4	F	1.079413684	0.008	0	47.777	helix	-3.64911040404515				-3	NA	NA	NA
1545	3c	5	E	0.561624211	0.008	0	55.696	helix	-2.92536982503516				13	NA	NA	NA
1546	3c	6	F	3.957016316	0	0	16.187	helix	-3.64911040404515				-19	NA	NA	NA
1547	3c	7	A	10.28949263	0.015	0	0	helix	-3.44378106423928				-15	NA	NA	NA
1548	3c	8	V	0.990752632	0.045	0	31.699	helix	-2.45478429281928				1	NA	NA	NA
1549	3c	9	A	0.162297368	0.008	0	39.414	helix	-3.35553790316931				17	NA	NA	NA
1550	3c	10	M	3.597544211	0.008	0	4.1928	helix	-3.14564586502705				-15	NA	NA	NA
1551	3c	11	M	3.729412105	0	0	0.5818	helix	-3.49853432432268				-15	NA	NA	NA
1552	3c	12	K	0.620296316	0.095	0	95.943	helix	-3.43900481341062				11	NA	NA	NA
1553	3c	13	R	0.822219474	0.063	0	67.246	helix	-3.3651268339345				13	NA	NA	NA
1554	3c	14	N	3.339858421	0	0	0.34001	helix	-3.5542958948668				-13	NA	NA	NA
1555	3c	15	S	2.977478421	0.661	0.685	11.247	strand	-3.02479929216769				-5	NA	NA	NA
1556	3c	16	S	2.321641579	0.053	0	6.5704	strand	-1.41641775338152				-17	NA	NA	NA
1557	3c	17	T	2.200377895	0.148	0	12.712	strand	-2.51225510266583				-7	NA	NA	NA
1558	3c	18	V	6.286177895	0.172	0.328	1.5777	strand	-2.84010407947845				-17	NA	NA	NA
1559	3c	19	K	0.793581579	0.045	0.076	40.692	strand	-1.96502064474213				5	NA	NA	NA
1560	3c	20	T	2.581429474	0.008	0	9.0399	strand	-3.50419475757783				-9	NA	NA	NA
1561	3c	21	E	0.263990526	0.049	0	90.418	loop	-1.83346478382081				19	NA	NA	NA
1562	3c	22	Y	0.700208421	0.015	0	59.917	loop	-2.60023543470303				7	NA	NA	NA
1563	3c	23	G	3.092040526	0	0	49.718	strand	-3.64911040404515				-19	NA	NA	NA
1564	3c	24	E	1.460501053	0.015	0	13.134	strand	-3.5985194361397				-9	NA	NA	NA
1565	3c	25	F	3.263607895	0.015	0	4.1201	strand	-3.50626570924194				-17	NA	NA	NA
1566	3c	26	T	5.752976842	0	0	3.4499	strand	-3.64911040404515				-15	NA	NA	NA
1567	3c	27	M	6.65448	0.008	0	1.2613	strand	-3.33143955611203				-17	NA	NA	NA
1568	3c	28	L	4.428995789	0	0	0	strand	-3.45068226266694				-17	NA	NA	NA
1569	3c	29	G	14.20788263	0	0	0	strand	-3.64911040404515				-19	NA	NA	NA
1570	3c	30	I	5.737836842	0.071	0.179	1.3588	strand	-3.27982412744457				-13	NA	NA	NA
1571	3c	31	Y	2.232563684	0.02	0.076	11.561	strand	-3.35990029479994				-13	NA	NA	NA
1572	3c	32	D	1.330717895	0.04	0	19.224	strand	-2.88609550795505				-3	NA	NA	NA
1573	3c	33	R	1.623157368	0.18	0.131	36.45	loop	-3.11653008663346				-7	NA	NA	NA
1574	3c	34	W	2.05822	0	0	18.091	strand	-3.14530732138104				-9	NA	NA	NA
1575	3c	35	A	7.216020526	0.008	0	0	strand	-3.20269249905394				-17	NA	NA	NA
1576	3c	36	V	8.603743684	0	0	0	strand	-3.41596794170155				-17	NA	NA	NA
1577	3c	37	L	5.949645263	0	0	0	strand	-3.14408651950215				-17	NA	NA	NA
1578	3c	38	P	12.24182316	0	0	0	strand	-3.64911040404515				-19	NA	NA	NA
1579	3c	39	R	1.633524737	0.008	0	30.862	helix	-3.44064122352433				-5	NA	NA	NA
1580	3c	40	H	0.968003684	0	0	28.717	helix	-3.53805861301492	active_site			-1	NA	NA	NA
1581	3c	41	A	9.581899474	0	0	0	helix	-3.49542430537744				-17	NA	NA	NA
1582	3c	42	K	1.281991053	0.119	0.131	65.107	loop	-1.60691531996906				1	NA	NA	NA
1583	3c	43	P	6.548314737	0.008	0	10.004	loop	-3.53949684895871				-19	NA	NA	NA
1584	3c	44	G	1.162097368	0.015	0	33.918	loop	-3.38171903068426				-1	NA	NA	NA
1585	3c	45	P	0.902253158	0.015	0	101.73	loop	-0.871118964163295				7	NA	NA	NA
1586	3c	46	T	0.473452632	0.085	0.076	44.548	strand	-1.07633138734554				11	NA	NA	NA
1587	3c	47	I	5.485945263	0.04	0.131	6.2409	strand	-3.2548102792275				-15	NA	NA	NA
1588	3c	48	L	0.675678947	0.118	0	35.611	strand	-1.57388869326347				9	NA	NA	NA
1589	3c	49	M	3.473597368	0.065	0.076	2.6269	strand	-2.69919853122143				-15	NA	NA	NA
1590	3c	50	N	2.321238421	0.062	0	50.799	loop	-2.12014561614949				-19	NA	NA	NA
1591	3c	51	D	0.063305789	0.535	0	62.617	loop	-1.39008883652934				13	NA	NA	NA
1592	3c	52	Q	0.173471579	0.168	0.151	82.416	strand	-0.957089487471433				17	NA	NA	NA
1593	3c	53	E	0.430045263	0.099	0	63.567	strand	-0.767659799265134				11	NA	NA	NA
1594	3c	54	V	2.463759474	0.215	0.359	12.997	strand	-2.76421265382026				-11	NA	NA	NA
1595	3c	55	G	-1.092449474	0.456	0.328	20.89	strand	-0.730930087561292				19	NA	NA	NA
1596	3c	56	V	4.277070526	0.035	0	10.865	strand	-3.11292683659885				-17	NA	NA	NA
1597	3c	57	L	1.165294737	0.935	0.872	57.425	strand	-0.825405276415068				-3	NA	NA	NA
1598	3c	58	D	-0.432155789	0.015	0	44.431	strand	-2.06931420691972				17	NA	NA	NA
1599	3c	59	A	-0.36814	0	0	45.024	strand	-3.02307965749014				17	NA	NA	NA
1600	3c	60	K	0.546659474	0	0	40.018	strand	-1.85785558508025				9	NA	NA	NA
1601	3c	61	E	0.089698947	0.015	0	34.801	strand	-2.56778512254585				19	NA	NA	NA
1602	3c	62	L	3.659904211	0.008	0	3.8926	strand	-3.44815728149591				-15	NA	NA	NA
1603	3c	63	V	0.339501053	0.075	0.335	51.281	strand	-2.15999523282459				15	NA	NA	NA
1604	3c	64	D	2.516957895	0	0	7.0932	loop	-2.99699437338525				-17	NA	NA	NA
1605	3c	65	K	0.283422105	0.222	0.131	119.17	loop	-0.858216255643337				19	NA	NA	NA
1606	3c	66	D	0.088267368	0.008	0	63.944	loop	-1.95877742768325				19	NA	NA	NA
1607	3c	67	G	3.024103158	0	0	62.441	loop	-2.03693266468991				-19	NA	NA	NA
1608	3c	68	T	0.245257368	0.236	0.75	15.465	loop	-1.59267856621717				9	NA	NA	NA
1609	3c	69	N	2.262646316	0	0	5.3587	strand	-3.57859065487565				-17	NA	NA	NA
1610	3c	70	L	3.620709474	0	0	1.336	strand	-3.64911040404515				-17	NA	NA	NA
1611	3c	71	E	3.623884211	0.015	0.076	1.252	strand	-3.57223365122707	active_site			-17	NA	NA	NA
1612	3c	72	L	5.308566316	0.05	0.076	0	strand	-3.21393124922823				-15	NA	NA	NA
1613	3c	73	T	1.700315789	0.04	0.328	0.49945	strand	-3.01433539732052				-3	NA	NA	NA
1614	3c	74	L	4.29135	0.034	0.076	3.5073	strand	-3.02660817411335				-17	NA	NA	NA
1615	3c	75	L	5.550091053	0.043	0.076	0	strand	-2.97684710322123				-15	NA	NA	NA
1616	3c	76	K	1.373432632	0.099	0	39.054	strand	-2.55850936204914				-7	NA	NA	NA
1617	3c	77	L	4.909478947	0.015	0	0	strand	-3.1132281646392				-17	NA	NA	NA
1618	3c	78	N	0.663414737	0.229	0.131	55.961	strand	-1.11711640219056				9	NA	NA	NA
1619	3c	79	R	0.953296316	0.008	0	23.082	loop	-3.43204461688371				1	NA	NA	NA
1620	3c	80	N	-0.014962632	0.008	0	100.21	loop	-3.02089033572881				19	NA	NA	NA
1621	3c	81	E	0.221590526	0.008	0	66.189	loop	-1.99207849143266				17	NA	NA	NA
1622	3c	82	K	0.729053158	0	0	83.904	loop	-3.46446333601067				11	NA	NA	NA
1623	3c	83	F	3.138005789	0.008	0	3.4689	strand	-3.3419605248857				-19	NA	NA	NA
1624	3c	84	R	0.035658947	0.022	0	64.232	loop	-3.64911040404515				17	NA	NA	NA
1625	3c	85	D	2.614755789	0.008	0	42.372	loop	-3.64911040404515				-19	NA	NA	NA
1626	3c	86	I	4.361191053	0.023	0.076	0.13968	loop	-3.45367958195587				-17	NA	NA	NA
1627	3c	87	R	3.017701053	0.015	0	27.7	helix	-3.64911040404515				-15	NA	NA	NA
1628	3c	88	G	-0.373519474	0	0	84.241	helix	-3.0840784036986				19	NA	NA	NA
1629	3c	89	F	1.58241	0	0	30.164	helix	-3.37504557227862				-9	NA	NA	NA
1630	3c	90	L	4.164144211	0	0	3.8345	strand	-3.00656861108054				-17	NA	NA	NA
1631	3c	91	A	1.390362105	0.446	0.295	11.304	strand	-1.63405817817844				-7	NA	NA	NA
1632	3c	92	K	0.303707895	0.647	0.693	92.125	loop	-1.69251670030827				19	NA	NA	NA
1633	3c	93	E	-0.315159474	0.008	0	59.915	loop	-2.52032063933355				17	NA	NA	NA
1634	3c	94	E	0.113555263	0.029	0	14.285	loop	-0.997723655452895				11	NA	NA	NA
1635	3c	95	V	0.630165789	0.769	0.696	22.937	loop	-1.49155012843569				13	NA	NA	NA
1636	3c	96	E	0.730731579	0.02	0	42.446	loop	-1.20316832679579				9	NA	NA	NA
1637	3c	97	V	1.611371579	0.025	0	15.285	strand	-2.25452129832765				-9	NA	NA	NA
1638	3c	98	N	-0.094088947	0.484	0.723	96.041	loop	-2.04222421176751				19	NA	NA	NA
1639	3c	99	E	0.130055789	0.027	0	44.727	loop	-2.46589297008682				15	NA	NA	NA
1640	3c	100	A	9.642874211	0	0	0	strand	-3.40182005687118				-15	NA	NA	NA
1641	3c	101	V	2.495577368	0.02	0	0.16318	strand	-2.84592949887464				-9	NA	NA	NA
1642	3c	102	L	5.164804211	0	0	1.3246	strand	-3.64911040404515				-17	NA	NA	NA
1643	3c	103	A	8.140128947	0.008	0	0	strand	-3.34651630980118				-19	NA	NA	NA
1644	3c	104	I	5.465966316	0.008	0.076	1.3588	strand	-3.43957286749058				-17	NA	NA	NA
1645	3c	105	N	0.496634737	0.008	0	17.945	strand	-3.44830329426142				9	NA	NA	NA
1646	3c	106	T	7.015542105	0	0	0	strand	-3.43651476928052				-17	NA	NA	NA
1647	3c	107	S	0.770867368	0.025	0	60.907	loop	-2.49465052413997				9	NA	NA	NA
1648	3c	108	K	0.289570526	0.057	0	68.541	loop	-3.05626851388748				19	NA	NA	NA
1649	3c	109	F	2.136561579	0.015	0	4.3355	strand	-3.43053365831889				-15	NA	NA	NA
1650	3c	110	P	0.933486842	0.008	0	67.716	strand	-3.56852308913009				-1	NA	NA	NA
1651	3c	111	N	0.926373158	0.069	0	69.877	strand	-2.71616499689219				7	NA	NA	NA
1652	3c	112	M	1.769685789	0	0	35.49	strand	-3.45181172664674				-3	NA	NA	NA
1653	3c	113	Y	3.034181053	0.033	0	14.789	strand	-3.38928208387359				-13	NA	NA	NA
1654	3c	114	I	2.594233684	0.015	0	10.606	strand	-3.41559646941736				-15	NA	NA	NA
1655	3c	115	P	0.684406316	0	0	75.615	strand	-3.64911040404515				5	NA	NA	NA
1656	3c	116	V	6.122131053	0.02	0	3.499	strand	-3.64911040404515				-17	NA	NA	NA
1657	3c	117	G	4.435183684	0	0	38.687	strand	-3.64911040404515				-19	NA	NA	NA
1658	3c	118	Q	-0.324307895	0.014	0	57.669	loop	-1.46077821489424				19	NA	NA	NA
1659	3c	119	V	7.588380526	0.022	0	0	strand	-3.64911040404515				-17	NA	NA	NA
1660	3c	120	T	0.874265263	0.213	0.076	29.198	strand	-1.3534901608769				-3	NA	NA	NA
1661	3c	121	E	-0.842424211	0.071	0.328	43.782	strand	-1.93667304845067				19	NA	NA	NA
1662	3c	122	Y	1.996138421	0	0	45.018	strand	-3.31760425716207				-13	NA	NA	NA
1663	3c	123	G	1.718578947	0	0	43.84	strand	-3.64911040404515				-11	NA	NA	NA
1664	3c	124	F	1.760024737	0	0	58.672	strand	-3.46801722561469				-15	NA	NA	NA
1665	3c	125	L	1.892815789	0.02	0	7.6239	strand	-3.3938158849053				-13	NA	NA	NA
1666	3c	126	N	-0.277968947	0	0	61.262	strand	-2.49311115964809				19	NA	NA	NA
1667	3c	127	L	1.667783684	0.015	0	12.974	strand	-3.64911040404515				-3	NA	NA	NA
1668	3c	128	G	1.158498421	0.02	0	113.53	loop	-3.20304860483532				-1	NA	NA	NA
1669	3c	129	G	4.037044211	0	0	76.571	loop	-3.64911040404515				-19	NA	NA	NA
1670	3c	130	T	0.212360526	0.03	0	49.747	strand	-1.31566486926046				17	NA	NA	NA
1671	3c	131	P	0.797040526	0	0	57.529	strand	-3.44694914549719				7	NA	NA	NA
1672	3c	132	T	6.331544737	0	0	0	strand	-3.52661366476941				-15	NA	NA	NA
1673	3c	133	K	1.60486	0.008	0	38.644	strand	-2.42294374238009				-3	NA	NA	NA
1674	3c	134	R	2.282435789	0	0	26.332	strand	-3.55394112859639				-13	NA	NA	NA
1675	3c	135	M	4.015251579	0.008	0	0	strand	-3.20027421742979				-15	NA	NA	NA
1676	3c	136	L	3.563473684	0.008	0	3.9739	strand	-3.42920913922017				-15	NA	NA	NA
1677	3c	137	M	3.177282632	0	0	10.809	strand	-3.43738802071661				-13	NA	NA	NA
1678	3c	138	Y	4.925099474	0	0	0.066836	strand	-3.64911040404515				-17	NA	NA	NA
1679	3c	139	N	0.007191053	0.008	0	66.253	loop	-3.48220764453937				11	NA	NA	NA
1680	3c	140	F	2.443242105	0	0	34.719	loop	-3.64911040404515				-11	NA	NA	NA
1681	3c	141	P	1.367081579	0	0	53.441	loop	-3.64911040404515				-17	NA	NA	NA
1682	3c	142	T	2.559501053	0	0	6.5817	loop	-3.64911040404515				1	NA	NA	NA
1683	3c	143	R	0.171733684	0.015	0	77.743	loop	-3.5275687955452				17	NA	NA	NA
1684	3c	144	A	0.081127895	0	0	93.258	loop	-3.39269510169108				19	NA	NA	NA
1685	3c	145	G	3.834087895	0	0	23.537	loop	-3.64911040404515				-19	NA	NA	NA
1686	3c	146	Q	1.34938	0	0	1.6985	loop	-3.58805368895352				1	NA	NA	NA
1687	3c	147	C	0.194642105	0	0	14.443	loop	-3.55867596856101	active_site			15	NA	NA	NA
1688	3c	148	G	23.68732526	0	0	0	loop	-3.64911040404515				-19	NA	NA	NA
1689	3c	149	G	16.86819632	0	0	0	strand	-3.64911040404515				-17	NA	NA	NA
1690	3c	150	V	6.016934737	0.066	0	0	strand	-3.38387328066703				-13	NA	NA	NA
1691	3c	151	L	6.112605263	0.046	0	0	strand	-3.64911040404515				-19	NA	NA	NA
1692	3c	152	M	5.986812632	0.015	0	0	strand	-3.30998843168022				-17	NA	NA	NA
1693	3c	153	S	1.172775263	0.141	0.076	6.6786	strand	-3.07612541535209				-3	NA	NA	NA
1694	3c	154	T	-1.052874737	0.008	0	54.186	loop	-3.08313233304005				19	NA	NA	NA
1695	3c	155	G	2.510071579	0	0	33.6	loop	-3.64911040404515				-19	NA	NA	NA
1696	3c	156	K	0.927511579	0.058	0	48.664	strand	-3.40741592173237				5	NA	NA	NA
1697	3c	157	V	5.012083684	0.008	0	3.1554	strand	-3.64911040404515				-15	NA	NA	NA
1698	3c	158	L	4.377443158	0.071	0	2.6492	strand	-3.34661999450159				-15	NA	NA	NA
1699	3c	159	G	16.37741895	0	0	0	strand	-3.64911040404515				-19	NA	NA	NA
1700	3c	160	I	4.869242632	0.015	0	0	strand	-3.40127754780858				-13	NA	NA	NA
1701	3c	161	H	1.689594737	0	0	1.614	strand	-3.58213723115739				-5	NA	NA	NA
1702	3c	162	V	6.229291053	0.014	0	1.4196	strand	-3.56515647459857				-17	NA	NA	NA
1703	3c	163	G	3.968894211	0	0	12.768	strand	-3.64911040404515				-19	NA	NA	NA
1704	3c	164	G	4.341538947	0	0	37.926	strand	-3.64911040404515				-19	NA	NA	NA
1705	3c	165	N	2.360781579	0.008	0	60.56	loop	-3.55445471046287				-17	NA	NA	NA
1706	3c	166	G	3.414339474	0	0	65.391	loop	-3.64911040404515				-19	NA	NA	NA
1707	3c	167	H	-0.077501579	0.025	0	89.862	loop	-3.48295311126585				17	NA	NA	NA
1708	3c	168	Q	0.468486842	0	0	23.341	loop	-3.5788800750155				3	NA	NA	NA
1709	3c	169	G	19.66303579	0	0	0	strand	-3.64911040404515				-19	NA	NA	NA
1710	3c	170	F	3.607863158	0	0	0.15861	strand	-3.64911040404515				-13	NA	NA	NA
1711	3c	171	S	9.119623684	0.063	0	0	strand	-3.47346149469245				-11	NA	NA	NA
1712	3c	172	A	7.237289474	0.008	0	0	strand	-3.64911040404515				-19	NA	NA	NA
1713	3c	173	A	4.502836842	0	0	0	strand	-2.45033995917565				-11	NA	NA	NA
1714	3c	174	L	5.95166	0	0	1.3246	loop	-3.43049882550148				-17	NA	NA	NA
1715	3c	175	L	3.099040526	0.028	0	0	strand	-2.89534926102983				-17	NA	NA	NA
1716	3c	176	K	0.90735	0.622	0.688	41.602	helix	-2.21146395164296				9	NA	NA	NA
1717	3c	177	H	-0.044635263	0.015	0	29.621	helix	-2.11640476709168				19	NA	NA	NA
1718	3c	178	Y	3.034571579	0	0	2.8282	helix	-3.64911040404515				-15	NA	NA	NA
1719	3c	179	F	4.758515263	0	0	2.8955	loop	-3.64911040404515				-15	NA	NA	NA
1720	3c	180	N	0.757065789	0.077	0.076	45.005	loop	-2.58008169834713				11	NA	NA	NA
1721	3c	181	D	0.253662105	0.405	0.328	79.638	loop	-2.9586056734723				19	NA	NA	NA
1722	3c	182	E	0.639936316	0.033	0	94.315	loop	-1.04778340025997				11	NA	NA	NA
1723	3c	183	Q	0.156340526	0	0	53.641	loop	-3.60422298577279	cleavage_site			17	NA	NA	NA
1724	3d	1	G	20.46496632	0.008	0	0	loop	-3.64911040404515	cleavage_site	index	Thompson and Peersen, 2004	-19	NA	NA	NA
1725	3d	2	E	0.861985789	0.177	0.221	36.882	strand	-1.12573945345223		index	Thompson and Peersen, 2004	7	NA	NA	NA
1726	3d	3	I	2.832986842	0.022	0.076	17.898	strand	-3.23286677252478		index	Thompson and Peersen, 2004	-15	NA	NA	NA
1727	3d	4	E	0.268647895	0.048	0	40.983	strand	-1.1666162394194		index	Thompson and Peersen, 2004	13	NA	NA	NA
1728	3d	5	F	1.507656842	0.144	0	46.005	strand	-2.19287494880107		index	Thompson and Peersen, 2004	-17	NA	NA	NA
1729	3d	6	I	1.752963158	0.066	0	44.488	strand	-2.24803327080699		index	Thompson and Peersen, 2004	-9	NA	NA	NA
1730	3d	7	E	-0.158975263	0.008	0	38.797	strand	-1.67681740456118		index	Thompson and Peersen, 2004	15	NA	NA	NA
1731	3d	8	S	-0.467045263	0.543	0.328	44.964	strand	-0.83854254409268		index	Thompson and Peersen, 2004	19	NA	NA	NA
1732	3d	9	S	3.157272105	0.015	0	2.0435	helix	-3.03261381250373		index	Thompson and Peersen, 2004	-1	NA	NA	NA
1733	3d	10	K	0.469707368	0.315	0.179	97.81	helix	-0.996737719825634		index	Thompson and Peersen, 2004	19	NA	NA	NA
1734	3d	11	D	-0.14092	0.77	0.819	74.085	helix	-0.731449083517837		index	Thompson and Peersen, 2004	19	NA	NA	NA
1735	3d	12	A	1.819623684	0.063	0.131	32.468	helix	-1.62068977847288		index	Thompson and Peersen, 2004	-5	NA	NA	NA
1736	3d	13	G	3.253002632	0	0	97.673	loop	-3.25891216854671		index	Thompson and Peersen, 2004	-19	NA	NA	NA
1737	3d	14	F	2.63448	0.267	0.076	23.797	loop	-3.16779223804248		index	Thompson and Peersen, 2004	-13	NA	NA	NA
1738	3d	15	P	1.710283158	0	0	46.871	loop	-2.83239309501052		index	Thompson and Peersen, 2004	-17	NA	NA	NA
1739	3d	16	V	0.158073158	0.306	0	56.229	loop	-1.57079325908891		index	Thompson and Peersen, 2004	19	NA	NA	NA
1740	3d	17	I	3.061284211	0.023	0	0	loop	-3.26349444749365		index	Thompson and Peersen, 2004	-15	NA	NA	NA
1741	3d	18	N	-0.165924737	0	0	89.161	loop	-2.64084712963402		index	Thompson and Peersen, 2004	19	NA	NA	NA
1742	3d	19	T	0.992321579	0.126	0.221	7.3514	loop	-1.58872808929639		index	Thompson and Peersen, 2004	3	NA	NA	NA
1743	3d	20	P	1.097582105	0	0	55.627	loop	-2.61651587741238		index	Thompson and Peersen, 2004	-9	NA	NA	NA
1744	3d	21	S	0.103684211	0.168	0.076	41.52	loop	-0.78252243145473		index	Thompson and Peersen, 2004	19	NA	NA	NA
1745	3d	22	K	0.531045789	0.321	0.626	98.999	loop	-1.58052724051968		index	Thompson and Peersen, 2004	17	NA	NA	NA
1746	3d	23	T	1.966357368	0.03	0.076	34.096	loop	-3.47623521058401		index	Thompson and Peersen, 2004	-15	NA	NA	NA
1747	3d	24	K	0.55791	0.057	0.076	80.274	loop	-3.17919862856826		index	Thompson and Peersen, 2004	15	NA	NA	NA
1748	3d	25	L	2.515194211	0.075	0	4.4649	loop	-2.97207403324218		index	Thompson and Peersen, 2004	-9	NA	NA	NA
1749	3d	26	E	-0.213148947	0	0	43.343	strand	-2.05385146754334		index	Thompson and Peersen, 2004	17	NA	NA	NA
1750	3d	27	P	1.697414211	0	0	64.306	strand	-3.18199424615205		index	Thompson and Peersen, 2004	-17	NA	NA	NA
1751	3d	28	S	3.596487895	0.015	0	3.343	loop	-3.59358018212193		index	Thompson and Peersen, 2004	-13	NA	NA	NA
1752	3d	29	V	-0.088253684	0.131	0	42.429	loop	-3.27236721576135		index	Thompson and Peersen, 2004	19	NA	NA	NA
1753	3d	30	F	4.476457368	0	0	0.15707	loop	-3.49241529181579		index	Thompson and Peersen, 2004	-17	NA	NA	NA
1754	3d	31	H	0.403911579	0.195	0.076	9.1413	loop	-2.71246199884721		index	Thompson and Peersen, 2004	11	NA	NA	NA
1755	3d	32	Q	-0.098085263	0.766	0.669	98.261	loop	-0.756583633011602		index	Thompson and Peersen, 2004	19	NA	NA	NA
1756	3d	33	V	0.958454211	0.347	0.221	26.475	loop	-2.89564567719633		index	Thompson and Peersen, 2004	1	NA	NA	NA
1757	3d	34	F	4.316575789	0	0	0.52819	loop	-3.64911040404515		index	Thompson and Peersen, 2004	-17	NA	NA	NA
1758	3d	35	E	0.034772105	0.16	0.227	85.454	loop	-1.06622323876206		index	Thompson and Peersen, 2004	19	NA	NA	NA
1759	3d	36	G	18.59194684	0.008	0.076	33.663	loop	-3.58979574689987		index	Thompson and Peersen, 2004	-19	NA	NA	NA
1760	3d	37	N	0.095494211	0.729	0.633	65.97	loop	-0.731243691028661		index	Thompson and Peersen, 2004	17	NA	NA	NA
1761	3d	38	K	1.325915263	0.008	0.076	22.263	strand	-2.63690210898663		index	Thompson and Peersen, 2004	-7	NA	NA	NA
1762	3d	39	E	0.570050526	0	0	20.508	strand	-2.551670835315		index	Thompson and Peersen, 2004	9	NA	NA	NA
1763	3d	40	P	3.552346316	0	0	6.8586	strand	-3.64911040404515		index	Thompson and Peersen, 2004	-19	NA	NA	NA
1764	3d	41	A	8.200766316	0	0	2.197	loop	-3.29754884062938		index	Thompson and Peersen, 2004	-15	NA	NA	NA
1765	3d	42	V	7.793989474	0.014	0.131	0	loop	-3.14705264489615		index	Thompson and Peersen, 2004	-17	NA	NA	NA
1766	3d	43	L	2.335074211	0	0	1.9116	loop	-3.3101349634276		index	Thompson and Peersen, 2004	-17	NA	NA	NA
1767	3d	44	R	1.336446842	0.109	0	52.504	loop	-1.30165153314624		index	Thompson and Peersen, 2004	-15	NA	NA	NA
1768	3d	45	S	0.143372105	0.181	0.414	52.756	loop	-1.31169104489955		index	Thompson and Peersen, 2004	19	NA	NA	NA
1769	3d	46	G	0.198024737	0.132	0.328	77.356	loop	-1.53253153545892		index	Thompson and Peersen, 2004	19	NA	NA	NA
1770	3d	47	D	3.410755263	0.014	0	4.2809	loop	-3.5770726416538		index	Thompson and Peersen, 2004	-19	NA	NA	NA
1771	3d	48	P	0.760628947	0.02	0	108.79	loop	-1.51337124247971		index	Thompson and Peersen, 2004	15	NA	NA	NA
1772	3d	49	R	4.406913684	0.014	0	32.637	loop	-3.64911040404515		index	Thompson and Peersen, 2004	-19	NA	NA	NA
1773	3d	50	L	3.26286	0.014	0	16.695	loop	-3.04888232811719		index	Thompson and Peersen, 2004	-17	NA	NA	NA
1774	3d	51	K	0.773465263	0.304	0.26	99.743	loop	-1.57623234856871		index	Thompson and Peersen, 2004	9	NA	NA	NA
1775	3d	52	A	-0.397151053	0.662	0.67	48.148	loop	-1.29192510145267		index	Thompson and Peersen, 2004	17	NA	NA	NA
1776	3d	53	N	0.719235789	0.336	0	60.068	loop	-1.87415517126861		index	Thompson and Peersen, 2004	5	NA	NA	NA
1777	3d	54	F	3.638453158	0	0	2.4433	helix	-3.5608713572735		index	Thompson and Peersen, 2004	-15	NA	NA	NA
1778	3d	55	E	0.803742632	0.008	0	11.117	helix	-1.97978619760077		index	Thompson and Peersen, 2004	3	NA	NA	NA
1779	3d	56	E	0.208877368	0.035	0	60.797	helix	-1.93300298750804		index	Thompson and Peersen, 2004	19	NA	NA	NA
1780	3d	57	A	2.908255789	0	0	11.057	helix	-2.8782214912969		index	Thompson and Peersen, 2004	-15	NA	NA	NA
1781	3d	58	I	5.311116316	0.015	0	1.2408	helix	-3.253314283724		index	Thompson and Peersen, 2004	-17	NA	NA	NA
1782	3d	59	F	3.021763158	0	0	7.1463	helix	-3.46613567331503		index	Thompson and Peersen, 2004	-13	NA	NA	NA
1783	3d	60	S	2.130489474	0	0	54.128	helix	-2.471197344938		index	Thompson and Peersen, 2004	-17	NA	NA	NA
1784	3d	61	K	0.620213684	0	0	23.201	loop	-3.51286705448143		index	Thompson and Peersen, 2004	7	NA	NA	NA
1785	3d	62	Y	2.823197895	0	0	8.7768	loop	-3.58976521713223		index	Thompson and Peersen, 2004	-13	NA	NA	NA
1786	3d	63	I	0.058433158	0.04	0	49.415	loop	-1.93576393282328		index	Thompson and Peersen, 2004	19	NA	NA	NA
1787	3d	64	G	3.501098421	0.008	0	21.807	loop	-3.64911040404515		index	Thompson and Peersen, 2004	-19	NA	NA	NA
1788	3d	65	N	1.038181579	0.008	0	20.68	loop	-3.55832657964726		index	Thompson and Peersen, 2004	-5	NA	NA	NA
1789	3d	66	V	0.039180526	0.075	0	60.836	loop	-2.3673490390299		index	Thompson and Peersen, 2004	13	NA	NA	NA
1790	3d	67	N	0.59202	0.048	0.076	15.474	loop	-0.949716347656472		index	Thompson and Peersen, 2004	11	NA	NA	NA
1791	3d	68	T	-0.271758947	0.189	0.076	49.138	loop	-0.892958269708193		index	Thompson and Peersen, 2004	17	NA	NA	NA
1792	3d	69	H	-0.242011053	0.038	0	81.745	loop	-0.617491049210884		index	Thompson and Peersen, 2004	17	NA	NA	NA
1793	3d	70	V	1.419850526	0.089	0.179	26.918	loop	-2.33601140972931		palm	Thompson and Peersen, 2004	-9	NA	NA	NA
1794	3d	71	D	4.84725	0	0	26.748	loop	-3.47712549291741		palm	Thompson and Peersen, 2004	-19	NA	NA	NA
1795	3d	72	E	0.941983684	0.091	0	63.442	helix	-1.32462889465473		palm	Thompson and Peersen, 2004	1	NA	NA	NA
1796	3d	73	Y	1.298241579	0.029	0	35.651	helix	-3.23482263741123		palm	Thompson and Peersen, 2004	-5	NA	NA	NA
1797	3d	74	M	4.394201579	0	0	0	helix	-3.40104580579344		palm	Thompson and Peersen, 2004	-19	NA	NA	NA
1798	3d	75	L	1.106531579	1.329	1	43.858	helix	-0.876278324828989		palm	Thompson and Peersen, 2004	-1	NA	NA	NA
1799	3d	76	E	-0.050185263	0	0	46.843	helix	-2.7729600715965		palm	Thompson and Peersen, 2004	15	NA	NA	NA
1800	3d	77	A	14.82422368	0	0	0	helix	-3.53229244711638		palm	Thompson and Peersen, 2004	-17	NA	NA	NA
1801	3d	78	V	4.246052632	0.459	0.076	0	helix	-3.0125628979316		palm	Thompson and Peersen, 2004	-17	NA	NA	NA
1802	3d	79	D	-0.153631053	0	0	39.165	helix	-3.27470788314792		palm	Thompson and Peersen, 2004	17	NA	NA	NA
1803	3d	80	H	1.495467895	0.059	0.207	18.875	helix	-2.73923687756104		palm	Thompson and Peersen, 2004	-9	NA	NA	NA
1804	3d	81	Y	3.920667368	0	0	0	helix	-3.64911040404515		palm	Thompson and Peersen, 2004	-13	NA	NA	NA
1805	3d	82	A	2.024333158	0.025	0	4.6427	helix	-2.47763340969964		palm	Thompson and Peersen, 2004	-13	NA	NA	NA
1806	3d	83	G	-0.650935263	0	0	60.003	helix	-2.14635209015106		palm	Thompson and Peersen, 2004	17	NA	NA	NA
1807	3d	84	Q	1.010206842	0.015	0	17.806	helix	-2.14014337625209		palm	Thompson and Peersen, 2004	3	NA	NA	NA
1808	3d	85	L	6.202966316	0	0	1.3246	helix	-3.57701605500405		palm	Thompson and Peersen, 2004	-17	NA	NA	NA
1809	3d	86	A	0.295193158	0.095	0	55.915	helix	-1.99671126516404		palm	Thompson and Peersen, 2004	13	NA	NA	NA
1810	3d	87	T	0.321168421	0.056	0	82.393	helix	-2.10017252172099		palm	Thompson and Peersen, 2004	13	NA	NA	NA
1811	3d	88	L	3.251898947	0.008	0	19.197	loop	-3.39682934409198		palm	Thompson and Peersen, 2004	-17	NA	NA	NA
1812	3d	89	D	-0.637733158	0.142	0	93.32	loop	-2.17996842899721		palm	Thompson and Peersen, 2004	17	NA	NA	NA
1813	3d	90	I	4.658235789	0.065	0.131	5.3946	loop	-3.34522004742043		palm	Thompson and Peersen, 2004	-15	NA	NA	NA
1814	3d	91	S	-0.35506	0.51	0.596	53.251	loop	-1.70223028708714		palm	Thompson and Peersen, 2004	19	NA	NA	NA
1815	3d	92	T	-0.195228421	0.153	0.498	28.819	loop	-2.30233001182033		palm	Thompson and Peersen, 2004	19	NA	NA	NA
1816	3d	93	E	-0.07631	0.35	0	73.328	loop	-1.23221669043678		palm	Thompson and Peersen, 2004	19	NA	NA	NA
1817	3d	94	P	0.32746	0.014	0	67.752	loop	-2.69746406968796		palm	Thompson and Peersen, 2004	13	NA	NA	NA
1818	3d	95	M	2.628742105	0.093	0	4.8617	loop	-3.23990170932875		palm	Thompson and Peersen, 2004	-17	NA	NA	NA
1819	3d	96	K	-0.005869474	0.48	0.296	96.25	loop	-1.23292201623955		pinky	Thompson and Peersen, 2004	19	NA	NA	NA
1820	3d	97	L	2.314870526	0.022	0	13.14	helix	-3.4168875883794		pinky	Thompson and Peersen, 2004	-15	NA	NA	NA
1821	3d	98	E	0.214676842	0.035	0	33.165	helix	-1.51171750395096		pinky	Thompson and Peersen, 2004	11	NA	NA	NA
1822	3d	99	D	-0.717203158	0.161	0.504	17.717	helix	-2.12808457536295		pinky	Thompson and Peersen, 2004	19	NA	NA	NA
1823	3d	100	A	11.39606632	0.008	0	0	helix	-3.35236826633002		pinky	Thompson and Peersen, 2004	-17	NA	NA	NA
1824	3d	101	V	5.649431579	0	0	0	helix	-3.33939249100079		pinky	Thompson and Peersen, 2004	-17	NA	NA	NA
1825	3d	102	Y	3.584252632	0	0	7.0391	helix	-3.64911040404515		pinky	Thompson and Peersen, 2004	-13	NA	NA	NA
1826	3d	103	G	11.18605579	0	0	14.798	loop	-3.64911040404515		pinky	Thompson and Peersen, 2004	-19	NA	NA	NA
1827	3d	104	T	0.6046	0.008	0	37.483	strand	-3.0701804754621		pinky	Thompson and Peersen, 2004	5	NA	NA	NA
1828	3d	105	E	0.378602632	0.06	0	74.261	loop	-1.01935624763146		pinky	Thompson and Peersen, 2004	17	NA	NA	NA
1829	3d	106	G	8.533507368	0	0	28.174	loop	-3.64911040404515		pinky	Thompson and Peersen, 2004	-19	NA	NA	NA
1830	3d	107	L	2.893349474	0	0	5.0177	strand	-3.47800247753788		pinky	Thompson and Peersen, 2004	-15	NA	NA	NA
1831	3d	108	E	0.569443684	0.02	0	87.297	loop	-2.67915879726004		pinky	Thompson and Peersen, 2004	13	NA	NA	NA
1832	3d	109	A	0.322885789	0.008	0	25.946	loop	-2.94044762369353		pinky	Thompson and Peersen, 2004	13	NA	NA	NA
1833	3d	110	L	2.400361579	0.014	0	5.574	loop	-3.24637072501502		pinky	Thompson and Peersen, 2004	-15	NA	NA	NA
1834	3d	111	D	2.518515789	0	0	41.661	loop	-3.29929315059429		pinky	Thompson and Peersen, 2004	-19	NA	NA	NA
1835	3d	112	L	1.885800526	0.008	0	6.3283	loop	-3.15759117663501		pinky	Thompson and Peersen, 2004	-15	NA	NA	NA
1836	3d	113	T	0.704836842	0.099	0	95.14	loop	-1.69495571176765		pinky	Thompson and Peersen, 2004	13	NA	NA	NA
1837	3d	114	T	-0.349363684	0	0	57.661	loop	-3.44439547692067		pinky	Thompson and Peersen, 2004	19	NA	NA	NA
1838	3d	115	S	-0.520922632	0.008	0	32.81	loop	-3.54198710728259		pinky	Thompson and Peersen, 2004	19	NA	NA	NA
1839	3d	116	A	7.508594211	0	0	0.29439	loop	-3.64911040404515		pinky	Thompson and Peersen, 2004	-11	NA	NA	NA
1840	3d	117	G	20.51666737	0	0	0	loop	-3.64911040404515		pinky	Thompson and Peersen, 2004	-19	NA	NA	NA
1841	3d	118	Y	2.984590526	0.071	0.221	13.415	loop	-3.29412528923582		pinky	Thompson and Peersen, 2004	-13	NA	NA	NA
1842	3d	119	P	6.434945263	0	0	5.2194	loop	-3.64911040404515		pinky	Thompson and Peersen, 2004	-19	NA	NA	NA
1843	3d	120	Y	4.367301053	0	0	0	helix	-3.5752935717586		pinky	Thompson and Peersen, 2004	-17	NA	NA	NA
1844	3d	121	V	0.923133158	0.023	0	22.354	helix	-3.04969081458185		pinky	Thompson and Peersen, 2004	1	NA	NA	NA
1845	3d	122	A	0.590778421	0.109	0	30.022	helix	-2.15617129402147		pinky	Thompson and Peersen, 2004	7	NA	NA	NA
1846	3d	123	L	1.234430526	0.028	0	54.73	helix	-2.14803109214704		pinky	Thompson and Peersen, 2004	-7	NA	NA	NA
1847	3d	124	G	3.234181579	0	0	80.109	loop	-3.51347777712407		pinky	Thompson and Peersen, 2004	-19	NA	NA	NA
1848	3d	125	I	1.719184737	0.04	0	23.121	loop	-3.16075170633843		pinky	Thompson and Peersen, 2004	-7	NA	NA	NA
1849	3d	126	K	0.642525789	0.128	0.151	59.824	loop	-2.69980330274591		pinky	Thompson and Peersen, 2004	15	NA	NA	NA
1850	3d	127	K	2.050123684	0.008	0	7.7775	helix	-3.60080066416663		pinky	Thompson and Peersen, 2004	-7	NA	NA	NA
1851	3d	128	R	0.385562105	0	0	65.412	helix	-3.24895289718313		pinky	Thompson and Peersen, 2004	17	NA	NA	NA
1852	3d	129	D	1.222592105	0	0	36.227	helix	-3.33847509814403		pinky	Thompson and Peersen, 2004	-7	NA	NA	NA
1853	3d	130	I	3.428467895	0.014	0	3.0268	loop	-3.33306736289658		pinky	Thompson and Peersen, 2004	-15	NA	NA	NA
1854	3d	131	L	4.986795789	0.071	0.221	0.20256	loop	-3.1830735597534		pinky	Thompson and Peersen, 2004	-15	NA	NA	NA
1855	3d	132	S	-0.338467368	0.008	0	33.431	loop	-2.56461552542773		pinky	Thompson and Peersen, 2004	19	NA	NA	NA
1856	3d	133	K	0.393574211	0.12	0.389	64.588	loop	-2.04621225020499		pinky	Thompson and Peersen, 2004	15	NA	NA	NA
1857	3d	134	K	0.294085789	0.137	0	115.72	loop	-2.96005689106505		pinky	Thompson and Peersen, 2004	19	NA	NA	NA
1858	3d	135	T	-0.347905789	0.191	0	77.529	loop	-1.96988225771677		pinky	Thompson and Peersen, 2004	19	NA	NA	NA
1859	3d	136	K	1.260326316	0.335	0.131	65.229	loop	-2.9030801615032		pinky	Thompson and Peersen, 2004	-1	NA	NA	NA
1860	3d	137	D	2.820657368	0.027	0	42.159	loop	-3.03842185532428		pinky	Thompson and Peersen, 2004	-19	NA	NA	NA
1861	3d	138	L	3.164463684	0.015	0	12.669	helix	-2.92588041151956		pinky	Thompson and Peersen, 2004	-19	NA	NA	NA
1862	3d	139	T	1.443218421	0.124	0	63.197	helix	-1.45828728196987		pinky	Thompson and Peersen, 2004	-17	NA	NA	NA
1863	3d	140	K	1.062077895	0.181	0.179	48.581	helix	-1.7954985736002		pinky	Thompson and Peersen, 2004	-3	NA	NA	NA
1864	3d	141	L	5.095593158	0.008	0	0	helix	-3.35390491094928		pinky	Thompson and Peersen, 2004	-17	NA	NA	NA
1865	3d	142	K	0.772042105	0.241	0.414	62.649	helix	-2.82609644924731		pinky	Thompson and Peersen, 2004	7	NA	NA	NA
1866	3d	143	E	0.333763158	0.043	0	56.313	helix	-1.64879159657783		pinky	Thompson and Peersen, 2004	15	NA	NA	NA
1867	3d	144	C	0.287487895	0.015	0	4.2371	helix	-3.09043623793399		pinky	Thompson and Peersen, 2004	9	NA	NA	NA
1868	3d	145	M	2.651164211	0.03	0.076	13.487	helix	-3.35397209682961		pinky	Thompson and Peersen, 2004	-15	NA	NA	NA
1869	3d	146	D	-0.253055789	0.015	0	82.207	helix	-3.14676428569282		pinky	Thompson and Peersen, 2004	17	NA	NA	NA
1870	3d	147	K	1.052375789	0.063	0	86.924	helix	-3.15209756068126		pinky	Thompson and Peersen, 2004	9	NA	NA	NA
1871	3d	148	Y	2.307895789	0.008	0	24.756	helix	-3.42623288020136		pinky	Thompson and Peersen, 2004	-15	NA	NA	NA
1872	3d	149	G	4.111458421	0.008	0	43.849	loop	-3.64911040404515		pinky	Thompson and Peersen, 2004	-19	NA	NA	NA
1873	3d	150	L	1.062781579	0	0	41.452	loop	-3.40030368913277		pinky	Thompson and Peersen, 2004	-1	NA	NA	NA
1874	3d	151	N	0.560173684	0.008	0	40.97	loop	-2.27729927721355		ring	Thompson and Peersen, 2004	7	NA	NA	NA
1875	3d	152	L	2.764284737	0.008	0	12.416	loop	-3.13895258746537		ring	Thompson and Peersen, 2004	-13	NA	NA	NA
1876	3d	153	P	3.46809	0	0	7.3086	loop	-3.64911040404515		ring	Thompson and Peersen, 2004	-15	NA	NA	NA
1877	3d	154	M	1.76101	0.008	0	3.8669	strand	-3.07742681541121		ring	Thompson and Peersen, 2004	-9	NA	NA	NA
1878	3d	155	V	4.602210526	0.068	0	0	strand	-3.1485452203596		ring	Thompson and Peersen, 2004	-15	NA	NA	NA
1879	3d	156	T	5.681634737	0.008	0	0	strand	-3.53832553281016		ring	Thompson and Peersen, 2004	-13	NA	NA	NA
1880	3d	157	Y	2.104698947	0.03	0.076	11.186	strand	-3.54317960334578		ring	Thompson and Peersen, 2004	-9	NA	NA	NA
1881	3d	158	V	3.470138421	0.015	0	2.1525	strand	-3.35679387957888		ring	Thompson and Peersen, 2004	-11	NA	NA	NA
1882	3d	159	K	0.980238421	0.008	0	43.062	loop	-3.64911040404515		ring	Thompson and Peersen, 2004	3	NA	NA	NA
1883	3d	160	D	2.18208	0.008	0	15.948	loop	-3.58247569423438		ring	Thompson and Peersen, 2004	-17	NA	NA	NA
1884	3d	161	E	0.216428421	0.008	0.076	10.851	loop	-3.64911040404515		ring	Thompson and Peersen, 2004	17	NA	NA	NA
1885	3d	162	L	2.577732632	0	0	17.264	strand	-3.53639656887286		ring	Thompson and Peersen, 2004	-17	NA	NA	NA
1886	3d	163	R	2.047476842	0	0	12.457	strand	-2.16129108815721		ring	Thompson and Peersen, 2004	-9	NA	NA	NA
1887	3d	164	S	0.295201053	0.145	0.076	19.393	strand	-2.03276479472987		ring	Thompson and Peersen, 2004	11	NA	NA	NA
1888	3d	165	I	0.524580526	0.249	0.728	52.303	helix	-0.495222846969313		ring	Thompson and Peersen, 2004	5	NA	NA	NA
1889	3d	166	E	0.921448421	0.266	0	52.944	helix	-2.44204370815127		ring	Thompson and Peersen, 2004	1	NA	NA	NA
1890	3d	167	K	0.16655	0.022	0.076	33.684	helix	-2.80108095869921		ring	Thompson and Peersen, 2004	15	NA	NA	NA
1891	3d	168	V	5.00132	0.172	0	0	helix	-3.2545943777567		ring	Thompson and Peersen, 2004	-17	NA	NA	NA
1892	3d	169	A	-0.038754737	0.16	0.351	2.9787	helix	-0.897293940172402		ring	Thompson and Peersen, 2004	13	NA	NA	NA
1893	3d	170	K	0.1976	0.129	0.151	54.08	helix	-0.962937744844796		ring	Thompson and Peersen, 2004	13	NA	NA	NA
1894	3d	171	G	14.05846842	0	0	0	loop	-3.64911040404515		ring	Thompson and Peersen, 2004	-19	NA	NA	NA
1895	3d	172	K	0.868243158	0.014	0	56.326	loop	-2.07913299882936		ring	Thompson and Peersen, 2004	7	NA	NA	NA
1896	3d	173	S	7.387094737	0.008	0	3.7331	loop	-3.64911040404515		ring	Thompson and Peersen, 2004	-13	NA	NA	NA
1897	3d	174	R	0.727514737	0	0	48.243	loop	-3.50031936461583		ring	Thompson and Peersen, 2004	5	NA	NA	NA
1898	3d	175	L	3.496081579	0.008	0	1.5831	strand	-3.10034209008383		ring	Thompson and Peersen, 2004	-17	NA	NA	NA
1899	3d	176	I	1.610438421	0.033	0	27.096	strand	-3.43448279983433		ring	Thompson and Peersen, 2004	-9	NA	NA	NA
1900	3d	177	E	0.535650526	0	0	0	strand	-3.50064547968747		ring	Thompson and Peersen, 2004	7	NA	NA	NA
1901	3d	178	A	-0.33661	0	0	14.356	strand	-3.37235571835962		ring	Thompson and Peersen, 2004	17	NA	NA	NA
1902	3d	179	S	0.144695263	0	0	8.4817	loop	-2.91543336853343		ring	Thompson and Peersen, 2004	7	NA	NA	NA
1903	3d	180	S	10.50291579	0.008	0	0	loop	-3.64911040404515		ring	Thompson and Peersen, 2004	-15	NA	NA	NA
1904	3d	181	L	4.996093158	0.008	0.076	0	helix	-3.12440398496887		pinky	Thompson and Peersen, 2004	-17	NA	NA	NA
1905	3d	182	N	5.235718421	0.008	0	0	helix	-3.58770992136623		pinky	Thompson and Peersen, 2004	-17	NA	NA	NA
1906	3d	183	D	0.125192632	0.008	0	2.9967	helix	-3.64911040404515		pinky	Thompson and Peersen, 2004	13	NA	NA	NA
1907	3d	184	S	0.103911579	0	0	6.5897	helix	-3.56057318992704		pinky	Thompson and Peersen, 2004	15	NA	NA	NA
1908	3d	185	V	4.253100526	0	0	0	helix	-3.31419944482752		pinky	Thompson and Peersen, 2004	-17	NA	NA	NA
1909	3d	186	A	1.823962632	0	0	4.3124	helix	-3.19969743310288		pinky	Thompson and Peersen, 2004	-9	NA	NA	NA
1910	3d	187	M	2.936324211	0.008	0	0.11001	helix	-3.32705434313062		pinky	Thompson and Peersen, 2004	-17	NA	NA	NA
1911	3d	188	R	2.563020526	0	0	7.1806	helix	-3.64911040404515		pinky	Thompson and Peersen, 2004	-17	NA	NA	NA
1912	3d	189	Q	1.10055	0	0	24.888	helix	-2.87725516145712		pinky	Thompson and Peersen, 2004	1	NA	NA	NA
1913	3d	190	T	0.058365263	0.02	0.131	2.4312	helix	-2.65061093298092		pinky	Thompson and Peersen, 2004	11	NA	NA	NA
1914	3d	191	F	4.766576316	0.015	0	0	helix	-3.5333393926983		pinky	Thompson and Peersen, 2004	-17	NA	NA	NA
1915	3d	192	G	9.735745263	0.008	0	2.9254	helix	-3.64911040404515		palm	Thompson and Peersen, 2004	-19	NA	NA	NA
1916	3d	193	N	-0.410445263	0.008	0	13.891	helix	-2.08391646845741		palm	Thompson and Peersen, 2004	19	NA	NA	NA
1917	3d	194	L	3.608321053	0	0	0	helix	-3.53312481791056		palm	Thompson and Peersen, 2004	-15	NA	NA	NA
1918	3d	195	Y	2.620554211	0.008	0	1.7089	helix	-3.43672261919886		palm	Thompson and Peersen, 2004	-11	NA	NA	NA
1919	3d	196	K	1.738321053	0.147	0.076	37.151	helix	-2.51240599171792		palm	Thompson and Peersen, 2004	-5	NA	NA	NA
1920	3d	197	T	-0.462072632	0.676	0.461	10.166	helix	-2.12130783985709		palm	Thompson and Peersen, 2004	13	NA	NA	NA
1921	3d	198	F	4.194467895	0.022	0.076	0	helix	-3.3600656761402		palm	Thompson and Peersen, 2004	-15	NA	NA	NA
1922	3d	199	H	1.179515789	0	0	20.729	helix	-3.54723481250814		palm	Thompson and Peersen, 2004	1	NA	NA	NA
1923	3d	200	L	1.254654211	0.305	0	50.774	helix	-1.43127619455105		palm	Thompson and Peersen, 2004	-7	NA	NA	NA
1924	3d	201	N	0.412084737	0	0	41.514	helix	-2.87334552860287		palm	Thompson and Peersen, 2004	11	NA	NA	NA
1925	3d	202	P	3.101068421	0	0	18.154	loop	-3.54646560072578		palm	Thompson and Peersen, 2004	-19	NA	NA	NA
1926	3d	203	G	5.533946842	0	0	9.4683	strand	-3.60222966285495		palm	Thompson and Peersen, 2004	-19	NA	NA	NA
1927	3d	204	V	0.985803684	0.233	0.37	16.223	loop	-2.73192823683578		palm	Thompson and Peersen, 2004	1	NA	NA	NA
1928	3d	205	V	0.816185263	0.119	0.207	42.633	loop	-2.23273677928261		palm	Thompson and Peersen, 2004	3	NA	NA	NA
1929	3d	206	T	5.365547895	0.008	0	0	loop	-3.50566248371817		palm	Thompson and Peersen, 2004	-5	NA	NA	NA
1930	3d	207	G	15.50833632	0	0	0	loop	-3.64911040404515		palm	Thompson and Peersen, 2004	-19	NA	NA	NA
1931	3d	208	S	7.903452105	0.008	0	0	strand	-3.42717027560823		palm	Thompson and Peersen, 2004	-11	NA	NA	NA
1932	3d	209	A	6.778660526	0	0	0	loop	-3.64911040404515		palm	Thompson and Peersen, 2004	-19	NA	NA	NA
1933	3d	210	V	1.707362632	0.029	0	4.3037	loop	-3.64911040404515		palm	Thompson and Peersen, 2004	-7	NA	NA	NA
1934	3d	211	G	15.52075211	0.008	0	57.25	loop	-3.59456076014579		palm	Thompson and Peersen, 2004	-19	NA	NA	NA
1935	3d	212	C	2.53935	0	0	8.3211	loop	-3.40272999927806		palm	Thompson and Peersen, 2004	-5	NA	NA	NA
1936	3d	213	D	0.264984211	0.015	0	49.648	loop	-3.34590394115886		palm	Thompson and Peersen, 2004	17	NA	NA	NA
1937	3d	214	P	2.849642105	0	0	19.947	helix	-3.64911040404515		palm	Thompson and Peersen, 2004	-19	NA	NA	NA
1938	3d	215	D	-1.93565	0.015	0	22.578	helix	-3.59690067590141		palm	Thompson and Peersen, 2004	19	NA	NA	NA
1939	3d	216	L	0.934742632	0.548	0.502	29.154	helix	-1.80720711991416		palm	Thompson and Peersen, 2004	3	NA	NA	NA
1940	3d	217	F	3.997856842	0.008	0.076	0.56831	helix	-3.64911040404515		palm	Thompson and Peersen, 2004	-19	NA	NA	NA
1941	3d	218	W	4.580122105	0.008	0.076	0	helix	-3.49823791033826		palm	Thompson and Peersen, 2004	-19	NA	NA	NA
1942	3d	219	S	1.420453158	0	0	7.2176	loop	-3.64911040404515		palm	Thompson and Peersen, 2004	-3	NA	NA	NA
1943	3d	220	K	0.624658421	0.02	0	62.373	helix	-3.04537673390444		palm	Thompson and Peersen, 2004	9	NA	NA	NA
1944	3d	221	I	4.724506842	0.048	0	1.3588	helix	-3.43882843632352		palm	Thompson and Peersen, 2004	-15	NA	NA	NA
1945	3d	222	P	3.002054737	0	0	28.773	helix	-3.56928668122761		palm	Thompson and Peersen, 2004	-19	NA	NA	NA
1946	3d	223	V	-0.448386316	0.09	0	90.998	helix	-2.69194523622603		palm	Thompson and Peersen, 2004	19	NA	NA	NA
1947	3d	224	M	1.738011579	0.008	0	21.279	helix	-3.02738584883224		palm	Thompson and Peersen, 2004	-15	NA	NA	NA
1948	3d	225	L	5.673403158	0	0	0	loop	-3.48035188195964		palm	Thompson and Peersen, 2004	-17	NA	NA	NA
1949	3d	226	D	-0.148636842	0.035	0	56.34	loop	-1.88661264975483		palm	Thompson and Peersen, 2004	19	NA	NA	NA
1950	3d	227	G	11.14797632	0.02	0	60.652	loop	-3.20966158411638		palm	Thompson and Peersen, 2004	-19	NA	NA	NA
1951	3d	228	H	-0.280415263	0.088	0	37.922	strand	-1.57237468097407		palm	Thompson and Peersen, 2004	17	NA	NA	NA
1952	3d	229	L	3.280916316	0	0	2.6349	strand	-3.64911040404515		palm	Thompson and Peersen, 2004	-15	NA	NA	NA
1953	3d	230	I	3.927563158	0.023	0	0.68379	strand	-3.18679092790608		palm	Thompson and Peersen, 2004	-15	NA	NA	NA
1954	3d	231	A	0.805254211	0	0	3.0542	strand	-2.95721974912385		palm	Thompson and Peersen, 2004	1	NA	NA	NA
1955	3d	232	F	4.345176842	0	0	0.80426	strand	-3.05216939417238		palm	Thompson and Peersen, 2004	-19	NA	NA	NA
1956	3d	233	D	-0.612862105	0.008	0	29.119	strand	-3.64911040404515	metal_binding	palm	Thompson and Peersen, 2004	17	NA	NA	NA
1957	3d	234	Y	3.873336316	0.008	0	5.7926	strand	-3.64911040404515		palm	Thompson and Peersen, 2004	-17	NA	NA	NA
1958	3d	235	S	-0.645227368	0.035	0	42.788	loop	-2.52848675807515		palm	Thompson and Peersen, 2004	17	NA	NA	NA
1959	3d	236	G	2.383379474	0.091	0.179	55.011	loop	-2.55254517798584		palm	Thompson and Peersen, 2004	-19	NA	NA	NA
1960	3d	237	Y	3.724429474	0	0	2.5059	helix	-3.50076571009118		palm	Thompson and Peersen, 2004	-15	NA	NA	NA
1961	3d	238	D	-0.209707368	0.015	0	19.04	helix	-3.53951074638797		palm	Thompson and Peersen, 2004	19	NA	NA	NA
1962	3d	239	A	0.95475	0	0	2.197	helix	-3.42668149364256		palm	Thompson and Peersen, 2004	1	NA	NA	NA
1963	3d	240	S	1.915851579	0.008	0	2.0435	loop	-3.44553155091436		palm	Thompson and Peersen, 2004	-9	NA	NA	NA
1964	3d	241	L	5.722678947	0	0	0	loop	-3.50148710296055		palm	Thompson and Peersen, 2004	-19	NA	NA	NA
1965	3d	242	S	5.908468947	0.008	0	0	loop	-3.64911040404515		palm	Thompson and Peersen, 2004	-9	NA	NA	NA
1966	3d	243	P	3.094808421	0	0	8.8084	helix	-3.64911040404515		palm	Thompson and Peersen, 2004	-19	NA	NA	NA
1967	3d	244	V	6.075319474	0.015	0.076	0.56736	helix	-2.95491902690342		palm	Thompson and Peersen, 2004	-19	NA	NA	NA
1968	3d	245	W	4.345258421	0	0	0	helix	-3.53075241504455		palm	Thompson and Peersen, 2004	-17	NA	NA	NA
1969	3d	246	F	4.052936842	0	0	2.384	helix	-3.64911040404515		palm	Thompson and Peersen, 2004	-19	NA	NA	NA
1970	3d	247	A	-0.067677895	0.128	0.076	34.571	helix	-0.757034417715813		palm	Thompson and Peersen, 2004	15	NA	NA	NA
1971	3d	248	C	4.974793158	0	0	0	helix	-2.81418755096448		palm	Thompson and Peersen, 2004	-5	NA	NA	NA
1972	3d	249	L	5.276057368	0	0	3.9739	helix	-3.57802218074229		palm	Thompson and Peersen, 2004	-17	NA	NA	NA
1973	3d	250	K	3.054414211	0	0	18.547	helix	-3.2728490440383		palm	Thompson and Peersen, 2004	-7	NA	NA	NA
1974	3d	251	M	2.235614737	0.444	0.558	29.911	helix	-1.27673805120674		palm	Thompson and Peersen, 2004	-15	NA	NA	NA
1975	3d	252	L	5.004484211	0.043	0	2.6492	helix	-2.76512327822983		palm	Thompson and Peersen, 2004	-19	NA	NA	NA
1976	3d	253	L	4.841540526	0.014	0	1.3246	helix	-3.52612446264449		palm	Thompson and Peersen, 2004	-17	NA	NA	NA
1977	3d	254	E	-0.076832105	0.233	0	29.944	helix	-0.92997143060303		palm	Thompson and Peersen, 2004	15	NA	NA	NA
1978	3d	255	K	0.961980526	0.008	0.076	57.726	helix	-2.82098413711871		palm	Thompson and Peersen, 2004	1	NA	NA	NA
1979	3d	256	L	3.195682632	0.071	0	11.317	helix	-3.09509190690671		palm	Thompson and Peersen, 2004	-17	NA	NA	NA
1980	3d	257	G	4.105568947	0.008	0	63.233	loop	-3.5297036738804		palm	Thompson and Peersen, 2004	-19	NA	NA	NA
1981	3d	258	Y	3.659214737	0.02	0	0.86018	loop	-3.41681952164069		palm	Thompson and Peersen, 2004	-15	NA	NA	NA
1982	3d	259	T	-0.125212105	0.746	0.615	66.698	loop	-1.6577520892958		palm	Thompson and Peersen, 2004	15	NA	NA	NA
1983	3d	260	H	-0.764701579	0.469	0.295	73.34	helix	-0.727678203600555		palm	Thompson and Peersen, 2004	19	NA	NA	NA
1984	3d	261	K	0.097996316	0.172	0	98.665	helix	-1.09153756018963		palm	Thompson and Peersen, 2004	19	NA	NA	NA
1985	3d	262	E	0.504049474	0.057	0	10.166	helix	-2.36048122559833		palm	Thompson and Peersen, 2004	11	NA	NA	NA
1986	3d	263	T	2.630523684	0.027	0	3.4499	helix	-2.38592349567687		palm	Thompson and Peersen, 2004	-7	NA	NA	NA
1987	3d	264	N	0.594122105	0.222	0.151	27.436	helix	-1.07303822695978		palm	Thompson and Peersen, 2004	11	NA	NA	NA
1988	3d	265	Y	1.421824737	0.035	0	10.707	helix	-3.11234384689744		palm	Thompson and Peersen, 2004	-3	NA	NA	NA
1989	3d	266	I	4.395462632	0.025	0	0	helix	-3.2016202711533		palm	Thompson and Peersen, 2004	-15	NA	NA	NA
1990	3d	267	D	0.753994211	0.014	0	23.005	helix	-3.24670339496815		palm	Thompson and Peersen, 2004	3	NA	NA	NA
1991	3d	268	Y	0.809124737	0.091	0.221	30.39	helix	-2.63169339686894		palm	Thompson and Peersen, 2004	7	NA	NA	NA
1992	3d	269	L	3.563634211	0.008	0	0.39377	helix	-3.23007526267277		palm	Thompson and Peersen, 2004	-15	NA	NA	NA
1993	3d	270	C	2.061801579	0	0	0.81728	helix	-3.58654972382206		palm	Thompson and Peersen, 2004	-3	NA	NA	NA
1994	3d	271	N	0.742412632	0.008	0	26.941	strand	-2.85539023974076		palm	Thompson and Peersen, 2004	3	NA	NA	NA
1995	3d	272	S	2.218551053	0.008	0	0.17823	strand	-3.53532873111576		palm	Thompson and Peersen, 2004	1	NA	NA	NA
1996	3d	273	H	-0.283590526	0	0	28.652	strand	-2.70702706196329		palm	Thompson and Peersen, 2004	17	NA	NA	NA
1997	3d	274	H	0.789302105	0.008	0	0.24866	strand	-3.55898120478625		palm	Thompson and Peersen, 2004	3	NA	NA	NA
1998	3d	275	L	5.728163684	0.008	0	0	strand	-3.44507790460043		palm	Thompson and Peersen, 2004	-15	NA	NA	NA
1999	3d	276	Y	2.316482105	0.008	0	2.2101	strand	-3.34099434492543		palm	Thompson and Peersen, 2004	-9	NA	NA	NA
[truncated: 186 more rows]
