# Supplementary material for: Mapping mutational fitness effects across the coxsackievirus B3 proteome reveals distinct profiles of mutation tolerability
Source: PLoS Biol. 2024 Jul 16;22(7):e3002709. doi: 10.1371/journal.pbio.3002709 (PMC11251597; doi:10.1371/journal.pbio.3002709)
Supplement: S4 Table — Mutation MFE data, predicted ΔΔG, Shannon entropy, and domain annotations for all non-synonymous mutations and deletions across the CVB3 genome. (CSV) [file pbio.3002709.s012.csv]

site	protein	pos	wildtype	mutation	mutmfe	mut_ddg	entB	entCVB3	RSA	ss	annotation	domains	domains_source	stability_index	outer.surface.pymol	interface_res
1	VP4	1	M	A	-3.64911040404515	NA	0	0	NA	loop				NA	NA	NA
1	VP4	1	M	C	-3.64911040404515	NA	0	0	NA	loop				NA	NA	NA
1	VP4	1	M	D	-3.64911040404515	NA	0	0	NA	loop				NA	NA	NA
1	VP4	1	M	E	-3.64911040404515	NA	0	0	NA	loop				NA	NA	NA
1	VP4	1	M	F	-3.64911040404515	NA	0	0	NA	loop				NA	NA	NA
1	VP4	1	M	G	-3.64911040404515	NA	0	0	NA	loop				NA	NA	NA
1	VP4	1	M	H	-3.64911040404515	NA	0	0	NA	loop				NA	NA	NA
1	VP4	1	M	I	NA	NA	0	0	NA	loop				NA	NA	NA
1	VP4	1	M	K	-3.64911040404515	NA	0	0	NA	loop				NA	NA	NA
1	VP4	1	M	L	-3.64911040404515	NA	0	0	NA	loop				NA	NA	NA
1	VP4	1	M	M	0	NA	0	0	NA	loop				NA	NA	NA
1	VP4	1	M	N	-3.64911040404515	NA	0	0	NA	loop				NA	NA	NA
1	VP4	1	M	P	-3.64911040404515	NA	0	0	NA	loop				NA	NA	NA
1	VP4	1	M	Q	-3.64911040404515	NA	0	0	NA	loop				NA	NA	NA
1	VP4	1	M	R	-3.64911040404515	NA	0	0	NA	loop				NA	NA	NA
1	VP4	1	M	S	-3.64911040404515	NA	0	0	NA	loop				NA	NA	NA
1	VP4	1	M	T	-3.64911040404515	NA	0	0	NA	loop				NA	NA	NA
1	VP4	1	M	V	-3.64911040404515	NA	0	0	NA	loop				NA	NA	NA
1	VP4	1	M	W	-3.64911040404515	NA	0	0	NA	loop				NA	NA	NA
1	VP4	1	M	Y	-3.64911040404515	NA	0	0	NA	loop				NA	NA	NA
1	VP4	1	M	del	NA	NA	0	0	NA	loop				NA	NA	NA
2	VP4	2	G	A	-3.64911040404515	0.079256	0	0	69.844	loop				19	0	Yes
2	VP4	2	G	C	-3.64911040404515	0.10394	0	0	69.844	loop				19	0	Yes
2	VP4	2	G	D	-3.64911040404515	0.113284	0	0	69.844	loop				19	0	Yes
2	VP4	2	G	E	-3.64911040404515	0.126434	0	0	69.844	loop				19	0	Yes
2	VP4	2	G	F	-3.64911040404515	0.381871	0	0	69.844	loop				19	0	Yes
2	VP4	2	G	G	0	NA	0	0	69.844	loop				19	0	Yes
2	VP4	2	G	H	-3.64911040404515	0.251033	0	0	69.844	loop				19	0	Yes
2	VP4	2	G	I	-3.64911040404515	0.40158	0	0	69.844	loop				19	0	Yes
2	VP4	2	G	K	-3.64911040404515	0.125116	0	0	69.844	loop				19	0	Yes
2	VP4	2	G	L	-3.64911040404515	0.26145	0	0	69.844	loop				19	0	Yes
2	VP4	2	G	M	-3.64911040404515	0.111149	0	0	69.844	loop				19	0	Yes
2	VP4	2	G	N	-3.64911040404515	0.212084	0	0	69.844	loop				19	0	Yes
2	VP4	2	G	P	-3.64911040404515	0.204929	0	0	69.844	loop				19	0	Yes
2	VP4	2	G	Q	-3.64911040404515	0.147579	0	0	69.844	loop				19	0	Yes
2	VP4	2	G	R	-3.64911040404515	0.0744125	0	0	69.844	loop				19	0	Yes
2	VP4	2	G	S	-3.64911040404515	0.0770256	0	0	69.844	loop				19	0	Yes
2	VP4	2	G	T	-3.64911040404515	0.215086	0	0	69.844	loop				19	0	Yes
2	VP4	2	G	V	-3.64911040404515	0.345453	0	0	69.844	loop				19	0	Yes
2	VP4	2	G	W	-3.64911040404515	0.144883	0	0	69.844	loop				19	0	Yes
2	VP4	2	G	Y	-3.64911040404515	0.420244	0	0	69.844	loop				19	0	Yes
2	VP4	2	G	del	NA	NA	0	0	69.844	loop				19	0	Yes
3	VP4	3	A	A	0	NA	0.025	0.076	50.187	loop				17	0	Yes
3	VP4	3	A	C	-3.64911040404515	0.448927	0.025	0.076	50.187	loop				17	0	Yes
3	VP4	3	A	D	-3.64911040404515	0.537673	0.025	0.076	50.187	loop				17	0	Yes
3	VP4	3	A	E	-3.64911040404515	0.0329009	0.025	0.076	50.187	loop				17	0	Yes
3	VP4	3	A	F	-3.64911040404515	-0.28653	0.025	0.076	50.187	loop				17	0	Yes
3	VP4	3	A	G	-1.14037937708817	0.773292	0.025	0.076	50.187	loop				17	0	Yes
3	VP4	3	A	H	-0.483652542608856	0.406952	0.025	0.076	50.187	loop				17	0	Yes
3	VP4	3	A	I	-3.64911040404515	0.464149	0.025	0.076	50.187	loop				17	0	Yes
3	VP4	3	A	K	-3.64911040404515	-0.269699	0.025	0.076	50.187	loop				17	0	Yes
3	VP4	3	A	L	-1.33773396955649	-0.481085	0.025	0.076	50.187	loop				17	0	Yes
3	VP4	3	A	M	-3.64911040404515	-0.608005	0.025	0.076	50.187	loop				17	0	Yes
3	VP4	3	A	N	-3.64911040404515	0.420703	0.025	0.076	50.187	loop				17	0	Yes
3	VP4	3	A	P	-3.64911040404515	-0.351544	0.025	0.076	50.187	loop				17	0	Yes
3	VP4	3	A	Q	-1.1417086394366	0.299309	0.025	0.076	50.187	loop				17	0	Yes
3	VP4	3	A	R	-3.64911040404515	0.0688345	0.025	0.076	50.187	loop				17	0	Yes
3	VP4	3	A	S	-1.191935226361	0.741739	0.025	0.076	50.187	loop				17	0	Yes
3	VP4	3	A	T	-1.16934731094288	2.64254	0.025	0.076	50.187	loop				17	0	Yes
3	VP4	3	A	V	-3.64911040404515	0.643605	0.025	0.076	50.187	loop				17	0	Yes
3	VP4	3	A	W	-3.64911040404515	0.0626634	0.025	0.076	50.187	loop				17	0	Yes
3	VP4	3	A	Y	-3.64911040404515	-0.265011	0.025	0.076	50.187	loop				17	0	Yes
3	VP4	3	A	del	NA	NA	0.025	0.076	50.187	loop				17	0	Yes
4	VP4	4	Q	A	-1.13677870845035	0.442949	0.027	0	41.077	strand				17	0	Yes
4	VP4	4	Q	C	-3.64911040404515	0.395187	0.027	0	41.077	strand				17	0	Yes
4	VP4	4	Q	D	-3.64911040404515	0.544359	0.027	0	41.077	strand				17	0	Yes
4	VP4	4	Q	E	-0.944951285615371	-0.0715656	0.027	0	41.077	strand				17	0	Yes
4	VP4	4	Q	F	-3.64911040404515	-0.331015	0.027	0	41.077	strand				17	0	Yes
4	VP4	4	Q	G	-1.4739087870278	0.360921	0.027	0	41.077	strand				17	0	Yes
4	VP4	4	Q	H	NA	0.616877	0.027	0	41.077	strand				17	0	Yes
4	VP4	4	Q	I	-1.06863973594208	-0.413779	0.027	0	41.077	strand				17	0	Yes
4	VP4	4	Q	K	-3.64911040404515	-0.118543	0.027	0	41.077	strand				17	0	Yes
4	VP4	4	Q	L	-3.64911040404515	-0.100017	0.027	0	41.077	strand				17	0	Yes
4	VP4	4	Q	M	-3.64911040404515	-1.27976	0.027	0	41.077	strand				17	0	Yes
4	VP4	4	Q	N	-0.511856979075046	0.496247	0.027	0	41.077	strand				17	0	Yes
4	VP4	4	Q	P	-1.57946461458791	2.35016	0.027	0	41.077	strand				17	0	Yes
4	VP4	4	Q	Q	0	NA	0.027	0	41.077	strand				17	0	Yes
4	VP4	4	Q	R	-3.64911040404515	0.0859472	0.027	0	41.077	strand				17	0	Yes
4	VP4	4	Q	S	-1.38817835347249	0.395325	0.027	0	41.077	strand				17	0	Yes
4	VP4	4	Q	T	-1.06135080699107	0.0965975	0.027	0	41.077	strand				17	0	Yes
4	VP4	4	Q	V	-1.33931541037449	-0.0270352	0.027	0	41.077	strand				17	0	Yes
4	VP4	4	Q	W	-3.64911040404515	0.268836	0.027	0	41.077	strand				17	0	Yes
4	VP4	4	Q	Y	-3.64911040404515	-0.0543507	0.027	0	41.077	strand				17	0	Yes
4	VP4	4	Q	del	NA	NA	0.027	0	41.077	strand				17	0	Yes
5	VP4	5	V	A	-1.07761833854638	0.511738	0.014	0	50.108	strand				15	0	Yes
5	VP4	5	V	C	-3.64911040404515	-0.0397506	0.014	0	50.108	strand				15	0	Yes
5	VP4	5	V	D	-3.64911040404515	-0.185387	0.014	0	50.108	strand				15	0	Yes
5	VP4	5	V	E	-0.276670549781871	-0.513518	0.014	0	50.108	strand				15	0	Yes
5	VP4	5	V	F	0.128922328679886	-0.440576	0.014	0	50.108	strand				15	0	Yes
5	VP4	5	V	G	-1.43148533248279	2.05378	0.014	0	50.108	strand				15	0	Yes
5	VP4	5	V	H	-0.712031557475211	0.321536	0.014	0	50.108	strand				15	0	Yes
5	VP4	5	V	I	-0.38663568333265	-0.421829	0.014	0	50.108	strand				15	0	Yes
5	VP4	5	V	K	-3.64911040404515	-0.256527	0.014	0	50.108	strand				15	0	Yes
5	VP4	5	V	L	-0.948882255394987	-0.573654	0.014	0	50.108	strand				15	0	Yes
5	VP4	5	V	M	-0.0576282385944283	-0.612816	0.014	0	50.108	strand				15	0	Yes
5	VP4	5	V	N	-0.389118919626781	0.0252366	0.014	0	50.108	strand				15	0	Yes
5	VP4	5	V	P	-2.40762220791171	1.67094	0.014	0	50.108	strand				15	0	Yes
5	VP4	5	V	Q	-0.224728431171783	0.24815	0.014	0	50.108	strand				15	0	Yes
5	VP4	5	V	R	-3.64911040404515	0.0387526	0.014	0	50.108	strand				15	0	Yes
5	VP4	5	V	S	-0.988412486250002	0.367038	0.014	0	50.108	strand				15	0	Yes
5	VP4	5	V	T	-0.7994995119014	0.127452	0.014	0	50.108	strand				15	0	Yes
5	VP4	5	V	V	0	NA	0.014	0	50.108	strand				15	0	Yes
5	VP4	5	V	W	-3.64911040404515	0.333259	0.014	0	50.108	strand				15	0	Yes
5	VP4	5	V	Y	-0.34133093296552	0.105145	0.014	0	50.108	strand				15	0	Yes
5	VP4	5	V	del	NA	NA	0.014	0	50.108	strand				15	0	Yes
6	VP4	6	S	A	-0.652750102698968	-0.0485147	0	0	44.871	strand				19	0	NA
6	VP4	6	S	C	-0.939161591182383	-0.0456821	0	0	44.871	strand				19	0	NA
6	VP4	6	S	D	-3.64911040404515	-1.26589	0	0	44.871	strand				19	0	NA
6	VP4	6	S	E	-3.64911040404515	-0.770862	0	0	44.871	strand				19	0	NA
6	VP4	6	S	F	-3.64911040404515	-0.940559	0	0	44.871	strand				19	0	NA
6	VP4	6	S	G	-2.42644205740347	-0.810245	0	0	44.871	strand				19	0	NA
6	VP4	6	S	H	-3.64911040404515	-0.208603	0	0	44.871	strand				19	0	NA
6	VP4	6	S	I	-3.64911040404515	0.0112123	0	0	44.871	strand				19	0	NA
6	VP4	6	S	K	-3.64911040404515	-0.340626	0	0	44.871	strand				19	0	NA
6	VP4	6	S	L	-1.83139757718896	-0.591736	0	0	44.871	strand				19	0	NA
6	VP4	6	S	M	-3.64911040404515	-1.15875	0	0	44.871	strand				19	0	NA
6	VP4	6	S	N	-3.64911040404515	-0.443662	0	0	44.871	strand				19	0	NA
6	VP4	6	S	P	-3.64911040404515	0.0952445	0	0	44.871	strand				19	0	NA
6	VP4	6	S	Q	-3.64911040404515	-0.709572	0	0	44.871	strand				19	0	NA
6	VP4	6	S	R	-1.88715769714869	-0.204936	0	0	44.871	strand				19	0	NA
6	VP4	6	S	S	0	NA	0	0	44.871	strand				19	0	NA
6	VP4	6	S	T	-0.68262750217424	0.766594	0	0	44.871	strand				19	0	NA
6	VP4	6	S	V	-3.64911040404515	0.416629	0	0	44.871	strand				19	0	NA
6	VP4	6	S	W	-3.64911040404515	-0.460721	0	0	44.871	strand				19	0	NA
6	VP4	6	S	Y	-3.64911040404515	-0.413863	0	0	44.871	strand				19	0	NA
6	VP4	6	S	del	NA	NA	0	0	44.871	strand				19	0	NA
7	VP4	7	T	A	-3.64911040404515	0.640277	0.022	0	61.837	strand				17	0	NA
7	VP4	7	T	C	-3.64911040404515	0.38027	0.022	0	61.837	strand				17	0	NA
7	VP4	7	T	D	-0.226077784471616	1.02814	0.022	0	61.837	strand				17	0	NA
7	VP4	7	T	E	0.101540610878748	-0.277953	0.022	0	61.837	strand				17	0	NA
7	VP4	7	T	F	-3.64911040404515	-0.568784	0.022	0	61.837	strand				17	0	NA
7	VP4	7	T	G	-1.48783738991695	0.93264	0.022	0	61.837	strand				17	0	NA
7	VP4	7	T	H	-1.25347497525185	0.0998449	0.022	0	61.837	strand				17	0	NA
7	VP4	7	T	I	-1.32775879699804	-0.17955	0.022	0	61.837	strand				17	0	NA
7	VP4	7	T	K	-3.64911040404515	-0.360447	0.022	0	61.837	strand				17	0	NA
7	VP4	7	T	L	-1.18029579963817	-0.125561	0.022	0	61.837	strand				17	0	NA
7	VP4	7	T	M	NA	-0.0332835	0.022	0	61.837	strand				17	0	NA
7	VP4	7	T	N	-1.03412693426745	0.104177	0.022	0	61.837	strand				17	0	NA
7	VP4	7	T	P	-1.89790494734967	-0.118119	0.022	0	61.837	strand				17	0	NA
7	VP4	7	T	Q	-0.531888747064027	-0.173243	0.022	0	61.837	strand				17	0	NA
7	VP4	7	T	R	-1.83617287966493	0.038384	0.022	0	61.837	strand				17	0	NA
7	VP4	7	T	S	-0.544542625592784	0.0960091	0.022	0	61.837	strand				17	0	NA
7	VP4	7	T	T	0	NA	0.022	0	61.837	strand				17	0	NA
7	VP4	7	T	V	-1.20014520776167	0.138916	0.022	0	61.837	strand				17	0	NA
7	VP4	7	T	W	-3.64911040404515	0.266445	0.022	0	61.837	strand				17	0	NA
7	VP4	7	T	Y	-1.20186759469232	-0.510982	0.022	0	61.837	strand				17	0	NA
7	VP4	7	T	del	NA	NA	0.022	0	61.837	strand				17	0	NA
8	VP4	8	Q	A	-3.64911040404515	0.0365835	0.008	0	4.5602	loop				15	0	Yes
8	VP4	8	Q	C	-3.64911040404515	0.386507	0.008	0	4.5602	loop				15	0	Yes
8	VP4	8	Q	D	-3.64911040404515	-0.234248	0.008	0	4.5602	loop				15	0	Yes
8	VP4	8	Q	E	-3.64911040404515	-0.124386	0.008	0	4.5602	loop				15	0	Yes
8	VP4	8	Q	F	-3.64911040404515	-0.414907	0.008	0	4.5602	loop				15	0	Yes
8	VP4	8	Q	G	-3.64911040404515	0.43399	0.008	0	4.5602	loop				15	0	Yes
8	VP4	8	Q	H	NA	0.507797	0.008	0	4.5602	loop				15	0	Yes
8	VP4	8	Q	I	-3.64911040404515	0.327749	0.008	0	4.5602	loop				15	0	Yes
8	VP4	8	Q	K	-3.64911040404515	-0.7144	0.008	0	4.5602	loop				15	0	Yes
8	VP4	8	Q	L	-2.23924841262797	-0.625189	0.008	0	4.5602	loop				15	0	Yes
8	VP4	8	Q	M	-3.64911040404515	-0.801222	0.008	0	4.5602	loop				15	0	Yes
8	VP4	8	Q	N	-3.64911040404515	0.0818006	0.008	0	4.5602	loop				15	0	Yes
8	VP4	8	Q	P	-1.98983401537361	1.49482	0.008	0	4.5602	loop				15	0	Yes
8	VP4	8	Q	Q	0	NA	0.008	0	4.5602	loop				15	0	Yes
8	VP4	8	Q	R	-2.1042593401208	-0.414413	0.008	0	4.5602	loop				15	0	Yes
8	VP4	8	Q	S	-3.64911040404515	0.315332	0.008	0	4.5602	loop				15	0	Yes
8	VP4	8	Q	T	-3.64911040404515	1.04028	0.008	0	4.5602	loop				15	0	Yes
8	VP4	8	Q	V	-3.64911040404515	0.733069	0.008	0	4.5602	loop				15	0	Yes
8	VP4	8	Q	W	-3.64911040404515	-0.0558067	0.008	0	4.5602	loop				15	0	Yes
8	VP4	8	Q	Y	-3.64911040404515	-0.358638	0.008	0	4.5602	loop				15	0	Yes
8	VP4	8	Q	del	NA	NA	0.008	0	4.5602	loop				15	0	Yes
9	VP4	9	K	A	-0.804762497925435	0.420111	0	0	13.559	strand				19	0	Yes
9	VP4	9	K	C	-3.64911040404515	0.363684	0	0	13.559	strand				19	0	Yes
9	VP4	9	K	D	-3.64911040404515	0.182323	0	0	13.559	strand				19	0	Yes
9	VP4	9	K	E	-3.64911040404515	-0.586322	0	0	13.559	strand				19	0	Yes
9	VP4	9	K	F	-3.64911040404515	-0.972408	0	0	13.559	strand				19	0	Yes
9	VP4	9	K	G	-3.64911040404515	0.662038	0	0	13.559	strand				19	0	Yes
9	VP4	9	K	H	-0.994401995429193	0.302207	0	0	13.559	strand				19	0	Yes
9	VP4	9	K	I	-3.64911040404515	-0.0333061	0	0	13.559	strand				19	0	Yes
9	VP4	9	K	K	0	NA	0	0	13.559	strand				19	0	Yes
9	VP4	9	K	L	-1.51017051599776	-0.489181	0	0	13.559	strand				19	0	Yes
9	VP4	9	K	M	NA	-0.746811	0	0	13.559	strand				19	0	Yes
9	VP4	9	K	N	NA	0.346025	0	0	13.559	strand				19	0	Yes
9	VP4	9	K	P	-3.64911040404515	-0.527748	0	0	13.559	strand				19	0	Yes
9	VP4	9	K	Q	-3.64911040404515	0.0875936	0	0	13.559	strand				19	0	Yes
9	VP4	9	K	R	-1.60518878206842	-0.174298	0	0	13.559	strand				19	0	Yes
9	VP4	9	K	S	-1.42304416077865	0.582934	0	0	13.559	strand				19	0	Yes
9	VP4	9	K	T	-1.1312434043986	0.429581	0	0	13.559	strand				19	0	Yes
9	VP4	9	K	V	-1.35889796292084	0.455213	0	0	13.559	strand				19	0	Yes
9	VP4	9	K	W	-3.64911040404515	-0.276714	0	0	13.559	strand				19	0	Yes
9	VP4	9	K	Y	-3.64911040404515	-0.360868	0	0	13.559	strand				19	0	Yes
9	VP4	9	K	del	NA	NA	0	0	13.559	strand				19	0	Yes
10	VP4	10	T	A	-3.64911040404515	-0.259729	0.069	0	62.689	loop				11	0	Yes
10	VP4	10	T	C	0.0129330977363535	-0.48244	0.069	0	62.689	loop				11	0	Yes
10	VP4	10	T	D	-3.64911040404515	-1.05173	0.069	0	62.689	loop				11	0	Yes
10	VP4	10	T	E	-3.64911040404515	-0.53569	0.069	0	62.689	loop				11	0	Yes
10	VP4	10	T	F	-3.64911040404515	0.731734	0.069	0	62.689	loop				11	0	Yes
10	VP4	10	T	G	-3.64911040404515	-0.825626	0.069	0	62.689	loop				11	0	Yes
10	VP4	10	T	H	-3.64911040404515	-0.393824	0.069	0	62.689	loop				11	0	Yes
10	VP4	10	T	I	-3.64911040404515	1.70826	0.069	0	62.689	loop				11	0	Yes
10	VP4	10	T	K	-3.64911040404515	1.085	0.069	0	62.689	loop				11	0	Yes
10	VP4	10	T	L	-3.64911040404515	0.728735	0.069	0	62.689	loop				11	0	Yes
10	VP4	10	T	M	-3.64911040404515	-1.50896	0.069	0	62.689	loop				11	0	Yes
10	VP4	10	T	N	-3.64911040404515	-0.656583	0.069	0	62.689	loop				11	0	Yes
10	VP4	10	T	P	-0.555002682752191	1.99056	0.069	0	62.689	loop				11	0	Yes
10	VP4	10	T	Q	-3.64911040404515	1.2958	0.069	0	62.689	loop				11	0	Yes
10	VP4	10	T	R	-3.64911040404515	-0.584377	0.069	0	62.689	loop				11	0	Yes
10	VP4	10	T	S	-1.10943389298103	-0.592252	0.069	0	62.689	loop				11	0	Yes
10	VP4	10	T	T	0	NA	0.069	0	62.689	loop				11	0	Yes
10	VP4	10	T	V	-0.691288345700606	0.366131	0.069	0	62.689	loop				11	0	Yes
10	VP4	10	T	W	-3.64911040404515	-0.522877	0.069	0	62.689	loop				11	0	Yes
10	VP4	10	T	Y	-3.64911040404515	0.367768	0.069	0	62.689	loop				11	0	Yes
10	VP4	10	T	del	NA	NA	0.069	0	62.689	loop				11	0	Yes
11	VP4	11	G	A	-3.64911040404515	-0.026112	0	0	69.521	loop				19	0	Yes
11	VP4	11	G	C	-3.64911040404515	-0.0553344	0	0	69.521	loop				19	0	Yes
11	VP4	11	G	D	-3.64911040404515	-0.210063	0	0	69.521	loop				19	0	Yes
11	VP4	11	G	E	-3.64911040404515	-0.310219	0	0	69.521	loop				19	0	Yes
11	VP4	11	G	F	-3.64911040404515	-0.190353	0	0	69.521	loop				19	0	Yes
11	VP4	11	G	G	0	NA	0	0	69.521	loop				19	0	Yes
11	VP4	11	G	H	-3.64911040404515	-0.153875	0	0	69.521	loop				19	0	Yes
11	VP4	11	G	I	-3.64911040404515	-0.0371685	0	0	69.521	loop				19	0	Yes
11	VP4	11	G	K	-3.64911040404515	-0.169046	0	0	69.521	loop				19	0	Yes
11	VP4	11	G	L	-3.64911040404515	-0.0671139	0	0	69.521	loop				19	0	Yes
11	VP4	11	G	M	-3.64911040404515	-0.144843	0	0	69.521	loop				19	0	Yes
11	VP4	11	G	N	-3.64911040404515	-0.339305	0	0	69.521	loop				19	0	Yes
11	VP4	11	G	P	-3.64911040404515	0.139068	0	0	69.521	loop				19	0	Yes
11	VP4	11	G	Q	-3.64911040404515	-0.449761	0	0	69.521	loop				19	0	Yes
11	VP4	11	G	R	-3.64911040404515	0.000497084	0	0	69.521	loop				19	0	Yes
11	VP4	11	G	S	-1.89486188924414	0.0151325	0	0	69.521	loop				19	0	Yes
11	VP4	11	G	T	-3.64911040404515	-0.0289637	0	0	69.521	loop				19	0	Yes
11	VP4	11	G	V	-3.64911040404515	-0.0642528	0	0	69.521	loop				19	0	Yes
11	VP4	11	G	W	NA	-0.421255	0	0	69.521	loop				19	0	Yes
11	VP4	11	G	Y	-3.64911040404515	-0.207	0	0	69.521	loop				19	0	Yes
11	VP4	11	G	del	NA	NA	0	0	69.521	loop				19	0	Yes
12	VP4	12	A	A	0	NA	0.066	0.076	NA	loop				NA	NA	Yes
12	VP4	12	A	C	-3.64911040404515	NA	0.066	0.076	NA	loop				NA	NA	Yes
12	VP4	12	A	D	-0.992060758800421	NA	0.066	0.076	NA	loop				NA	NA	Yes
12	VP4	12	A	E	-0.488747126865736	NA	0.066	0.076	NA	loop				NA	NA	Yes
12	VP4	12	A	F	-3.64911040404515	NA	0.066	0.076	NA	loop				NA	NA	Yes
12	VP4	12	A	G	-3.64911040404515	NA	0.066	0.076	NA	loop				NA	NA	Yes
12	VP4	12	A	H	-3.64911040404515	NA	0.066	0.076	NA	loop				NA	NA	Yes
12	VP4	12	A	I	-3.64911040404515	NA	0.066	0.076	NA	loop				NA	NA	Yes
12	VP4	12	A	K	-3.64911040404515	NA	0.066	0.076	NA	loop				NA	NA	Yes
12	VP4	12	A	L	-3.64911040404515	NA	0.066	0.076	NA	loop				NA	NA	Yes
12	VP4	12	A	M	-0.097682637544438	NA	0.066	0.076	NA	loop				NA	NA	Yes
12	VP4	12	A	N	-3.64911040404515	NA	0.066	0.076	NA	loop				NA	NA	Yes
12	VP4	12	A	P	-3.64911040404515	NA	0.066	0.076	NA	loop				NA	NA	Yes
12	VP4	12	A	Q	-0.612554968776191	NA	0.066	0.076	NA	loop				NA	NA	Yes
12	VP4	12	A	R	-3.64911040404515	NA	0.066	0.076	NA	loop				NA	NA	Yes
12	VP4	12	A	S	-1.01652592723332	NA	0.066	0.076	NA	loop				NA	NA	Yes
12	VP4	12	A	T	-0.985453747409128	NA	0.066	0.076	NA	loop				NA	NA	Yes
12	VP4	12	A	V	-3.64911040404515	NA	0.066	0.076	NA	loop				NA	NA	Yes
12	VP4	12	A	W	-3.64911040404515	NA	0.066	0.076	NA	loop				NA	NA	Yes
12	VP4	12	A	Y	-3.64911040404515	NA	0.066	0.076	NA	loop				NA	NA	Yes
12	VP4	12	A	del	NA	NA	0.066	0.076	NA	loop				NA	NA	Yes
13	VP4	13	H	A	-3.64911040404515	NA	0	0	NA	loop				NA	NA	Yes
13	VP4	13	H	C	-3.64911040404515	NA	0	0	NA	loop				NA	NA	Yes
13	VP4	13	H	D	-3.64911040404515	NA	0	0	NA	loop				NA	NA	Yes
13	VP4	13	H	E	-3.64911040404515	NA	0	0	NA	loop				NA	NA	Yes
13	VP4	13	H	F	-3.64911040404515	NA	0	0	NA	loop				NA	NA	Yes
13	VP4	13	H	G	-3.64911040404515	NA	0	0	NA	loop				NA	NA	Yes
13	VP4	13	H	H	0	NA	0	0	NA	loop				NA	NA	Yes
13	VP4	13	H	I	-3.64911040404515	NA	0	0	NA	loop				NA	NA	Yes
13	VP4	13	H	K	-3.64911040404515	NA	0	0	NA	loop				NA	NA	Yes
13	VP4	13	H	L	-3.64911040404515	NA	0	0	NA	loop				NA	NA	Yes
13	VP4	13	H	M	-3.64911040404515	NA	0	0	NA	loop				NA	NA	Yes
13	VP4	13	H	N	-3.64911040404515	NA	0	0	NA	loop				NA	NA	Yes
13	VP4	13	H	P	-3.64911040404515	NA	0	0	NA	loop				NA	NA	Yes
13	VP4	13	H	Q	NA	NA	0	0	NA	loop				NA	NA	Yes
13	VP4	13	H	R	-3.64911040404515	NA	0	0	NA	loop				NA	NA	Yes
13	VP4	13	H	S	-3.64911040404515	NA	0	0	NA	loop				NA	NA	Yes
13	VP4	13	H	T	-3.64911040404515	NA	0	0	NA	loop				NA	NA	Yes
13	VP4	13	H	V	-3.64911040404515	NA	0	0	NA	loop				NA	NA	Yes
13	VP4	13	H	W	-3.64911040404515	NA	0	0	NA	loop				NA	NA	Yes
13	VP4	13	H	Y	-3.64911040404515	NA	0	0	NA	loop				NA	NA	Yes
13	VP4	13	H	del	NA	NA	0	0	NA	loop				NA	NA	Yes
14	VP4	14	E	A	-3.64911040404515	NA	0.008	0	NA	loop				NA	NA	NA
14	VP4	14	E	C	-3.64911040404515	NA	0.008	0	NA	loop				NA	NA	NA
14	VP4	14	E	D	NA	NA	0.008	0	NA	loop				NA	NA	NA
14	VP4	14	E	E	0	NA	0.008	0	NA	loop				NA	NA	NA
14	VP4	14	E	F	-3.64911040404515	NA	0.008	0	NA	loop				NA	NA	NA
14	VP4	14	E	G	-3.64911040404515	NA	0.008	0	NA	loop				NA	NA	NA
14	VP4	14	E	H	-3.64911040404515	NA	0.008	0	NA	loop				NA	NA	NA
14	VP4	14	E	I	-3.64911040404515	NA	0.008	0	NA	loop				NA	NA	NA
14	VP4	14	E	K	-3.64911040404515	NA	0.008	0	NA	loop				NA	NA	NA
14	VP4	14	E	L	-3.64911040404515	NA	0.008	0	NA	loop				NA	NA	NA
14	VP4	14	E	M	-3.64911040404515	NA	0.008	0	NA	loop				NA	NA	NA
14	VP4	14	E	N	-3.64911040404515	NA	0.008	0	NA	loop				NA	NA	NA
14	VP4	14	E	P	-3.64911040404515	NA	0.008	0	NA	loop				NA	NA	NA
14	VP4	14	E	Q	-3.64911040404515	NA	0.008	0	NA	loop				NA	NA	NA
14	VP4	14	E	R	-3.64911040404515	NA	0.008	0	NA	loop				NA	NA	NA
14	VP4	14	E	S	-1.48116218489932	NA	0.008	0	NA	loop				NA	NA	NA
14	VP4	14	E	T	-1.95553350837012	NA	0.008	0	NA	loop				NA	NA	NA
14	VP4	14	E	V	-3.64911040404515	NA	0.008	0	NA	loop				NA	NA	NA
14	VP4	14	E	W	-3.64911040404515	NA	0.008	0	NA	loop				NA	NA	NA
14	VP4	14	E	Y	-3.64911040404515	NA	0.008	0	NA	loop				NA	NA	NA
14	VP4	14	E	del	NA	NA	0.008	0	NA	loop				NA	NA	NA
15	VP4	15	T	A	-0.094769284904574	NA	0.072	0	NA	loop				NA	NA	Yes
15	VP4	15	T	C	-0.492188728383052	NA	0.072	0	NA	loop				NA	NA	Yes
15	VP4	15	T	D	-3.64911040404515	NA	0.072	0	NA	loop				NA	NA	Yes
15	VP4	15	T	E	-3.64911040404515	NA	0.072	0	NA	loop				NA	NA	Yes
15	VP4	15	T	F	-3.64911040404515	NA	0.072	0	NA	loop				NA	NA	Yes
15	VP4	15	T	G	-2.08259527386278	NA	0.072	0	NA	loop				NA	NA	Yes
15	VP4	15	T	H	-0.44732565691951	NA	0.072	0	NA	loop				NA	NA	Yes
15	VP4	15	T	I	-3.64911040404515	NA	0.072	0	NA	loop				NA	NA	Yes
15	VP4	15	T	K	-3.64911040404515	NA	0.072	0	NA	loop				NA	NA	Yes
15	VP4	15	T	L	-3.64911040404515	NA	0.072	0	NA	loop				NA	NA	Yes
15	VP4	15	T	M	-3.64911040404515	NA	0.072	0	NA	loop				NA	NA	Yes
15	VP4	15	T	N	-0.10830564498126	NA	0.072	0	NA	loop				NA	NA	Yes
15	VP4	15	T	P	-1.48389700887081	NA	0.072	0	NA	loop				NA	NA	Yes
15	VP4	15	T	Q	-1.2861067572418	NA	0.072	0	NA	loop				NA	NA	Yes
15	VP4	15	T	R	-3.64911040404515	NA	0.072	0	NA	loop				NA	NA	Yes
15	VP4	15	T	S	-0.68584062228913	NA	0.072	0	NA	loop				NA	NA	Yes
15	VP4	15	T	T	0	NA	0.072	0	NA	loop				NA	NA	Yes
15	VP4	15	T	V	-3.64911040404515	NA	0.072	0	NA	loop				NA	NA	Yes
15	VP4	15	T	W	-1.35762058354853	NA	0.072	0	NA	loop				NA	NA	Yes
15	VP4	15	T	Y	-1.42790962530097	NA	0.072	0	NA	loop				NA	NA	Yes
15	VP4	15	T	del	NA	NA	0.072	0	NA	loop				NA	NA	Yes
16	VP4	16	R	A	0.0591892165139594	NA	0.825	0.26	NA	loop				NA	NA	Yes
16	VP4	16	R	C	-0.276675621944405	NA	0.825	0.26	NA	loop				NA	NA	Yes
16	VP4	16	R	D	1.78921631789384	NA	0.825	0.26	NA	loop				NA	NA	Yes
16	VP4	16	R	E	-0.349512349093066	NA	0.825	0.26	NA	loop				NA	NA	Yes
16	VP4	16	R	F	-0.0610748953406604	NA	0.825	0.26	NA	loop				NA	NA	Yes
16	VP4	16	R	G	-0.490297365898729	NA	0.825	0.26	NA	loop				NA	NA	Yes
16	VP4	16	R	H	-0.934619212407232	NA	0.825	0.26	NA	loop				NA	NA	Yes
16	VP4	16	R	I	-3.64911040404515	NA	0.825	0.26	NA	loop				NA	NA	Yes
16	VP4	16	R	K	-3.64911040404515	NA	0.825	0.26	NA	loop				NA	NA	Yes
16	VP4	16	R	L	0.102676725485636	NA	0.825	0.26	NA	loop				NA	NA	Yes
16	VP4	16	R	M	NA	NA	0.825	0.26	NA	loop				NA	NA	Yes
16	VP4	16	R	N	-0.37507875144741	NA	0.825	0.26	NA	loop				NA	NA	Yes
16	VP4	16	R	P	-0.130134576715547	NA	0.825	0.26	NA	loop				NA	NA	Yes
16	VP4	16	R	Q	-0.116257171767936	NA	0.825	0.26	NA	loop				NA	NA	Yes
16	VP4	16	R	R	0	NA	0.825	0.26	NA	loop				NA	NA	Yes
16	VP4	16	R	S	-0.0638216746585758	NA	0.825	0.26	NA	loop				NA	NA	Yes
16	VP4	16	R	T	0.257805727420218	NA	0.825	0.26	NA	loop				NA	NA	Yes
16	VP4	16	R	V	-1.29570332433585	NA	0.825	0.26	NA	loop				NA	NA	Yes
16	VP4	16	R	W	NA	NA	0.825	0.26	NA	loop				NA	NA	Yes
16	VP4	16	R	Y	-0.859217808946967	NA	0.825	0.26	NA	loop				NA	NA	Yes
16	VP4	16	R	del	NA	NA	0.825	0.26	NA	loop				NA	NA	Yes
17	VP4	17	L	A	-0.789214430936101	NA	0.327	0.574	NA	loop				NA	NA	Yes
17	VP4	17	L	C	-0.13957029075595	NA	0.327	0.574	NA	loop				NA	NA	Yes
17	VP4	17	L	D	-3.64911040404515	NA	0.327	0.574	NA	loop				NA	NA	Yes
17	VP4	17	L	E	-3.64911040404515	NA	0.327	0.574	NA	loop				NA	NA	Yes
17	VP4	17	L	F	-3.64911040404515	NA	0.327	0.574	NA	loop				NA	NA	Yes
17	VP4	17	L	G	-1.26388288588757	NA	0.327	0.574	NA	loop				NA	NA	Yes
17	VP4	17	L	H	-3.64911040404515	NA	0.327	0.574	NA	loop				NA	NA	Yes
17	VP4	17	L	I	-3.64911040404515	NA	0.327	0.574	NA	loop				NA	NA	Yes
17	VP4	17	L	K	-3.64911040404515	NA	0.327	0.574	NA	loop				NA	NA	Yes
17	VP4	17	L	L	0	NA	0.327	0.574	NA	loop				NA	NA	Yes
17	VP4	17	L	M	NA	NA	0.327	0.574	NA	loop				NA	NA	Yes
17	VP4	17	L	N	0.0196854328201095	NA	0.327	0.574	NA	loop				NA	NA	Yes
17	VP4	17	L	P	-1.60714518007703	NA	0.327	0.574	NA	loop				NA	NA	Yes
17	VP4	17	L	Q	-3.64911040404515	NA	0.327	0.574	NA	loop				NA	NA	Yes
17	VP4	17	L	R	-3.64911040404515	NA	0.327	0.574	NA	loop				NA	NA	Yes
17	VP4	17	L	S	-3.64911040404515	NA	0.327	0.574	NA	loop				NA	NA	Yes
17	VP4	17	L	T	-0.333441500779246	NA	0.327	0.574	NA	loop				NA	NA	Yes
17	VP4	17	L	V	-0.0515575718966066	NA	0.327	0.574	NA	loop				NA	NA	Yes
17	VP4	17	L	W	-3.64911040404515	NA	0.327	0.574	NA	loop				NA	NA	Yes
17	VP4	17	L	Y	-3.64911040404515	NA	0.327	0.574	NA	loop				NA	NA	Yes
17	VP4	17	L	del	NA	NA	0.327	0.574	NA	loop				NA	NA	Yes
18	VP4	18	N	A	-0.624761874087027	NA	0.866	0.387	NA	loop				NA	NA	Yes
18	VP4	18	N	C	-3.64911040404515	NA	0.866	0.387	NA	loop				NA	NA	Yes
18	VP4	18	N	D	0.31248323110257	NA	0.866	0.387	NA	loop				NA	NA	Yes
18	VP4	18	N	E	-0.236937397838464	NA	0.866	0.387	NA	loop				NA	NA	Yes
18	VP4	18	N	F	-0.930619703332577	NA	0.866	0.387	NA	loop				NA	NA	Yes
18	VP4	18	N	G	-0.381857865020754	NA	0.866	0.387	NA	loop				NA	NA	Yes
18	VP4	18	N	H	-1.06798826445591	NA	0.866	0.387	NA	loop				NA	NA	Yes
18	VP4	18	N	I	-3.64911040404515	NA	0.866	0.387	NA	loop				NA	NA	Yes
18	VP4	18	N	K	NA	NA	0.866	0.387	NA	loop				NA	NA	Yes
18	VP4	18	N	L	-0.3908947310351	NA	0.866	0.387	NA	loop				NA	NA	Yes
18	VP4	18	N	M	-3.64911040404515	NA	0.866	0.387	NA	loop				NA	NA	Yes
18	VP4	18	N	N	0	NA	0.866	0.387	NA	loop				NA	NA	Yes
18	VP4	18	N	P	-1.2768128043722	NA	0.866	0.387	NA	loop				NA	NA	Yes
18	VP4	18	N	Q	-0.663094812486501	NA	0.866	0.387	NA	loop				NA	NA	Yes
18	VP4	18	N	R	-3.64911040404515	NA	0.866	0.387	NA	loop				NA	NA	Yes
18	VP4	18	N	S	-0.793591386902648	NA	0.866	0.387	NA	loop				NA	NA	Yes
18	VP4	18	N	T	-1.25477697056931	NA	0.866	0.387	NA	loop				NA	NA	Yes
18	VP4	18	N	V	-3.64911040404515	NA	0.866	0.387	NA	loop				NA	NA	Yes
18	VP4	18	N	W	-3.64911040404515	NA	0.866	0.387	NA	loop				NA	NA	Yes
18	VP4	18	N	Y	-3.64911040404515	NA	0.866	0.387	NA	loop				NA	NA	Yes
18	VP4	18	N	del	NA	NA	0.866	0.387	NA	loop				NA	NA	Yes
19	VP4	19	A	A	0	NA	0.055	0	NA	loop				NA	NA	Yes
19	VP4	19	A	C	0.147623951986382	NA	0.055	0	NA	loop				NA	NA	Yes
19	VP4	19	A	D	-3.64911040404515	NA	0.055	0	NA	loop				NA	NA	Yes
19	VP4	19	A	E	-3.64911040404515	NA	0.055	0	NA	loop				NA	NA	Yes
19	VP4	19	A	F	-3.64911040404515	NA	0.055	0	NA	loop				NA	NA	Yes
19	VP4	19	A	G	-3.64911040404515	NA	0.055	0	NA	loop				NA	NA	Yes
19	VP4	19	A	H	-3.64911040404515	NA	0.055	0	NA	loop				NA	NA	Yes
19	VP4	19	A	I	-3.64911040404515	NA	0.055	0	NA	loop				NA	NA	Yes
19	VP4	19	A	K	-3.64911040404515	NA	0.055	0	NA	loop				NA	NA	Yes
19	VP4	19	A	L	-3.64911040404515	NA	0.055	0	NA	loop				NA	NA	Yes
19	VP4	19	A	M	-3.64911040404515	NA	0.055	0	NA	loop				NA	NA	Yes
19	VP4	19	A	N	-3.64911040404515	NA	0.055	0	NA	loop				NA	NA	Yes
19	VP4	19	A	P	-0.383456330561893	NA	0.055	0	NA	loop				NA	NA	Yes
19	VP4	19	A	Q	-3.64911040404515	NA	0.055	0	NA	loop				NA	NA	Yes
19	VP4	19	A	R	-3.64911040404515	NA	0.055	0	NA	loop				NA	NA	Yes
19	VP4	19	A	S	-0.554021307213842	NA	0.055	0	NA	loop				NA	NA	Yes
19	VP4	19	A	T	-0.555127754335666	NA	0.055	0	NA	loop				NA	NA	Yes
19	VP4	19	A	V	-1.39269720904386	NA	0.055	0	NA	loop				NA	NA	Yes
19	VP4	19	A	W	-3.64911040404515	NA	0.055	0	NA	loop				NA	NA	Yes
19	VP4	19	A	Y	-3.64911040404515	NA	0.055	0	NA	loop				NA	NA	Yes
19	VP4	19	A	del	NA	NA	0.055	0	NA	loop				NA	NA	Yes
20	VP4	20	S	A	-0.402270867199915	NA	0.846	0	NA	loop				NA	NA	Yes
20	VP4	20	S	C	-3.64911040404515	NA	0.846	0	NA	loop				NA	NA	Yes
20	VP4	20	S	D	-0.254820588333456	NA	0.846	0	NA	loop				NA	NA	Yes
20	VP4	20	S	E	-0.113408790246875	NA	0.846	0	NA	loop				NA	NA	Yes
20	VP4	20	S	F	-3.64911040404515	NA	0.846	0	NA	loop				NA	NA	Yes
20	VP4	20	S	G	0.212840309364321	NA	0.846	0	NA	loop				NA	NA	Yes
20	VP4	20	S	H	-0.509706692160482	NA	0.846	0	NA	loop				NA	NA	Yes
20	VP4	20	S	I	-3.64911040404515	NA	0.846	0	NA	loop				NA	NA	Yes
20	VP4	20	S	K	-0.866861309428235	NA	0.846	0	NA	loop				NA	NA	Yes
20	VP4	20	S	L	-0.509530667670213	NA	0.846	0	NA	loop				NA	NA	Yes
20	VP4	20	S	M	0.798572841875946	NA	0.846	0	NA	loop				NA	NA	Yes
20	VP4	20	S	N	-0.349806539902199	NA	0.846	0	NA	loop				NA	NA	Yes
20	VP4	20	S	P	-1.7076859193626	NA	0.846	0	NA	loop				NA	NA	Yes
20	VP4	20	S	Q	-0.346238126877237	NA	0.846	0	NA	loop				NA	NA	Yes
20	VP4	20	S	R	-0.595116629704637	NA	0.846	0	NA	loop				NA	NA	Yes
20	VP4	20	S	S	0	NA	0.846	0	NA	loop				NA	NA	Yes
20	VP4	20	S	T	-0.658381727367786	NA	0.846	0	NA	loop				NA	NA	Yes
20	VP4	20	S	V	-0.538890391836974	NA	0.846	0	NA	loop				NA	NA	Yes
20	VP4	20	S	W	-0.231648255611382	NA	0.846	0	NA	loop				NA	NA	Yes
20	VP4	20	S	Y	-3.64911040404515	NA	0.846	0	NA	loop				NA	NA	Yes
20	VP4	20	S	del	NA	NA	0.846	0	NA	loop				NA	NA	Yes
21	VP4	21	G	A	-0.0507896043891767	NA	0.159	0.076	NA	loop				NA	NA	Yes
21	VP4	21	G	C	-3.64911040404515	NA	0.159	0.076	NA	loop				NA	NA	Yes
21	VP4	21	G	D	0.231568995061876	NA	0.159	0.076	NA	loop				NA	NA	Yes
21	VP4	21	G	E	0.861763454537274	NA	0.159	0.076	NA	loop				NA	NA	Yes
21	VP4	21	G	F	-3.64911040404515	NA	0.159	0.076	NA	loop				NA	NA	Yes
21	VP4	21	G	G	0	NA	0.159	0.076	NA	loop				NA	NA	Yes
21	VP4	21	G	H	-0.588638208276786	NA	0.159	0.076	NA	loop				NA	NA	Yes
21	VP4	21	G	I	-3.64911040404515	NA	0.159	0.076	NA	loop				NA	NA	Yes
21	VP4	21	G	K	0.0995488876800763	NA	0.159	0.076	NA	loop				NA	NA	Yes
21	VP4	21	G	L	-3.64911040404515	NA	0.159	0.076	NA	loop				NA	NA	Yes
21	VP4	21	G	M	NA	NA	0.159	0.076	NA	loop				NA	NA	Yes
21	VP4	21	G	N	-0.229405396904393	NA	0.159	0.076	NA	loop				NA	NA	Yes
21	VP4	21	G	P	0.200165826618916	NA	0.159	0.076	NA	loop				NA	NA	Yes
21	VP4	21	G	Q	-0.349494590668246	NA	0.159	0.076	NA	loop				NA	NA	Yes
21	VP4	21	G	R	-1.06700348166228	NA	0.159	0.076	NA	loop				NA	NA	Yes
21	VP4	21	G	S	-0.210009053005911	NA	0.159	0.076	NA	loop				NA	NA	Yes
21	VP4	21	G	T	-0.0112638194637791	NA	0.159	0.076	NA	loop				NA	NA	Yes
21	VP4	21	G	V	-1.08770016890561	NA	0.159	0.076	NA	loop				NA	NA	Yes
21	VP4	21	G	W	-3.64911040404515	NA	0.159	0.076	NA	loop				NA	NA	Yes
21	VP4	21	G	Y	-3.64911040404515	NA	0.159	0.076	NA	loop				NA	NA	Yes
21	VP4	21	G	del	NA	NA	0.159	0.076	NA	loop				NA	NA	Yes
22	VP4	22	N	A	0.209828352450713	NA	0.443	0	NA	loop				NA	NA	Yes
22	VP4	22	N	C	-3.64911040404515	NA	0.443	0	NA	loop				NA	NA	Yes
22	VP4	22	N	D	NA	NA	0.443	0	NA	loop				NA	NA	Yes
22	VP4	22	N	E	-3.64911040404515	NA	0.443	0	NA	loop				NA	NA	Yes
22	VP4	22	N	F	-0.281511359101447	NA	0.443	0	NA	loop				NA	NA	Yes
22	VP4	22	N	G	-0.173897970365806	NA	0.443	0	NA	loop				NA	NA	Yes
22	VP4	22	N	H	-3.64911040404515	NA	0.443	0	NA	loop				NA	NA	Yes
22	VP4	22	N	I	-3.64911040404515	NA	0.443	0	NA	loop				NA	NA	Yes
22	VP4	22	N	K	NA	NA	0.443	0	NA	loop				NA	NA	Yes
22	VP4	22	N	L	-1.1412847321688	NA	0.443	0	NA	loop				NA	NA	Yes
22	VP4	22	N	M	NA	NA	0.443	0	NA	loop				NA	NA	Yes
22	VP4	22	N	N	0	NA	0.443	0	NA	loop				NA	NA	Yes
22	VP4	22	N	P	-0.311512530218649	NA	0.443	0	NA	loop				NA	NA	Yes
22	VP4	22	N	Q	-0.433621753771992	NA	0.443	0	NA	loop				NA	NA	Yes
22	VP4	22	N	R	-0.363602743334018	NA	0.443	0	NA	loop				NA	NA	Yes
22	VP4	22	N	S	0.361203174646444	NA	0.443	0	NA	loop				NA	NA	Yes
22	VP4	22	N	T	0.0753051486112881	NA	0.443	0	NA	loop				NA	NA	Yes
22	VP4	22	N	V	-3.64911040404515	NA	0.443	0	NA	loop				NA	NA	Yes
22	VP4	22	N	W	-3.64911040404515	NA	0.443	0	NA	loop				NA	NA	Yes
22	VP4	22	N	Y	-3.64911040404515	NA	0.443	0	NA	loop				NA	NA	Yes
22	VP4	22	N	del	NA	NA	0.443	0	NA	loop				NA	NA	Yes
23	VP4	23	S	A	-3.64911040404515	NA	0.087	0	NA	loop				NA	NA	Yes
23	VP4	23	S	C	NA	NA	0.087	0	NA	loop				NA	NA	Yes
23	VP4	23	S	D	-3.64911040404515	NA	0.087	0	NA	loop				NA	NA	Yes
23	VP4	23	S	E	-3.64911040404515	NA	0.087	0	NA	loop				NA	NA	Yes
23	VP4	23	S	F	NA	NA	0.087	0	NA	loop				NA	NA	Yes
23	VP4	23	S	G	-0.378543226775127	NA	0.087	0	NA	loop				NA	NA	Yes
23	VP4	23	S	H	-3.64911040404515	NA	0.087	0	NA	loop				NA	NA	Yes
23	VP4	23	S	I	NA	NA	0.087	0	NA	loop				NA	NA	Yes
23	VP4	23	S	K	-3.64911040404515	NA	0.087	0	NA	loop				NA	NA	Yes
23	VP4	23	S	L	-3.64911040404515	NA	0.087	0	NA	loop				NA	NA	Yes
23	VP4	23	S	M	-3.64911040404515	NA	0.087	0	NA	loop				NA	NA	Yes
23	VP4	23	S	N	-3.64911040404515	NA	0.087	0	NA	loop				NA	NA	Yes
23	VP4	23	S	P	-3.64911040404515	NA	0.087	0	NA	loop				NA	NA	Yes
23	VP4	23	S	Q	-3.64911040404515	NA	0.087	0	NA	loop				NA	NA	Yes
23	VP4	23	S	R	-3.64911040404515	NA	0.087	0	NA	loop				NA	NA	Yes
23	VP4	23	S	S	0	NA	0.087	0	NA	loop				NA	NA	Yes
23	VP4	23	S	T	-3.64911040404515	NA	0.087	0	NA	loop				NA	NA	Yes
23	VP4	23	S	V	-3.64911040404515	NA	0.087	0	NA	loop				NA	NA	Yes
23	VP4	23	S	W	-3.64911040404515	NA	0.087	0	NA	loop				NA	NA	Yes
23	VP4	23	S	Y	NA	NA	0.087	0	NA	loop				NA	NA	Yes
23	VP4	23	S	del	NA	NA	0.087	0	NA	loop				NA	NA	Yes
24	VP4	24	I	A	-0.850809533688152	NA	0.548	0.359	NA	loop				NA	NA	Yes
24	VP4	24	I	C	-1.02675602868365	NA	0.548	0.359	NA	loop				NA	NA	Yes
24	VP4	24	I	D	-3.64911040404515	NA	0.548	0.359	NA	loop				NA	NA	Yes
24	VP4	24	I	E	-0.154101628891729	NA	0.548	0.359	NA	loop				NA	NA	Yes
24	VP4	24	I	F	0.0826932244637566	NA	0.548	0.359	NA	loop				NA	NA	Yes
24	VP4	24	I	G	-1.26817270424458	NA	0.548	0.359	NA	loop				NA	NA	Yes
24	VP4	24	I	H	-0.862725478125054	NA	0.548	0.359	NA	loop				NA	NA	Yes
24	VP4	24	I	I	0	NA	0.548	0.359	NA	loop				NA	NA	Yes
24	VP4	24	I	K	-0.468690930466175	NA	0.548	0.359	NA	loop				NA	NA	Yes
24	VP4	24	I	L	0.339064463210834	NA	0.548	0.359	NA	loop				NA	NA	Yes
24	VP4	24	I	M	NA	NA	0.548	0.359	NA	loop				NA	NA	Yes
24	VP4	24	I	N	-0.457277424220707	NA	0.548	0.359	NA	loop				NA	NA	Yes
24	VP4	24	I	P	-0.890573895407282	NA	0.548	0.359	NA	loop				NA	NA	Yes
24	VP4	24	I	Q	-0.408284354529893	NA	0.548	0.359	NA	loop				NA	NA	Yes
24	VP4	24	I	R	-0.930182877479333	NA	0.548	0.359	NA	loop				NA	NA	Yes
24	VP4	24	I	S	-0.575439418954808	NA	0.548	0.359	NA	loop				NA	NA	Yes
24	VP4	24	I	T	-1.1466358276862	NA	0.548	0.359	NA	loop				NA	NA	Yes
24	VP4	24	I	V	-0.325209453139747	NA	0.548	0.359	NA	loop				NA	NA	Yes
24	VP4	24	I	W	-0.151667086093627	NA	0.548	0.359	NA	loop				NA	NA	Yes
24	VP4	24	I	Y	-0.481575248159177	NA	0.548	0.359	NA	loop				NA	NA	Yes
24	VP4	24	I	del	NA	NA	0.548	0.359	NA	loop				NA	NA	Yes
25	VP4	25	I	A	-3.64911040404515	0.238798	0.058	0	69.922	loop				19	0	Yes
25	VP4	25	I	C	-3.64911040404515	0.250455	0.058	0	69.922	loop				19	0	Yes
25	VP4	25	I	D	-3.64911040404515	0.203434	0.058	0	69.922	loop				19	0	Yes
25	VP4	25	I	E	-1.05938962181814	-0.487485	0.058	0	69.922	loop				19	0	Yes
25	VP4	25	I	F	-3.64911040404515	0.255163	0.058	0	69.922	loop				19	0	Yes
25	VP4	25	I	G	-3.64911040404515	0.256397	0.058	0	69.922	loop				19	0	Yes
25	VP4	25	I	H	-3.64911040404515	0.301652	0.058	0	69.922	loop				19	0	Yes
25	VP4	25	I	I	0	NA	0.058	0	69.922	loop				19	0	Yes
25	VP4	25	I	K	-3.64911040404515	0.0246047	0.058	0	69.922	loop				19	0	Yes
25	VP4	25	I	L	-0.583350031470722	0.143201	0.058	0	69.922	loop				19	0	Yes
25	VP4	25	I	M	NA	-0.0543045	0.058	0	69.922	loop				19	0	Yes
25	VP4	25	I	N	-3.64911040404515	0.292704	0.058	0	69.922	loop				19	0	Yes
25	VP4	25	I	P	-1.54496353655946	0.0313375	0.058	0	69.922	loop				19	0	Yes
25	VP4	25	I	Q	-3.64911040404515	-0.113295	0.058	0	69.922	loop				19	0	Yes
25	VP4	25	I	R	-3.64911040404515	0.0596213	0.058	0	69.922	loop				19	0	Yes
25	VP4	25	I	S	-3.64911040404515	0.32362	0.058	0	69.922	loop				19	0	Yes
25	VP4	25	I	T	-3.64911040404515	0.355859	0.058	0	69.922	loop				19	0	Yes
25	VP4	25	I	V	-0.617566859517159	0.361082	0.058	0	69.922	loop				19	0	Yes
25	VP4	25	I	W	-3.64911040404515	0.184852	0.058	0	69.922	loop				19	0	Yes
25	VP4	25	I	Y	-3.64911040404515	0.262061	0.058	0	69.922	loop				19	0	Yes
25	VP4	25	I	del	NA	NA	0.058	0	69.922	loop				19	0	Yes
26	VP4	26	H	A	-0.348299558849422	0.120262	0.068	0	32.07	strand				19	0	Yes
26	VP4	26	H	C	-3.64911040404515	0.0595412	0.068	0	32.07	strand				19	0	Yes
26	VP4	26	H	D	-3.64911040404515	0.236685	0.068	0	32.07	strand				19	0	Yes
26	VP4	26	H	E	-0.372307697959617	-0.129002	0.068	0	32.07	strand				19	0	Yes
26	VP4	26	H	F	-3.64911040404515	-0.797386	0.068	0	32.07	strand				19	0	Yes
26	VP4	26	H	G	-1.35857885741858	-0.543055	0.068	0	32.07	strand				19	0	Yes
26	VP4	26	H	H	0	NA	0.068	0	32.07	strand				19	0	Yes
26	VP4	26	H	I	-3.64911040404515	-0.316198	0.068	0	32.07	strand				19	0	Yes
26	VP4	26	H	K	-0.776882421241483	-0.530424	0.068	0	32.07	strand				19	0	Yes
26	VP4	26	H	L	-3.64911040404515	-0.602958	0.068	0	32.07	strand				19	0	Yes
26	VP4	26	H	M	-3.64911040404515	-0.405909	0.068	0	32.07	strand				19	0	Yes
26	VP4	26	H	N	-3.64911040404515	-0.197763	0.068	0	32.07	strand				19	0	Yes
26	VP4	26	H	P	-3.64911040404515	0.474507	0.068	0	32.07	strand				19	0	Yes
26	VP4	26	H	Q	NA	-0.168899	0.068	0	32.07	strand				19	0	Yes
26	VP4	26	H	R	-0.368165434197268	-0.369053	0.068	0	32.07	strand				19	0	Yes
26	VP4	26	H	S	-0.235531868447172	0.133867	0.068	0	32.07	strand				19	0	Yes
26	VP4	26	H	T	-0.404017848584291	0.15709	0.068	0	32.07	strand				19	0	Yes
26	VP4	26	H	V	-3.64911040404515	-0.18154	0.068	0	32.07	strand				19	0	Yes
26	VP4	26	H	W	-0.333838495534065	-0.3078	0.068	0	32.07	strand				19	0	Yes
26	VP4	26	H	Y	NA	-0.766681	0.068	0	32.07	strand				19	0	Yes
26	VP4	26	H	del	NA	NA	0.068	0	32.07	strand				19	0	Yes
27	VP4	27	Y	A	-3.64911040404515	0.675123	0.03	0	9.3685	strand				13	0	Yes
27	VP4	27	Y	C	-0.755231161472056	0.655075	0.03	0	9.3685	strand				13	0	Yes
27	VP4	27	Y	D	-3.64911040404515	1.30355	0.03	0	9.3685	strand				13	0	Yes
27	VP4	27	Y	E	-3.64911040404515	0.830542	0.03	0	9.3685	strand				13	0	Yes
27	VP4	27	Y	F	-3.64911040404515	0.241151	0.03	0	9.3685	strand				13	0	Yes
27	VP4	27	Y	G	-3.64911040404515	0.758299	0.03	0	9.3685	strand				13	0	Yes
27	VP4	27	Y	H	-3.64911040404515	0.973741	0.03	0	9.3685	strand				13	0	Yes
27	VP4	27	Y	I	-3.64911040404515	0.766582	0.03	0	9.3685	strand				13	0	Yes
27	VP4	27	Y	K	-3.64911040404515	0.619813	0.03	0	9.3685	strand				13	0	Yes
27	VP4	27	Y	L	-1.10086574761975	0.640228	0.03	0	9.3685	strand				13	0	Yes
27	VP4	27	Y	M	-3.64911040404515	0.382479	0.03	0	9.3685	strand				13	0	Yes
27	VP4	27	Y	N	-3.64911040404515	1.12512	0.03	0	9.3685	strand				13	0	Yes
27	VP4	27	Y	P	-3.64911040404515	3.64317	0.03	0	9.3685	strand				13	0	Yes
27	VP4	27	Y	Q	-3.64911040404515	0.771458	0.03	0	9.3685	strand				13	0	Yes
27	VP4	27	Y	R	-3.64911040404515	0.514861	0.03	0	9.3685	strand				13	0	Yes
27	VP4	27	Y	S	-3.64911040404515	0.718097	0.03	0	9.3685	strand				13	0	Yes
27	VP4	27	Y	T	-3.64911040404515	0.623171	0.03	0	9.3685	strand				13	0	Yes
27	VP4	27	Y	V	-3.64911040404515	0.734324	0.03	0	9.3685	strand				13	0	Yes
27	VP4	27	Y	W	-0.48985926291505	0.467217	0.03	0	9.3685	strand				13	0	Yes
27	VP4	27	Y	Y	0	NA	0.03	0	9.3685	strand				13	0	Yes
27	VP4	27	Y	del	NA	NA	0.03	0	9.3685	strand				13	0	Yes
28	VP4	28	T	A	-0.669582903523239	0.319668	0	0	13.692	strand				19	0	Yes
28	VP4	28	T	C	-0.170383808935486	0.0566888	0	0	13.692	strand				19	0	Yes
28	VP4	28	T	D	-3.64911040404515	0.44698	0	0	13.692	strand				19	0	Yes
28	VP4	28	T	E	-3.64911040404515	-0.336821	0	0	13.692	strand				19	0	Yes
28	VP4	28	T	F	-0.39239726382664	-0.671175	0	0	13.692	strand				19	0	Yes
28	VP4	28	T	G	-1.74787997308415	0.75072	0	0	13.692	strand				19	0	Yes
28	VP4	28	T	H	-0.761970668107526	0.212792	0	0	13.692	strand				19	0	Yes
28	VP4	28	T	I	-3.64911040404515	-0.545054	0	0	13.692	strand				19	0	Yes
28	VP4	28	T	K	-3.64911040404515	-0.631236	0	0	13.692	strand				19	0	Yes
28	VP4	28	T	L	-0.627477808410948	-0.564648	0	0	13.692	strand				19	0	Yes
28	VP4	28	T	M	-3.64911040404515	-0.981153	0	0	13.692	strand				19	0	Yes
28	VP4	28	T	N	-0.597229548837268	0.194115	0	0	13.692	strand				19	0	Yes
28	VP4	28	T	P	-1.68395326187862	0.0339967	0	0	13.692	strand				19	0	Yes
28	VP4	28	T	Q	-3.64911040404515	-0.266676	0	0	13.692	strand				19	0	Yes
28	VP4	28	T	R	-1.58600728818757	-0.328841	0	0	13.692	strand				19	0	Yes
28	VP4	28	T	S	-0.86222111977543	0.495279	0	0	13.692	strand				19	0	Yes
28	VP4	28	T	T	0	NA	0	0	13.692	strand				19	0	Yes
28	VP4	28	T	V	-1.50887985000435	-0.206768	0	0	13.692	strand				19	0	Yes
28	VP4	28	T	W	-3.64911040404515	-0.57758	0	0	13.692	strand				19	0	Yes
28	VP4	28	T	Y	-3.64911040404515	-0.68209	0	0	13.692	strand				19	0	Yes
28	VP4	28	T	del	NA	NA	0	0	13.692	strand				19	0	Yes
29	VP4	29	N	A	-0.610214706203028	0.0179483	0.04	0.076	23.539	strand				17	0	Yes
29	VP4	29	N	C	-3.64911040404515	0.0321557	0.04	0.076	23.539	strand				17	0	Yes
29	VP4	29	N	D	-3.64911040404515	-0.0099542	0.04	0.076	23.539	strand				17	0	Yes
29	VP4	29	N	E	-3.64911040404515	-1.23586	0.04	0.076	23.539	strand				17	0	Yes
29	VP4	29	N	F	-3.64911040404515	-0.743252	0.04	0.076	23.539	strand				17	0	Yes
29	VP4	29	N	G	-0.923742584326631	0.730848	0.04	0.076	23.539	strand				17	0	Yes
29	VP4	29	N	H	-3.64911040404515	-0.441556	0.04	0.076	23.539	strand				17	0	Yes
29	VP4	29	N	I	-3.64911040404515	-1.09356	0.04	0.076	23.539	strand				17	0	Yes
29	VP4	29	N	K	NA	-1.17762	0.04	0.076	23.539	strand				17	0	Yes
29	VP4	29	N	L	-3.64911040404515	-1.18082	0.04	0.076	23.539	strand				17	0	Yes
29	VP4	29	N	M	-3.64911040404515	-1.41575	0.04	0.076	23.539	strand				17	0	Yes
29	VP4	29	N	N	0	NA	0.04	0.076	23.539	strand				17	0	Yes
29	VP4	29	N	P	-3.64911040404515	2.1247	0.04	0.076	23.539	strand				17	0	Yes
29	VP4	29	N	Q	-3.64911040404515	-0.545581	0.04	0.076	23.539	strand				17	0	Yes
29	VP4	29	N	R	-3.64911040404515	-2.04607	0.04	0.076	23.539	strand				17	0	Yes
29	VP4	29	N	S	-0.427593611155932	0.23261	0.04	0.076	23.539	strand				17	0	Yes
29	VP4	29	N	T	-3.64911040404515	-0.215226	0.04	0.076	23.539	strand				17	0	Yes
29	VP4	29	N	V	-3.64911040404515	-0.554932	0.04	0.076	23.539	strand				17	0	Yes
29	VP4	29	N	W	-3.64911040404515	-0.727565	0.04	0.076	23.539	strand				17	0	Yes
29	VP4	29	N	Y	-3.64911040404515	-0.384864	0.04	0.076	23.539	strand				17	0	Yes
29	VP4	29	N	del	NA	NA	0.04	0.076	23.539	strand				17	0	Yes
30	VP4	30	I	A	-3.64911040404515	1.60507	0.056	0	29.733	loop				1	0	Yes
30	VP4	30	I	C	-3.64911040404515	1.30632	0.056	0	29.733	loop				1	0	Yes
30	VP4	30	I	D	-3.64911040404515	1.49109	0.056	0	29.733	loop				1	0	Yes
30	VP4	30	I	E	-3.64911040404515	0.72407	0.056	0	29.733	loop				1	0	Yes
30	VP4	30	I	F	-3.64911040404515	0.653783	0.056	0	29.733	loop				1	0	Yes
30	VP4	30	I	G	-3.64911040404515	2.73318	0.056	0	29.733	loop				1	0	Yes
30	VP4	30	I	H	-3.64911040404515	1.33365	0.056	0	29.733	loop				1	0	Yes
30	VP4	30	I	I	0	NA	0.056	0	29.733	loop				1	0	Yes
30	VP4	30	I	K	-3.64911040404515	0.618379	0.056	0	29.733	loop				1	0	Yes
30	VP4	30	I	L	-0.739961341205189	0.451551	0.056	0	29.733	loop				1	0	Yes
30	VP4	30	I	M	NA	0.657396	0.056	0	29.733	loop				1	0	Yes
30	VP4	30	I	N	-3.64911040404515	1.42733	0.056	0	29.733	loop				1	0	Yes
30	VP4	30	I	P	-3.64911040404515	1.14231	0.056	0	29.733	loop				1	0	Yes
30	VP4	30	I	Q	-3.64911040404515	0.915281	0.056	0	29.733	loop				1	0	Yes
30	VP4	30	I	R	-3.64911040404515	0.77288	0.056	0	29.733	loop				1	0	Yes
30	VP4	30	I	S	-3.64911040404515	1.77263	0.056	0	29.733	loop				1	0	Yes
30	VP4	30	I	T	-3.64911040404515	0.918172	0.056	0	29.733	loop				1	0	Yes
30	VP4	30	I	V	-0.765059087430947	0.482064	0.056	0	29.733	loop				1	0	Yes
30	VP4	30	I	W	-3.64911040404515	1.17709	0.056	0	29.733	loop				1	0	Yes
30	VP4	30	I	Y	-3.64911040404515	0.742759	0.056	0	29.733	loop				1	0	Yes
30	VP4	30	I	del	NA	NA	0.056	0	29.733	loop				1	0	Yes
31	VP4	31	N	A	-3.64911040404515	-0.0558237	0.015	0	5.3	loop				19	0	Yes
31	VP4	31	N	C	-3.64911040404515	0.363318	0.015	0	5.3	loop				19	0	Yes
31	VP4	31	N	D	-3.64911040404515	-0.482773	0.015	0	5.3	loop				19	0	Yes
31	VP4	31	N	E	-3.64911040404515	0.184439	0.015	0	5.3	loop				19	0	Yes
31	VP4	31	N	F	-3.64911040404515	0.318182	0.015	0	5.3	loop				19	0	Yes
31	VP4	31	N	G	-3.64911040404515	0.0479096	0.015	0	5.3	loop				19	0	Yes
31	VP4	31	N	H	-3.64911040404515	0.624586	0.015	0	5.3	loop				19	0	Yes
31	VP4	31	N	I	-3.64911040404515	-0.240213	0.015	0	5.3	loop				19	0	Yes
31	VP4	31	N	K	NA	-0.25384	0.015	0	5.3	loop				19	0	Yes
31	VP4	31	N	L	-1.26733640548204	-0.647047	0.015	0	5.3	loop				19	0	Yes
31	VP4	31	N	M	-3.64911040404515	-0.0810331	0.015	0	5.3	loop				19	0	Yes
31	VP4	31	N	N	0	NA	0.015	0	5.3	loop				19	0	Yes
31	VP4	31	N	P	-3.64911040404515	-0.984074	0.015	0	5.3	loop				19	0	Yes
31	VP4	31	N	Q	-0.65331957798315	0.2329	0.015	0	5.3	loop				19	0	Yes
31	VP4	31	N	R	-3.64911040404515	0.0142019	0.015	0	5.3	loop				19	0	Yes
31	VP4	31	N	S	-3.64911040404515	0.815433	0.015	0	5.3	loop				19	0	Yes
31	VP4	31	N	T	-3.64911040404515	0.292987	0.015	0	5.3	loop				19	0	Yes
31	VP4	31	N	V	-3.64911040404515	0.00705628	0.015	0	5.3	loop				19	0	Yes
31	VP4	31	N	W	-3.64911040404515	0.299197	0.015	0	5.3	loop				19	0	Yes
31	VP4	31	N	Y	-3.64911040404515	0.189405	0.015	0	5.3	loop				19	0	Yes
31	VP4	31	N	del	NA	NA	0.015	0	5.3	loop				19	0	Yes
32	VP4	32	Y	A	-3.64911040404515	0.730402	0.297	0	24.086	loop				19	0	Yes
32	VP4	32	Y	C	-3.64911040404515	0.964716	0.297	0	24.086	loop				19	0	Yes
32	VP4	32	Y	D	-3.64911040404515	0.373961	0.297	0	24.086	loop				19	0	Yes
32	VP4	32	Y	E	-3.64911040404515	0.483931	0.297	0	24.086	loop				19	0	Yes
32	VP4	32	Y	F	0.293977464451444	-0.145697	0.297	0	24.086	loop				19	0	Yes
32	VP4	32	Y	G	-3.64911040404515	0.911035	0.297	0	24.086	loop				19	0	Yes
32	VP4	32	Y	H	-3.64911040404515	0.842438	0.297	0	24.086	loop				19	0	Yes
32	VP4	32	Y	I	-3.64911040404515	0.21358	0.297	0	24.086	loop				19	0	Yes
32	VP4	32	Y	K	-3.64911040404515	0.202039	0.297	0	24.086	loop				19	0	Yes
32	VP4	32	Y	L	-3.64911040404515	0.0719178	0.297	0	24.086	loop				19	0	Yes
32	VP4	32	Y	M	-3.64911040404515	0.221557	0.297	0	24.086	loop				19	0	Yes
32	VP4	32	Y	N	-3.64911040404515	0.526858	0.297	0	24.086	loop				19	0	Yes
32	VP4	32	Y	P	-3.64911040404515	-0.820263	0.297	0	24.086	loop				19	0	Yes
32	VP4	32	Y	Q	-3.64911040404515	0.208438	0.297	0	24.086	loop				19	0	Yes
32	VP4	32	Y	R	-3.64911040404515	-0.218285	0.297	0	24.086	loop				19	0	Yes
32	VP4	32	Y	S	-3.64911040404515	0.297735	0.297	0	24.086	loop				19	0	Yes
32	VP4	32	Y	T	-3.64911040404515	0.252076	0.297	0	24.086	loop				19	0	Yes
32	VP4	32	Y	V	-3.64911040404515	0.673173	0.297	0	24.086	loop				19	0	Yes
32	VP4	32	Y	W	-0.125522305791079	0.0919886	0.297	0	24.086	loop				19	0	Yes
32	VP4	32	Y	Y	0	NA	0.297	0	24.086	loop				19	0	Yes
32	VP4	32	Y	del	NA	NA	0.297	0	24.086	loop				19	0	Yes
33	VP4	33	Y	A	-3.64911040404515	2.38082	0.008	0	7.3009	loop				-11	0	Yes
33	VP4	33	Y	C	-3.64911040404515	2.27159	0.008	0	7.3009	loop				-11	0	Yes
33	VP4	33	Y	D	-3.64911040404515	4.03739	0.008	0	7.3009	loop				-11	0	Yes
33	VP4	33	Y	E	-3.64911040404515	2.50443	0.008	0	7.3009	loop				-11	0	Yes
33	VP4	33	Y	F	-3.64911040404515	-0.292646	0.008	0	7.3009	loop				-11	0	Yes
33	VP4	33	Y	G	-3.64911040404515	2.42481	0.008	0	7.3009	loop				-11	0	Yes
33	VP4	33	Y	H	-3.64911040404515	1.91911	0.008	0	7.3009	loop				-11	0	Yes
33	VP4	33	Y	I	-3.64911040404515	0.92485	0.008	0	7.3009	loop				-11	0	Yes
33	VP4	33	Y	K	-3.64911040404515	0.748521	0.008	0	7.3009	loop				-11	0	Yes
33	VP4	33	Y	L	-3.64911040404515	1.08562	0.008	0	7.3009	loop				-11	0	Yes
33	VP4	33	Y	M	-3.64911040404515	0.251523	0.008	0	7.3009	loop				-11	0	Yes
33	VP4	33	Y	N	-3.64911040404515	2.7004	0.008	0	7.3009	loop				-11	0	Yes
33	VP4	33	Y	P	-3.64911040404515	3.50896	0.008	0	7.3009	loop				-11	0	Yes
33	VP4	33	Y	Q	-3.64911040404515	1.42218	0.008	0	7.3009	loop				-11	0	Yes
33	VP4	33	Y	R	-3.64911040404515	1.05217	0.008	0	7.3009	loop				-11	0	Yes
33	VP4	33	Y	S	-3.64911040404515	2.95573	0.008	0	7.3009	loop				-11	0	Yes
33	VP4	33	Y	T	-3.64911040404515	2.82109	0.008	0	7.3009	loop				-11	0	Yes
33	VP4	33	Y	V	-3.64911040404515	1.56738	0.008	0	7.3009	loop				-11	0	Yes
33	VP4	33	Y	W	-3.64911040404515	1.03495	0.008	0	7.3009	loop				-11	0	Yes
33	VP4	33	Y	Y	0	NA	0.008	0	7.3009	loop				-11	0	Yes
33	VP4	33	Y	del	NA	NA	0.008	0	7.3009	loop				-11	0	Yes
34	VP4	34	K	A	-3.64911040404515	0.26184	0.058	0	15.326	loop				19	0	Yes
34	VP4	34	K	C	-3.64911040404515	0.211429	0.058	0	15.326	loop				19	0	Yes
34	VP4	34	K	D	-3.64911040404515	0.3715	0.058	0	15.326	loop				19	0	Yes
34	VP4	34	K	E	-3.64911040404515	0.388152	0.058	0	15.326	loop				19	0	Yes
34	VP4	34	K	F	-3.64911040404515	-0.186086	0.058	0	15.326	loop				19	0	Yes
34	VP4	34	K	G	-3.64911040404515	0.244997	0.058	0	15.326	loop				19	0	Yes
34	VP4	34	K	H	-3.64911040404515	0.241726	0.058	0	15.326	loop				19	0	Yes
34	VP4	34	K	I	-3.64911040404515	0.328505	0.058	0	15.326	loop				19	0	Yes
34	VP4	34	K	K	0	NA	0.058	0	15.326	loop				19	0	Yes
34	VP4	34	K	L	-3.64911040404515	0.0620013	0.058	0	15.326	loop				19	0	Yes
34	VP4	34	K	M	NA	0.0720713	0.058	0	15.326	loop				19	0	Yes
34	VP4	34	K	N	NA	0.258819	0.058	0	15.326	loop				19	0	Yes
34	VP4	34	K	P	-3.64911040404515	-0.443147	0.058	0	15.326	loop				19	0	Yes
34	VP4	34	K	Q	-3.64911040404515	-0.0770696	0.058	0	15.326	loop				19	0	Yes
34	VP4	34	K	R	-0.88970822449075	0.0163613	0.058	0	15.326	loop				19	0	Yes
34	VP4	34	K	S	-3.64911040404515	0.22362	0.058	0	15.326	loop				19	0	Yes
34	VP4	34	K	T	-3.64911040404515	0.51259	0.058	0	15.326	loop				19	0	Yes
34	VP4	34	K	V	-3.64911040404515	0.601534	0.058	0	15.326	loop				19	0	Yes
34	VP4	34	K	W	-3.64911040404515	0.440702	0.058	0	15.326	loop				19	0	Yes
34	VP4	34	K	Y	-3.64911040404515	-0.085988	0.058	0	15.326	loop				19	0	Yes
34	VP4	34	K	del	NA	NA	0.058	0	15.326	loop				19	0	Yes
35	VP4	35	D	A	-3.64911040404515	0.0438288	0.015	0	7.3516	strand				11	0	Yes
35	VP4	35	D	C	-3.64911040404515	-1.0041	0.015	0	7.3516	strand				11	0	Yes
35	VP4	35	D	D	0	NA	0.015	0	7.3516	strand				11	0	Yes
35	VP4	35	D	E	NA	0.75652	0.015	0	7.3516	strand				11	0	Yes
35	VP4	35	D	F	-3.64911040404515	-0.0279496	0.015	0	7.3516	strand				11	0	Yes
35	VP4	35	D	G	-3.64911040404515	1.33221	0.015	0	7.3516	strand				11	0	Yes
35	VP4	35	D	H	-3.64911040404515	-1.39411	0.015	0	7.3516	strand				11	0	Yes
35	VP4	35	D	I	-3.64911040404515	-1.27349	0.015	0	7.3516	strand				11	0	Yes
35	VP4	35	D	K	-3.64911040404515	-0.677465	0.015	0	7.3516	strand				11	0	Yes
35	VP4	35	D	L	-3.64911040404515	-1.66813	0.015	0	7.3516	strand				11	0	Yes
35	VP4	35	D	M	-3.64911040404515	-1.56456	0.015	0	7.3516	strand				11	0	Yes
35	VP4	35	D	N	-3.64911040404515	0.843079	0.015	0	7.3516	strand				11	0	Yes
35	VP4	35	D	P	-3.64911040404515	1.27686	0.015	0	7.3516	strand				11	0	Yes
35	VP4	35	D	Q	-3.64911040404515	-0.455412	0.015	0	7.3516	strand				11	0	Yes
35	VP4	35	D	R	-3.64911040404515	0.40901	0.015	0	7.3516	strand				11	0	Yes
35	VP4	35	D	S	-3.64911040404515	0.400938	0.015	0	7.3516	strand				11	0	Yes
35	VP4	35	D	T	-3.64911040404515	0.453114	0.015	0	7.3516	strand				11	0	Yes
35	VP4	35	D	V	-3.64911040404515	-0.996548	0.015	0	7.3516	strand				11	0	Yes
35	VP4	35	D	W	-3.64911040404515	2.74304	0.015	0	7.3516	strand				11	0	Yes
35	VP4	35	D	Y	-3.64911040404515	1.6659	0.015	0	7.3516	strand				11	0	Yes
35	VP4	35	D	del	NA	NA	0.015	0	7.3516	strand				11	0	Yes
36	VP4	36	A	A	0	NA	0.361	0	18.044	helix				19	0	Yes
36	VP4	36	A	C	-3.64911040404515	0.566737	0.361	0	18.044	helix				19	0	Yes
36	VP4	36	A	D	-3.64911040404515	0.337912	0.361	0	18.044	helix				19	0	Yes
36	VP4	36	A	E	-3.64911040404515	-0.0233137	0.361	0	18.044	helix				19	0	Yes
36	VP4	36	A	F	-3.64911040404515	-0.522608	0.361	0	18.044	helix				19	0	Yes
36	VP4	36	A	G	-3.64911040404515	0.359835	0.361	0	18.044	helix				19	0	Yes
36	VP4	36	A	H	-3.64911040404515	0.839552	0.361	0	18.044	helix				19	0	Yes
36	VP4	36	A	I	-3.64911040404515	0.462618	0.361	0	18.044	helix				19	0	Yes
36	VP4	36	A	K	-3.64911040404515	0.0097508	0.361	0	18.044	helix				19	0	Yes
36	VP4	36	A	L	-3.64911040404515	0.197722	0.361	0	18.044	helix				19	0	Yes
36	VP4	36	A	M	NA	-0.249624	0.361	0	18.044	helix				19	0	Yes
36	VP4	36	A	N	-3.64911040404515	0.491282	0.361	0	18.044	helix				19	0	Yes
36	VP4	36	A	P	-3.64911040404515	-0.965847	0.361	0	18.044	helix				19	0	Yes
36	VP4	36	A	Q	-3.64911040404515	0.215282	0.361	0	18.044	helix				19	0	Yes
36	VP4	36	A	R	-3.64911040404515	-0.171143	0.361	0	18.044	helix				19	0	Yes
36	VP4	36	A	S	-0.878003576583837	0.432063	0.361	0	18.044	helix				19	0	Yes
36	VP4	36	A	T	-3.64911040404515	0.472943	0.361	0	18.044	helix				19	0	Yes
36	VP4	36	A	V	-3.64911040404515	0.520742	0.361	0	18.044	helix				19	0	Yes
36	VP4	36	A	W	-3.64911040404515	0.0151117	0.361	0	18.044	helix				19	0	Yes
36	VP4	36	A	Y	-3.64911040404515	-0.589959	0.361	0	18.044	helix				19	0	Yes
36	VP4	36	A	del	NA	NA	0.361	0	18.044	helix				19	0	Yes
37	VP4	37	A	A	0	NA	0.008	0	9.6427	helix				3	0	Yes
37	VP4	37	A	C	-0.188192383821947	0.716599	0.008	0	9.6427	helix				3	0	Yes
37	VP4	37	A	D	-3.64911040404515	3.59222	0.008	0	9.6427	helix				3	0	Yes
37	VP4	37	A	E	-3.64911040404515	2.69421	0.008	0	9.6427	helix				3	0	Yes
37	VP4	37	A	F	-3.64911040404515	-1.13215	0.008	0	9.6427	helix				3	0	Yes
37	VP4	37	A	G	-3.64911040404515	1.51876	0.008	0	9.6427	helix				3	0	Yes
37	VP4	37	A	H	-3.64911040404515	1.40352	0.008	0	9.6427	helix				3	0	Yes
37	VP4	37	A	I	-3.64911040404515	-1.19931	0.008	0	9.6427	helix				3	0	Yes
37	VP4	37	A	K	-3.64911040404515	-0.878824	0.008	0	9.6427	helix				3	0	Yes
37	VP4	37	A	L	-3.64911040404515	-0.218702	0.008	0	9.6427	helix				3	0	Yes
37	VP4	37	A	M	NA	-0.574886	0.008	0	9.6427	helix				3	0	Yes
37	VP4	37	A	N	-3.64911040404515	1.45974	0.008	0	9.6427	helix				3	0	Yes
37	VP4	37	A	P	-3.64911040404515	-1.15156	0.008	0	9.6427	helix				3	0	Yes
37	VP4	37	A	Q	-3.64911040404515	0.987157	0.008	0	9.6427	helix				3	0	Yes
37	VP4	37	A	R	-3.64911040404515	1.78724	0.008	0	9.6427	helix				3	0	Yes
37	VP4	37	A	S	-3.64911040404515	1.55231	0.008	0	9.6427	helix				3	0	Yes
37	VP4	37	A	T	-3.64911040404515	0.800509	0.008	0	9.6427	helix				3	0	Yes
37	VP4	37	A	V	-3.64911040404515	-0.891113	0.008	0	9.6427	helix				3	0	Yes
37	VP4	37	A	W	-3.64911040404515	2.09139	0.008	0	9.6427	helix				3	0	Yes
37	VP4	37	A	Y	-3.64911040404515	-2.08888	0.008	0	9.6427	helix				3	0	Yes
37	VP4	37	A	del	NA	NA	0.008	0	9.6427	helix				3	0	Yes
38	VP4	38	S	A	-3.64911040404515	-0.854146	0.008	0	0	helix				-9	0	Yes
38	VP4	38	S	C	-3.64911040404515	-0.303579	0.008	0	0	helix				-9	0	Yes
38	VP4	38	S	D	-3.64911040404515	4.89062	0.008	0	0	helix				-9	0	Yes
38	VP4	38	S	E	-3.64911040404515	2.45292	0.008	0	0	helix				-9	0	Yes
38	VP4	38	S	F	NA	23.0794	0.008	0	0	helix				-9	0	Yes
38	VP4	38	S	G	-3.64911040404515	0.389897	0.008	0	0	helix				-9	0	Yes
38	VP4	38	S	H	-3.64911040404515	17.1118	0.008	0	0	helix				-9	0	Yes
38	VP4	38	S	I	-3.64911040404515	3.17454	0.008	0	0	helix				-9	0	Yes
38	VP4	38	S	K	-3.64911040404515	7.29043	0.008	0	0	helix				-9	0	Yes
38	VP4	38	S	L	-3.64911040404515	4.23301	0.008	0	0	helix				-9	0	Yes
38	VP4	38	S	M	NA	3.16153	0.008	0	0	helix				-9	0	Yes
38	VP4	38	S	N	-3.64911040404515	2.80144	0.008	0	0	helix				-9	0	Yes
38	VP4	38	S	P	-3.64911040404515	1.16101	0.008	0	0	helix				-9	0	Yes
38	VP4	38	S	Q	-3.64911040404515	5.02681	0.008	0	0	helix				-9	0	Yes
38	VP4	38	S	R	-3.64911040404515	5.28744	0.008	0	0	helix				-9	0	Yes
38	VP4	38	S	S	0	NA	0.008	0	0	helix				-9	0	Yes
38	VP4	38	S	T	-3.64911040404515	0.40838	0.008	0	0	helix				-9	0	Yes
38	VP4	38	S	V	-3.64911040404515	0.670962	0.008	0	0	helix				-9	0	Yes
38	VP4	38	S	W	-3.64911040404515	27.1751	0.008	0	0	helix				-9	0	Yes
38	VP4	38	S	Y	-3.64911040404515	24.8625	0.008	0	0	helix				-9	0	Yes
38	VP4	38	S	del	NA	NA	0.008	0	0	helix				-9	0	Yes
39	VP4	39	N	A	-3.64911040404515	-0.380771	0.271	0	9.1253	loop				13	0	Yes
39	VP4	39	N	C	-3.64911040404515	0.0782287	0.271	0	9.1253	loop				13	0	Yes
39	VP4	39	N	D	-3.64911040404515	-0.523533	0.271	0	9.1253	loop				13	0	Yes
39	VP4	39	N	E	-3.64911040404515	-0.532153	0.271	0	9.1253	loop				13	0	Yes
39	VP4	39	N	F	-3.64911040404515	-0.444473	0.271	0	9.1253	loop				13	0	Yes
39	VP4	39	N	G	-3.64911040404515	0.272454	0.271	0	9.1253	loop				13	0	Yes
39	VP4	39	N	H	0.13925065021065	1.05265	0.271	0	9.1253	loop				13	0	Yes
39	VP4	39	N	I	-3.64911040404515	0.166424	0.271	0	9.1253	loop				13	0	Yes
39	VP4	39	N	K	NA	-0.0198448	0.271	0	9.1253	loop				13	0	Yes
39	VP4	39	N	L	-1.12417042826423	-1.02625	0.271	0	9.1253	loop				13	0	Yes
39	VP4	39	N	M	-3.64911040404515	-0.919411	0.271	0	9.1253	loop				13	0	Yes
39	VP4	39	N	N	0	NA	0.271	0	9.1253	loop				13	0	Yes
39	VP4	39	N	P	-3.64911040404515	1.6457	0.271	0	9.1253	loop				13	0	Yes
39	VP4	39	N	Q	-3.64911040404515	0.330617	0.271	0	9.1253	loop				13	0	Yes
39	VP4	39	N	R	-1.12177854308796	0.164959	0.271	0	9.1253	loop				13	0	Yes
39	VP4	39	N	S	-1.30469453372106	0.264892	0.271	0	9.1253	loop				13	0	Yes
39	VP4	39	N	T	-3.64911040404515	1.17367	0.271	0	9.1253	loop				13	0	Yes
39	VP4	39	N	V	-3.64911040404515	0.396244	0.271	0	9.1253	loop				13	0	Yes
39	VP4	39	N	W	-3.64911040404515	0.548001	0.271	0	9.1253	loop				13	0	Yes
39	VP4	39	N	Y	-0.325532311568013	0.228869	0.271	0	9.1253	loop				13	0	Yes
39	VP4	39	N	del	NA	NA	0.271	0	9.1253	loop				13	0	Yes
40	VP4	40	S	A	0.766284437669782	-0.230586	0.277	0	16.831	loop				17	0	Yes
40	VP4	40	S	C	-3.64911040404515	0.615392	0.277	0	16.831	loop				17	0	Yes
40	VP4	40	S	D	-3.64911040404515	1.55633	0.277	0	16.831	loop				17	0	Yes
40	VP4	40	S	E	-3.64911040404515	0.83289	0.277	0	16.831	loop				17	0	Yes
40	VP4	40	S	F	-3.64911040404515	-0.695764	0.277	0	16.831	loop				17	0	Yes
40	VP4	40	S	G	-1.88039534465125	0.173723	0.277	0	16.831	loop				17	0	Yes
40	VP4	40	S	H	-3.64911040404515	-0.243792	0.277	0	16.831	loop				17	0	Yes
40	VP4	40	S	I	-3.64911040404515	-0.314851	0.277	0	16.831	loop				17	0	Yes
40	VP4	40	S	K	-3.64911040404515	-0.808238	0.277	0	16.831	loop				17	0	Yes
40	VP4	40	S	L	-3.64911040404515	-0.438389	0.277	0	16.831	loop				17	0	Yes
40	VP4	40	S	M	-3.64911040404515	-0.979524	0.277	0	16.831	loop				17	0	Yes
40	VP4	40	S	N	-3.64911040404515	0.692423	0.277	0	16.831	loop				17	0	Yes
40	VP4	40	S	P	-3.64911040404515	-0.87239	0.277	0	16.831	loop				17	0	Yes
40	VP4	40	S	Q	-3.64911040404515	-0.249319	0.277	0	16.831	loop				17	0	Yes
40	VP4	40	S	R	-3.64911040404515	-1.0785	0.277	0	16.831	loop				17	0	Yes
40	VP4	40	S	S	0	NA	0.277	0	16.831	loop				17	0	Yes
40	VP4	40	S	T	-3.64911040404515	0.360103	0.277	0	16.831	loop				17	0	Yes
40	VP4	40	S	V	-3.64911040404515	-0.189612	0.277	0	16.831	loop				17	0	Yes
40	VP4	40	S	W	-3.64911040404515	0.487866	0.277	0	16.831	loop				17	0	Yes
40	VP4	40	S	Y	-3.64911040404515	-0.0132616	0.277	0	16.831	loop				17	0	Yes
40	VP4	40	S	del	NA	NA	0.277	0	16.831	loop				17	0	Yes
41	VP4	41	A	A	0	NA	0.611	0	4.9157	loop				-13	0	Yes
41	VP4	41	A	C	-0.355641652638311	1.70155	0.611	0	4.9157	loop				-13	0	Yes
41	VP4	41	A	D	-3.64911040404515	6.7228	0.611	0	4.9157	loop				-13	0	Yes
41	VP4	41	A	E	-3.64911040404515	3.20113	0.611	0	4.9157	loop				-13	0	Yes
41	VP4	41	A	F	-3.64911040404515	14.5053	0.611	0	4.9157	loop				-13	0	Yes
41	VP4	41	A	G	-3.64911040404515	1.37921	0.611	0	4.9157	loop				-13	0	Yes
41	VP4	41	A	H	-3.64911040404515	12.1833	0.611	0	4.9157	loop				-13	0	Yes
41	VP4	41	A	I	-3.64911040404515	3.42449	0.611	0	4.9157	loop				-13	0	Yes
41	VP4	41	A	K	-3.64911040404515	3.92213	0.611	0	4.9157	loop				-13	0	Yes
41	VP4	41	A	L	-3.64911040404515	4.06548	0.611	0	4.9157	loop				-13	0	Yes
41	VP4	41	A	M	-3.64911040404515	0.187057	0.611	0	4.9157	loop				-13	0	Yes
41	VP4	41	A	N	-3.64911040404515	2.34142	0.611	0	4.9157	loop				-13	0	Yes
41	VP4	41	A	P	-3.64911040404515	-0.569211	0.611	0	4.9157	loop				-13	0	Yes
41	VP4	41	A	Q	-3.64911040404515	7.14274	0.611	0	4.9157	loop				-13	0	Yes
41	VP4	41	A	R	-3.64911040404515	6.51024	0.611	0	4.9157	loop				-13	0	Yes
41	VP4	41	A	S	-1.03037352629769	0.686542	0.611	0	4.9157	loop				-13	0	Yes
41	VP4	41	A	T	-3.64911040404515	1.64044	0.611	0	4.9157	loop				-13	0	Yes
41	VP4	41	A	V	-3.64911040404515	3.01231	0.611	0	4.9157	loop				-13	0	Yes
41	VP4	41	A	W	-3.64911040404515	31.7942	0.611	0	4.9157	loop				-13	0	Yes
41	VP4	41	A	Y	-3.64911040404515	20.9469	0.611	0	4.9157	loop				-13	0	Yes
41	VP4	41	A	del	NA	NA	0.611	0	4.9157	loop				-13	0	Yes
42	VP4	42	N	A	-3.64911040404515	0.210994	0.253	0.295	60.791	loop				13	0	Yes
42	VP4	42	N	C	-3.64911040404515	0.659384	0.253	0.295	60.791	loop				13	0	Yes
42	VP4	42	N	D	NA	-0.0242803	0.253	0.295	60.791	loop				13	0	Yes
42	VP4	42	N	E	-3.64911040404515	0.00277404	0.253	0.295	60.791	loop				13	0	Yes
42	VP4	42	N	F	-3.64911040404515	-0.295015	0.253	0.295	60.791	loop				13	0	Yes
42	VP4	42	N	G	-3.64911040404515	1.28544	0.253	0.295	60.791	loop				13	0	Yes
42	VP4	42	N	H	-3.64911040404515	0.00950725	0.253	0.295	60.791	loop				13	0	Yes
42	VP4	42	N	I	-3.64911040404515	-0.072033	0.253	0.295	60.791	loop				13	0	Yes
42	VP4	42	N	K	NA	-0.355158	0.253	0.295	60.791	loop				13	0	Yes
42	VP4	42	N	L	-3.64911040404515	-0.188302	0.253	0.295	60.791	loop				13	0	Yes
42	VP4	42	N	M	NA	-0.509263	0.253	0.295	60.791	loop				13	0	Yes
42	VP4	42	N	N	0	NA	0.253	0.295	60.791	loop				13	0	Yes
42	VP4	42	N	P	-3.64911040404515	1.33631	0.253	0.295	60.791	loop				13	0	Yes
42	VP4	42	N	Q	-3.64911040404515	-0.135916	0.253	0.295	60.791	loop				13	0	Yes
42	VP4	42	N	R	-3.64911040404515	-0.62684	0.253	0.295	60.791	loop				13	0	Yes
42	VP4	42	N	S	-0.906132757229268	0.951733	0.253	0.295	60.791	loop				13	0	Yes
42	VP4	42	N	T	-3.64911040404515	1.10476	0.253	0.295	60.791	loop				13	0	Yes
42	VP4	42	N	V	-3.64911040404515	0.643052	0.253	0.295	60.791	loop				13	0	Yes
42	VP4	42	N	W	-3.64911040404515	0.373247	0.253	0.295	60.791	loop				13	0	Yes
42	VP4	42	N	Y	-3.64911040404515	0.00381678	0.253	0.295	60.791	loop				13	0	Yes
42	VP4	42	N	del	NA	NA	0.253	0.295	60.791	loop				13	0	Yes
43	VP4	43	R	A	-3.64911040404515	3.18489	0.008	0	2.0474	loop				-19	0	Yes
43	VP4	43	R	C	-3.64911040404515	2.96793	0.008	0	2.0474	loop				-19	0	Yes
43	VP4	43	R	D	-3.64911040404515	4.63051	0.008	0	2.0474	loop				-19	0	Yes
43	VP4	43	R	E	-3.64911040404515	4.49465	0.008	0	2.0474	loop				-19	0	Yes
43	VP4	43	R	F	-3.64911040404515	2.1125	0.008	0	2.0474	loop				-19	0	Yes
43	VP4	43	R	G	-3.64911040404515	3.21481	0.008	0	2.0474	loop				-19	0	Yes
43	VP4	43	R	H	-3.64911040404515	3.84929	0.008	0	2.0474	loop				-19	0	Yes
43	VP4	43	R	I	-3.64911040404515	2.52503	0.008	0	2.0474	loop				-19	0	Yes
43	VP4	43	R	K	-3.64911040404515	1.68742	0.008	0	2.0474	loop				-19	0	Yes
43	VP4	43	R	L	-3.64911040404515	1.47731	0.008	0	2.0474	loop				-19	0	Yes
43	VP4	43	R	M	-3.64911040404515	1.70969	0.008	0	2.0474	loop				-19	0	Yes
43	VP4	43	R	N	-3.64911040404515	2.25374	0.008	0	2.0474	loop				-19	0	Yes
43	VP4	43	R	P	-3.64911040404515	3.52496	0.008	0	2.0474	loop				-19	0	Yes
43	VP4	43	R	Q	-3.64911040404515	3.24506	0.008	0	2.0474	loop				-19	0	Yes
43	VP4	43	R	R	0	NA	0.008	0	2.0474	loop				-19	0	Yes
43	VP4	43	R	S	-3.64911040404515	3.11059	0.008	0	2.0474	loop				-19	0	Yes
43	VP4	43	R	T	-3.64911040404515	3.61235	0.008	0	2.0474	loop				-19	0	Yes
43	VP4	43	R	V	-3.64911040404515	3.12648	0.008	0	2.0474	loop				-19	0	Yes
43	VP4	43	R	W	NA	3.13459	0.008	0	2.0474	loop				-19	0	Yes
43	VP4	43	R	Y	-3.64911040404515	2.56516	0.008	0	2.0474	loop				-19	0	Yes
43	VP4	43	R	del	NA	NA	0.008	0	2.0474	loop				-19	0	Yes
44	VP4	44	Q	A	-3.64911040404515	0.506355	0.008	0	28.111	loop				17	0	Yes
44	VP4	44	Q	C	-3.64911040404515	0.351497	0.008	0	28.111	loop				17	0	Yes
44	VP4	44	Q	D	-3.64911040404515	0.6434	0.008	0	28.111	loop				17	0	Yes
44	VP4	44	Q	E	-3.64911040404515	0.1368	0.008	0	28.111	loop				17	0	Yes
44	VP4	44	Q	F	-0.563120123499024	-0.824002	0.008	0	28.111	loop				17	0	Yes
44	VP4	44	Q	G	-3.64911040404515	0.828178	0.008	0	28.111	loop				17	0	Yes
44	VP4	44	Q	H	NA	0.402889	0.008	0	28.111	loop				17	0	Yes
44	VP4	44	Q	I	-3.64911040404515	-0.015052	0.008	0	28.111	loop				17	0	Yes
44	VP4	44	Q	K	-3.64911040404515	0.078005	0.008	0	28.111	loop				17	0	Yes
44	VP4	44	Q	L	-3.64911040404515	-0.831635	0.008	0	28.111	loop				17	0	Yes
44	VP4	44	Q	M	0.594139835470835	-0.817668	0.008	0	28.111	loop				17	0	Yes
44	VP4	44	Q	N	-0.0195304546403963	0.366282	0.008	0	28.111	loop				17	0	Yes
44	VP4	44	Q	P	-3.64911040404515	2.03104	0.008	0	28.111	loop				17	0	Yes
44	VP4	44	Q	Q	0	NA	0.008	0	28.111	loop				17	0	Yes
44	VP4	44	Q	R	-3.64911040404515	0.0913873	0.008	0	28.111	loop				17	0	Yes
44	VP4	44	Q	S	-3.64911040404515	0.796678	0.008	0	28.111	loop				17	0	Yes
44	VP4	44	Q	T	-3.64911040404515	0.475905	0.008	0	28.111	loop				17	0	Yes
44	VP4	44	Q	V	-3.64911040404515	0.344426	0.008	0	28.111	loop				17	0	Yes
44	VP4	44	Q	W	-3.64911040404515	-0.5441	0.008	0	28.111	loop				17	0	Yes
44	VP4	44	Q	Y	-3.64911040404515	-0.431463	0.008	0	28.111	loop				17	0	Yes
44	VP4	44	Q	del	NA	NA	0.008	0	28.111	loop				17	0	Yes
45	VP4	45	D	A	-3.64911040404515	3.67323	0.36	0	39.965	loop				-19	0	Yes
45	VP4	45	D	C	-3.64911040404515	3.13557	0.36	0	39.965	loop				-19	0	Yes
45	VP4	45	D	D	0	NA	0.36	0	39.965	loop				-19	0	Yes
45	VP4	45	D	E	NA	3.18976	0.36	0	39.965	loop				-19	0	Yes
45	VP4	45	D	F	-3.64911040404515	3.04612	0.36	0	39.965	loop				-19	0	Yes
45	VP4	45	D	G	-3.64911040404515	2.80158	0.36	0	39.965	loop				-19	0	Yes
45	VP4	45	D	H	-3.64911040404515	3.90882	0.36	0	39.965	loop				-19	0	Yes
45	VP4	45	D	I	-0.986115648026897	2.83347	0.36	0	39.965	loop				-19	0	Yes
45	VP4	45	D	K	-3.64911040404515	3.01376	0.36	0	39.965	loop				-19	0	Yes
45	VP4	45	D	L	-0.876939613703787	3.05214	0.36	0	39.965	loop				-19	0	Yes
45	VP4	45	D	M	-3.64911040404515	2.94549	0.36	0	39.965	loop				-19	0	Yes
45	VP4	45	D	N	-3.64911040404515	2.58417	0.36	0	39.965	loop				-19	0	Yes
45	VP4	45	D	P	-3.64911040404515	2.64732	0.36	0	39.965	loop				-19	0	Yes
45	VP4	45	D	Q	-0.863509225535249	3.56642	0.36	0	39.965	loop				-19	0	Yes
45	VP4	45	D	R	-1.21994172179659	2.24731	0.36	0	39.965	loop				-19	0	Yes
45	VP4	45	D	S	-0.71955570939008	3.4648	0.36	0	39.965	loop				-19	0	Yes
45	VP4	45	D	T	-1.07340850119773	3.4661	0.36	0	39.965	loop				-19	0	Yes
45	VP4	45	D	V	-3.64911040404515	3.46411	0.36	0	39.965	loop				-19	0	Yes
45	VP4	45	D	W	-3.64911040404515	3.32119	0.36	0	39.965	loop				-19	0	Yes
45	VP4	45	D	Y	-3.64911040404515	2.9692	0.36	0	39.965	loop				-19	0	Yes
45	VP4	45	D	del	NA	NA	0.36	0	39.965	loop				-19	0	Yes
46	VP4	46	F	A	-0.805116229691478	2.28189	0.293	0	14.866	loop				-15	0	Yes
46	VP4	46	F	C	-3.64911040404515	2.3244	0.293	0	14.866	loop				-15	0	Yes
46	VP4	46	F	D	-3.64911040404515	3.00888	0.293	0	14.866	loop				-15	0	Yes
46	VP4	46	F	E	-3.64911040404515	2.68523	0.293	0	14.866	loop				-15	0	Yes
46	VP4	46	F	F	0	NA	0.293	0	14.866	loop				-15	0	Yes
46	VP4	46	F	G	-3.64911040404515	2.15213	0.293	0	14.866	loop				-15	0	Yes
46	VP4	46	F	H	-3.64911040404515	3.15319	0.293	0	14.866	loop				-15	0	Yes
46	VP4	46	F	I	-0.609817249427431	4.30177	0.293	0	14.866	loop				-15	0	Yes
46	VP4	46	F	K	-3.64911040404515	2.36525	0.293	0	14.866	loop				-15	0	Yes
46	VP4	46	F	L	-0.653089000192584	0.832799	0.293	0	14.866	loop				-15	0	Yes
46	VP4	46	F	M	-3.64911040404515	1.2764	0.293	0	14.866	loop				-15	0	Yes
46	VP4	46	F	N	-1.21189917154103	2.2744	0.293	0	14.866	loop				-15	0	Yes
46	VP4	46	F	P	-3.64911040404515	2.46331	0.293	0	14.866	loop				-15	0	Yes
46	VP4	46	F	Q	-0.732245313211123	1.93543	0.293	0	14.866	loop				-15	0	Yes
46	VP4	46	F	R	-3.64911040404515	2.6457	0.293	0	14.866	loop				-15	0	Yes
46	VP4	46	F	S	-1.2481876890496	3.11803	0.293	0	14.866	loop				-15	0	Yes
46	VP4	46	F	T	-1.31495137466862	3.79853	0.293	0	14.866	loop				-15	0	Yes
46	VP4	46	F	V	-0.377209275351867	3.1648	0.293	0	14.866	loop				-15	0	Yes
46	VP4	46	F	W	-0.257202804113376	1.8903	0.293	0	14.866	loop				-15	0	Yes
46	VP4	46	F	Y	-3.64911040404515	0.843058	0.293	0	14.866	loop				-15	0	Yes
46	VP4	46	F	del	NA	NA	0.293	0	14.866	loop				-15	0	Yes
47	VP4	47	T	A	0.00738162663095254	0.542324	0.829	0.295	50.815	loop				3	0	Yes
47	VP4	47	T	C	0.0831618058114685	1.23155	0.829	0.295	50.815	loop				3	0	Yes
47	VP4	47	T	D	-0.702359811457114	1.48072	0.829	0.295	50.815	loop				3	0	Yes
47	VP4	47	T	E	-3.64911040404515	1.3942	0.829	0.295	50.815	loop				3	0	Yes
47	VP4	47	T	F	-3.64911040404515	0.828718	0.829	0.295	50.815	loop				3	0	Yes
47	VP4	47	T	G	-0.858792984451354	0.647895	0.829	0.295	50.815	loop				3	0	Yes
47	VP4	47	T	H	-0.390601985134207	0.752512	0.829	0.295	50.815	loop				3	0	Yes
47	VP4	47	T	I	-0.518803098174405	1.81532	0.829	0.295	50.815	loop				3	0	Yes
47	VP4	47	T	K	-0.733956418854939	0.81675	0.829	0.295	50.815	loop				3	0	Yes
47	VP4	47	T	L	-0.87701735144552	0.783068	0.829	0.295	50.815	loop				3	0	Yes
47	VP4	47	T	M	-3.64911040404515	0.636589	0.829	0.295	50.815	loop				3	0	Yes
47	VP4	47	T	N	-0.7771778753158	1.1639	0.829	0.295	50.815	loop				3	0	Yes
47	VP4	47	T	P	-3.64911040404515	2.0277	0.829	0.295	50.815	loop				3	0	Yes
47	VP4	47	T	Q	-0.191990533339256	0.977612	0.829	0.295	50.815	loop				3	0	Yes
47	VP4	47	T	R	-1.3096644258335	0.646544	0.829	0.295	50.815	loop				3	0	Yes
47	VP4	47	T	S	-0.235122204870726	-0.966371	0.829	0.295	50.815	loop				3	0	Yes
47	VP4	47	T	T	0	NA	0.829	0.295	50.815	loop				3	0	Yes
47	VP4	47	T	V	-0.373730251465323	2.09134	0.829	0.295	50.815	loop				3	0	Yes
47	VP4	47	T	W	-0.552245795309477	1.26396	0.829	0.295	50.815	loop				3	0	Yes
47	VP4	47	T	Y	-0.228392720656329	0.763127	0.829	0.295	50.815	loop				3	0	Yes
47	VP4	47	T	del	NA	NA	0.829	0.295	50.815	loop				3	0	Yes
48	VP4	48	Q	A	-0.378400259252283	1.27869	0.008	0	30.321	loop				-7	0	Yes
48	VP4	48	Q	C	0.295106604812671	1.09406	0.008	0	30.321	loop				-7	0	Yes
48	VP4	48	Q	D	-3.64911040404515	1.67113	0.008	0	30.321	loop				-7	0	Yes
48	VP4	48	Q	E	-0.330946798211515	1.0138	0.008	0	30.321	loop				-7	0	Yes
48	VP4	48	Q	F	-0.846852164244263	1.36559	0.008	0	30.321	loop				-7	0	Yes
48	VP4	48	Q	G	-3.64911040404515	1.5332	0.008	0	30.321	loop				-7	0	Yes
48	VP4	48	Q	H	NA	1.89075	0.008	0	30.321	loop				-7	0	Yes
48	VP4	48	Q	I	-0.642774021213396	0.356358	0.008	0	30.321	loop				-7	0	Yes
48	VP4	48	Q	K	-3.64911040404515	0.729474	0.008	0	30.321	loop				-7	0	Yes
48	VP4	48	Q	L	-0.779705023891443	-0.886924	0.008	0	30.321	loop				-7	0	Yes
48	VP4	48	Q	M	-3.64911040404515	-1.14399	0.008	0	30.321	loop				-7	0	Yes
48	VP4	48	Q	N	-0.800154682346064	1.05628	0.008	0	30.321	loop				-7	0	Yes
48	VP4	48	Q	P	-3.64911040404515	3.01594	0.008	0	30.321	loop				-7	0	Yes
48	VP4	48	Q	Q	0	NA	0.008	0	30.321	loop				-7	0	Yes
48	VP4	48	Q	R	-3.64911040404515	0.60879	0.008	0	30.321	loop				-7	0	Yes
48	VP4	48	Q	S	-0.454175460952452	1.16721	0.008	0	30.321	loop				-7	0	Yes
48	VP4	48	Q	T	-0.585713368410379	0.472377	0.008	0	30.321	loop				-7	0	Yes
48	VP4	48	Q	V	-0.627210688147803	1.36675	0.008	0	30.321	loop				-7	0	Yes
48	VP4	48	Q	W	-3.64911040404515	1.18887	0.008	0	30.321	loop				-7	0	Yes
48	VP4	48	Q	Y	-1.06090641657775	1.4404	0.008	0	30.321	loop				-7	0	Yes
48	VP4	48	Q	del	NA	NA	0.008	0	30.321	loop				-7	0	Yes
49	VP4	49	D	A	-3.64911040404515	-0.080808	0.015	0	53.153	loop				15	0	Yes
49	VP4	49	D	C	-3.64911040404515	-0.188584	0.015	0	53.153	loop				15	0	Yes
49	VP4	49	D	D	0	NA	0.015	0	53.153	loop				15	0	Yes
49	VP4	49	D	E	NA	-0.128084	0.015	0	53.153	loop				15	0	Yes
49	VP4	49	D	F	-3.64911040404515	-0.693526	0.015	0	53.153	loop				15	0	Yes
49	VP4	49	D	G	-3.64911040404515	0.976194	0.015	0	53.153	loop				15	0	Yes
49	VP4	49	D	H	-3.64911040404515	-0.163598	0.015	0	53.153	loop				15	0	Yes
49	VP4	49	D	I	-3.64911040404515	-0.0802582	0.015	0	53.153	loop				15	0	Yes
49	VP4	49	D	K	-3.64911040404515	-0.569164	0.015	0	53.153	loop				15	0	Yes
49	VP4	49	D	L	-3.64911040404515	-0.936078	0.015	0	53.153	loop				15	0	Yes
49	VP4	49	D	M	-3.64911040404515	-1.02471	0.015	0	53.153	loop				15	0	Yes
49	VP4	49	D	N	NA	-0.209743	0.015	0	53.153	loop				15	0	Yes
49	VP4	49	D	P	-3.64911040404515	2.52936	0.015	0	53.153	loop				15	0	Yes
49	VP4	49	D	Q	-0.687568609131012	0.336529	0.015	0	53.153	loop				15	0	Yes
49	VP4	49	D	R	-3.64911040404515	-0.934115	0.015	0	53.153	loop				15	0	Yes
49	VP4	49	D	S	-1.36961238145328	0.38085	0.015	0	53.153	loop				15	0	Yes
49	VP4	49	D	T	-3.64911040404515	0.996478	0.015	0	53.153	loop				15	0	Yes
49	VP4	49	D	V	-3.64911040404515	1.25842	0.015	0	53.153	loop				15	0	Yes
49	VP4	49	D	W	-0.652606016382914	-0.349367	0.015	0	53.153	loop				15	0	Yes
49	VP4	49	D	Y	-3.64911040404515	-0.511169	0.015	0	53.153	loop				15	0	Yes
49	VP4	49	D	del	NA	NA	0.015	0	53.153	loop				15	0	Yes
50	VP4	50	P	A	-0.693065586380377	2.16531	0	0	22.06	loop				-19	0	Yes
50	VP4	50	P	C	-3.64911040404515	3.14854	0	0	22.06	loop				-19	0	Yes
50	VP4	50	P	D	-3.64911040404515	4.95343	0	0	22.06	loop				-19	0	Yes
50	VP4	50	P	E	-3.64911040404515	3.46727	0	0	22.06	loop				-19	0	Yes
50	VP4	50	P	F	-3.64911040404515	2.92356	0	0	22.06	loop				-19	0	Yes
50	VP4	50	P	G	-3.64911040404515	2.52812	0	0	22.06	loop				-19	0	Yes
50	VP4	50	P	H	-3.64911040404515	4.16529	0	0	22.06	loop				-19	0	Yes
50	VP4	50	P	I	-3.64911040404515	2.08646	0	0	22.06	loop				-19	0	Yes
50	VP4	50	P	K	-3.64911040404515	2.46122	0	0	22.06	loop				-19	0	Yes
50	VP4	50	P	L	-3.64911040404515	3.24926	0	0	22.06	loop				-19	0	Yes
50	VP4	50	P	M	NA	2.92933	0	0	22.06	loop				-19	0	Yes
50	VP4	50	P	N	-3.64911040404515	2.28756	0	0	22.06	loop				-19	0	Yes
50	VP4	50	P	P	0	NA	0	0	22.06	loop				-19	0	Yes
50	VP4	50	P	Q	-3.64911040404515	2.82215	0	0	22.06	loop				-19	0	Yes
50	VP4	50	P	R	-3.64911040404515	2.59506	0	0	22.06	loop				-19	0	Yes
50	VP4	50	P	S	-3.64911040404515	2.03104	0	0	22.06	loop				-19	0	Yes
50	VP4	50	P	T	-3.64911040404515	2.39167	0	0	22.06	loop				-19	0	Yes
50	VP4	50	P	V	-3.64911040404515	3.69899	0	0	22.06	loop				-19	0	Yes
50	VP4	50	P	W	-3.64911040404515	3.89313	0	0	22.06	loop				-19	0	Yes
50	VP4	50	P	Y	-3.64911040404515	3.0535	0	0	22.06	loop				-19	0	Yes
50	VP4	50	P	del	NA	NA	0	0	22.06	loop				-19	0	Yes
51	VP4	51	G	A	-0.833487655567802	0.0803847	0.7	0.076	43.318	loop				17	0	NA
51	VP4	51	G	C	-0.0860502632955262	0.347906	0.7	0.076	43.318	loop				17	0	NA
51	VP4	51	G	D	-3.64911040404515	1.37276	0.7	0.076	43.318	loop				17	0	NA
51	VP4	51	G	E	-0.273401112246375	0.653553	0.7	0.076	43.318	loop				17	0	NA
51	VP4	51	G	F	-3.64911040404515	0.669514	0.7	0.076	43.318	loop				17	0	NA
51	VP4	51	G	G	0	NA	0.7	0.076	43.318	loop				17	0	NA
51	VP4	51	G	H	-0.719883268618849	0.717397	0.7	0.076	43.318	loop				17	0	NA
51	VP4	51	G	I	-0.478125312828794	0.44381	0.7	0.076	43.318	loop				17	0	NA
51	VP4	51	G	K	-3.64911040404515	-0.451883	0.7	0.076	43.318	loop				17	0	NA
51	VP4	51	G	L	-3.64911040404515	0.73047	0.7	0.076	43.318	loop				17	0	NA
51	VP4	51	G	M	-3.64911040404515	0.834929	0.7	0.076	43.318	loop				17	0	NA
51	VP4	51	G	N	-0.270232350852596	0.774554	0.7	0.076	43.318	loop				17	0	NA
51	VP4	51	G	P	-0.981820911264031	-0.342978	0.7	0.076	43.318	loop				17	0	NA
51	VP4	51	G	Q	-0.975448968423493	-0.0333591	0.7	0.076	43.318	loop				17	0	NA
51	VP4	51	G	R	-1.17309368471291	-0.137008	0.7	0.076	43.318	loop				17	0	NA
51	VP4	51	G	S	-0.537306699166006	0.718494	0.7	0.076	43.318	loop				17	0	NA
51	VP4	51	G	T	-0.716698596711287	0.770231	0.7	0.076	43.318	loop				17	0	NA
51	VP4	51	G	V	-3.64911040404515	0.733829	0.7	0.076	43.318	loop				17	0	NA
51	VP4	51	G	W	-3.64911040404515	0.634883	0.7	0.076	43.318	loop				17	0	NA
51	VP4	51	G	Y	0.110916808083169	0.611239	0.7	0.076	43.318	loop				17	0	NA
51	VP4	51	G	del	NA	NA	0.7	0.076	43.318	loop				17	0	NA
52	VP4	52	K	A	-0.994375791270805	2.4926	0.015	0	13.933	loop				-15	0	Yes
52	VP4	52	K	C	-3.64911040404515	3.29206	0.015	0	13.933	loop				-15	0	Yes
52	VP4	52	K	D	-3.64911040404515	5.33452	0.015	0	13.933	loop				-15	0	Yes
52	VP4	52	K	E	-3.64911040404515	5.03748	0.015	0	13.933	loop				-15	0	Yes
52	VP4	52	K	F	-3.64911040404515	2.07986	0.015	0	13.933	loop				-15	0	Yes
52	VP4	52	K	G	-3.64911040404515	3.54442	0.015	0	13.933	loop				-15	0	Yes
52	VP4	52	K	H	-3.64911040404515	2.33056	0.015	0	13.933	loop				-15	0	Yes
52	VP4	52	K	I	-1.21485135207666	2.0729	0.015	0	13.933	loop				-15	0	Yes
52	VP4	52	K	K	0	NA	0.015	0	13.933	loop				-15	0	Yes
52	VP4	52	K	L	-3.64911040404515	1.90516	0.015	0	13.933	loop				-15	0	Yes
52	VP4	52	K	M	NA	2.06253	0.015	0	13.933	loop				-15	0	Yes
52	VP4	52	K	N	NA	2.85827	0.015	0	13.933	loop				-15	0	Yes
52	VP4	52	K	P	-0.829109215378484	0.736933	0.015	0	13.933	loop				-15	0	Yes
52	VP4	52	K	Q	-3.64911040404515	3.2727	0.015	0	13.933	loop				-15	0	Yes
52	VP4	52	K	R	-0.597185979167798	0.200917	0.015	0	13.933	loop				-15	0	Yes
52	VP4	52	K	S	-3.64911040404515	3.04615	0.015	0	13.933	loop				-15	0	Yes
52	VP4	52	K	T	-3.64911040404515	2.67059	0.015	0	13.933	loop				-15	0	Yes
52	VP4	52	K	V	-0.677189575772643	2.29289	0.015	0	13.933	loop				-15	0	Yes
52	VP4	52	K	W	NA	2.68911	0.015	0	13.933	loop				-15	0	Yes
52	VP4	52	K	Y	-3.64911040404515	2.34632	0.015	0	13.933	loop				-15	0	Yes
52	VP4	52	K	del	NA	NA	0.015	0	13.933	loop				-15	0	Yes
53	VP4	53	F	A	-3.64911040404515	3.92956	0.014	0	6.4246	loop				-19	0	Yes
53	VP4	53	F	C	-3.64911040404515	4.61434	0.014	0	6.4246	loop				-19	0	Yes
53	VP4	53	F	D	-3.64911040404515	5.77559	0.014	0	6.4246	loop				-19	0	Yes
53	VP4	53	F	E	-3.64911040404515	5.68735	0.014	0	6.4246	loop				-19	0	Yes
53	VP4	53	F	F	0	NA	0.014	0	6.4246	loop				-19	0	Yes
53	VP4	53	F	G	-3.64911040404515	4.42441	0.014	0	6.4246	loop				-19	0	Yes
53	VP4	53	F	H	-3.64911040404515	3.42099	0.014	0	6.4246	loop				-19	0	Yes
53	VP4	53	F	I	-3.64911040404515	3.10248	0.014	0	6.4246	loop				-19	0	Yes
53	VP4	53	F	K	-3.64911040404515	3.47068	0.014	0	6.4246	loop				-19	0	Yes
53	VP4	53	F	L	-3.64911040404515	1.38114	0.014	0	6.4246	loop				-19	0	Yes
53	VP4	53	F	M	-3.64911040404515	2.0618	0.014	0	6.4246	loop				-19	0	Yes
53	VP4	53	F	N	-3.64911040404515	4.51986	0.014	0	6.4246	loop				-19	0	Yes
53	VP4	53	F	P	-3.64911040404515	4.24125	0.014	0	6.4246	loop				-19	0	Yes
53	VP4	53	F	Q	-3.64911040404515	4.15594	0.014	0	6.4246	loop				-19	0	Yes
53	VP4	53	F	R	-3.64911040404515	5.21177	0.014	0	6.4246	loop				-19	0	Yes
53	VP4	53	F	S	-3.64911040404515	3.90821	0.014	0	6.4246	loop				-19	0	Yes
53	VP4	53	F	T	-3.64911040404515	2.78704	0.014	0	6.4246	loop				-19	0	Yes
53	VP4	53	F	V	-3.64911040404515	4.31802	0.014	0	6.4246	loop				-19	0	Yes
53	VP4	53	F	W	-3.64911040404515	8.25515	0.014	0	6.4246	loop				-19	0	Yes
53	VP4	53	F	Y	-3.64911040404515	5.63904	0.014	0	6.4246	loop				-19	0	Yes
53	VP4	53	F	del	NA	NA	0.014	0	6.4246	loop				-19	0	Yes
54	VP4	54	T	A	-0.382035438557717	-2.11252	0.057	0	9.9058	loop				5	0	Yes
54	VP4	54	T	C	-0.246551531276072	-1.24118	0.057	0	9.9058	loop				5	0	Yes
54	VP4	54	T	D	-3.64911040404515	4.19864	0.057	0	9.9058	loop				5	0	Yes
54	VP4	54	T	E	-3.64911040404515	2.84738	0.057	0	9.9058	loop				5	0	Yes
54	VP4	54	T	F	-3.64911040404515	4.89838	0.057	0	9.9058	loop				5	0	Yes
54	VP4	54	T	G	-3.64911040404515	-0.878442	0.057	0	9.9058	loop				5	0	Yes
54	VP4	54	T	H	-3.64911040404515	5.18337	0.057	0	9.9058	loop				5	0	Yes
54	VP4	54	T	I	-3.64911040404515	-0.278787	0.057	0	9.9058	loop				5	0	Yes
54	VP4	54	T	K	-3.64911040404515	-1.71847	0.057	0	9.9058	loop				5	0	Yes
54	VP4	54	T	L	-3.64911040404515	0.852351	0.057	0	9.9058	loop				5	0	Yes
54	VP4	54	T	M	-3.64911040404515	-1.92069	0.057	0	9.9058	loop				5	0	Yes
54	VP4	54	T	N	-3.64911040404515	1.67899	0.057	0	9.9058	loop				5	0	Yes
54	VP4	54	T	P	-3.64911040404515	-0.564321	0.057	0	9.9058	loop				5	0	Yes
54	VP4	54	T	Q	-3.64911040404515	-0.141426	0.057	0	9.9058	loop				5	0	Yes
54	VP4	54	T	R	-3.64911040404515	-0.95483	0.057	0	9.9058	loop				5	0	Yes
54	VP4	54	T	S	-0.186173331858829	-1.3863	0.057	0	9.9058	loop				5	0	Yes
54	VP4	54	T	T	0	NA	0.057	0	9.9058	loop				5	0	Yes
54	VP4	54	T	V	-3.64911040404515	-0.645965	0.057	0	9.9058	loop				5	0	Yes
54	VP4	54	T	W	-3.64911040404515	10.7636	0.057	0	9.9058	loop				5	0	Yes
54	VP4	54	T	Y	-3.64911040404515	6.08964	0.057	0	9.9058	loop				5	0	Yes
54	VP4	54	T	del	NA	NA	0.057	0	9.9058	loop				5	0	Yes
55	VP4	55	E	A	-0.773626613957158	-1.02715	0.238	0	33.056	loop				5	0	Yes
55	VP4	55	E	C	-3.64911040404515	-1.06204	0.238	0	33.056	loop				5	0	Yes
55	VP4	55	E	D	NA	-1.16244	0.238	0	33.056	loop				5	0	Yes
55	VP4	55	E	E	0	NA	0.238	0	33.056	loop				5	0	Yes
55	VP4	55	E	F	-3.64911040404515	1.22586	0.238	0	33.056	loop				5	0	Yes
55	VP4	55	E	G	-3.64911040404515	-4.38646	0.238	0	33.056	loop				5	0	Yes
55	VP4	55	E	H	-3.64911040404515	2.22692	0.238	0	33.056	loop				5	0	Yes
55	VP4	55	E	I	-3.64911040404515	0.435492	0.238	0	33.056	loop				5	0	Yes
55	VP4	55	E	K	-3.64911040404515	-0.184251	0.238	0	33.056	loop				5	0	Yes
55	VP4	55	E	L	-3.64911040404515	0.491592	0.238	0	33.056	loop				5	0	Yes
55	VP4	55	E	M	0.757834779457064	-0.613403	0.238	0	33.056	loop				5	0	Yes
55	VP4	55	E	N	-0.096768161287807	1.4756	0.238	0	33.056	loop				5	0	Yes
55	VP4	55	E	P	-3.64911040404515	4.36523	0.238	0	33.056	loop				5	0	Yes
55	VP4	55	E	Q	-0.0219517551438497	-0.21812	0.238	0	33.056	loop				5	0	Yes
55	VP4	55	E	R	-0.980620925297315	-0.965782	0.238	0	33.056	loop				5	0	Yes
55	VP4	55	E	S	-0.840570253628019	0.106554	0.238	0	33.056	loop				5	0	Yes
55	VP4	55	E	T	-0.907331025724038	1.2124	0.238	0	33.056	loop				5	0	Yes
55	VP4	55	E	V	-3.64911040404515	0.893746	0.238	0	33.056	loop				5	0	Yes
55	VP4	55	E	W	-3.64911040404515	3.2234	0.238	0	33.056	loop				5	0	Yes
55	VP4	55	E	Y	-3.64911040404515	3.07639	0.238	0	33.056	loop				5	0	Yes
55	VP4	55	E	del	NA	NA	0.238	0	33.056	loop				5	0	Yes
56	VP4	56	P	A	-3.64911040404515	1.46425	0	0	8.4908	loop				-17	0	Yes
56	VP4	56	P	C	-3.64911040404515	2.88526	0	0	8.4908	loop				-17	0	Yes
56	VP4	56	P	D	-3.64911040404515	4.49488	0	0	8.4908	loop				-17	0	Yes
56	VP4	56	P	E	-3.64911040404515	4.72469	0	0	8.4908	loop				-17	0	Yes
56	VP4	56	P	F	-3.64911040404515	7.27363	0	0	8.4908	loop				-17	0	Yes
56	VP4	56	P	G	-3.64911040404515	1.50175	0	0	8.4908	loop				-17	0	Yes
56	VP4	56	P	H	-3.64911040404515	5.05626	0	0	8.4908	loop				-17	0	Yes
56	VP4	56	P	I	-3.64911040404515	3.67711	0	0	8.4908	loop				-17	0	Yes
56	VP4	56	P	K	-3.64911040404515	3.54324	0	0	8.4908	loop				-17	0	Yes
56	VP4	56	P	L	-3.64911040404515	2.62457	0	0	8.4908	loop				-17	0	Yes
56	VP4	56	P	M	-3.64911040404515	0.945023	0	0	8.4908	loop				-17	0	Yes
56	VP4	56	P	N	-3.64911040404515	2.92364	0	0	8.4908	loop				-17	0	Yes
56	VP4	56	P	P	0	NA	0	0	8.4908	loop				-17	0	Yes
56	VP4	56	P	Q	-3.64911040404515	3.65898	0	0	8.4908	loop				-17	0	Yes
56	VP4	56	P	R	-3.64911040404515	5.18413	0	0	8.4908	loop				-17	0	Yes
56	VP4	56	P	S	-3.64911040404515	2.97782	0	0	8.4908	loop				-17	0	Yes
56	VP4	56	P	T	-3.64911040404515	4.70083	0	0	8.4908	loop				-17	0	Yes
56	VP4	56	P	V	-3.64911040404515	4.42241	0	0	8.4908	loop				-17	0	Yes
56	VP4	56	P	W	-3.64911040404515	9.55427	0	0	8.4908	loop				-17	0	Yes
56	VP4	56	P	Y	-3.64911040404515	9.31079	0	0	8.4908	loop				-17	0	Yes
56	VP4	56	P	del	NA	NA	0	0	8.4908	loop				-17	0	Yes
57	VP4	57	V	A	-3.64911040404515	1.61084	0.356	0	14.554	strand				-19	0	Yes
57	VP4	57	V	C	-0.0852264268258498	1.34827	0.356	0	14.554	strand				-19	0	Yes
57	VP4	57	V	D	-3.64911040404515	5.12769	0.356	0	14.554	strand				-19	0	Yes
57	VP4	57	V	E	-3.64911040404515	5.02708	0.356	0	14.554	strand				-19	0	Yes
57	VP4	57	V	F	-3.64911040404515	6.74353	0.356	0	14.554	strand				-19	0	Yes
57	VP4	57	V	G	-3.64911040404515	2.82752	0.356	0	14.554	strand				-19	0	Yes
57	VP4	57	V	H	-3.64911040404515	5.11543	0.356	0	14.554	strand				-19	0	Yes
57	VP4	57	V	I	0.0797333548060397	1.70917	0.356	0	14.554	strand				-19	0	Yes
57	VP4	57	V	K	-3.64911040404515	4.23295	0.356	0	14.554	strand				-19	0	Yes
57	VP4	57	V	L	-0.463384890342445	1.54176	0.356	0	14.554	strand				-19	0	Yes
57	VP4	57	V	M	NA	1.32076	0.356	0	14.554	strand				-19	0	Yes
57	VP4	57	V	N	-3.64911040404515	4.27385	0.356	0	14.554	strand				-19	0	Yes
57	VP4	57	V	P	-3.64911040404515	3.18912	0.356	0	14.554	strand				-19	0	Yes
57	VP4	57	V	Q	-3.64911040404515	4.59161	0.356	0	14.554	strand				-19	0	Yes
57	VP4	57	V	R	-3.64911040404515	8.97417	0.356	0	14.554	strand				-19	0	Yes
57	VP4	57	V	S	-3.64911040404515	3.3711	0.356	0	14.554	strand				-19	0	Yes
57	VP4	57	V	T	-0.295991052438159	1.67832	0.356	0	14.554	strand				-19	0	Yes
57	VP4	57	V	V	0	NA	0.356	0	14.554	strand				-19	0	Yes
57	VP4	57	V	W	-3.64911040404515	9.42336	0.356	0	14.554	strand				-19	0	Yes
57	VP4	57	V	Y	-3.64911040404515	5.12858	0.356	0	14.554	strand				-19	0	Yes
57	VP4	57	V	del	NA	NA	0.356	0	14.554	strand				-19	0	Yes
58	VP4	58	K	A	-0.567502496556215	0.613194	0.051	0	56.137	loop				5	0	Yes
58	VP4	58	K	C	-3.64911040404515	1.16322	0.051	0	56.137	loop				5	0	Yes
58	VP4	58	K	D	-3.64911040404515	1.5123	0.051	0	56.137	loop				5	0	Yes
58	VP4	58	K	E	-3.64911040404515	0.806513	0.051	0	56.137	loop				5	0	Yes
58	VP4	58	K	F	-3.64911040404515	-0.326805	0.051	0	56.137	loop				5	0	Yes
58	VP4	58	K	G	-3.64911040404515	1.83158	0.051	0	56.137	loop				5	0	Yes
58	VP4	58	K	H	-3.64911040404515	0.985543	0.051	0	56.137	loop				5	0	Yes
58	VP4	58	K	I	-3.64911040404515	-0.305535	0.051	0	56.137	loop				5	0	Yes
58	VP4	58	K	K	0	NA	0.051	0	56.137	loop				5	0	Yes
58	VP4	58	K	L	-3.64911040404515	-0.653039	0.051	0	56.137	loop				5	0	Yes
58	VP4	58	K	M	NA	-0.990183	0.051	0	56.137	loop				5	0	Yes
58	VP4	58	K	N	NA	1.17441	0.051	0	56.137	loop				5	0	Yes
58	VP4	58	K	P	-3.64911040404515	4.75641	0.051	0	56.137	loop				5	0	Yes
58	VP4	58	K	Q	0.611010810464921	0.327424	0.051	0	56.137	loop				5	0	Yes
58	VP4	58	K	R	-3.64911040404515	0.142985	0.051	0	56.137	loop				5	0	Yes
58	VP4	58	K	S	-3.64911040404515	1.57147	0.051	0	56.137	loop				5	0	Yes
58	VP4	58	K	T	-3.64911040404515	1.23605	0.051	0	56.137	loop				5	0	Yes
58	VP4	58	K	V	-0.39471786328645	0.640015	0.051	0	56.137	loop				5	0	Yes
58	VP4	58	K	W	-3.64911040404515	-0.369504	0.051	0	56.137	loop				5	0	Yes
58	VP4	58	K	Y	-3.64911040404515	0.00559407	0.051	0	56.137	loop				5	0	Yes
58	VP4	58	K	del	NA	NA	0.051	0	56.137	loop				5	0	Yes
59	VP4	59	D	A	-3.64911040404515	0.126623	0.008	0	36.76	loop				17	0	Yes
59	VP4	59	D	C	-3.64911040404515	-0.191588	0.008	0	36.76	loop				17	0	Yes
59	VP4	59	D	D	0	NA	0.008	0	36.76	loop				17	0	Yes
59	VP4	59	D	E	NA	-0.0334723	0.008	0	36.76	loop				17	0	Yes
59	VP4	59	D	F	-3.64911040404515	-1.02866	0.008	0	36.76	loop				17	0	Yes
59	VP4	59	D	G	-3.64911040404515	0.624692	0.008	0	36.76	loop				17	0	Yes
59	VP4	59	D	H	-3.64911040404515	0.722316	0.008	0	36.76	loop				17	0	Yes
59	VP4	59	D	I	-3.64911040404515	-1.06421	0.008	0	36.76	loop				17	0	Yes
59	VP4	59	D	K	-3.64911040404515	-0.305749	0.008	0	36.76	loop				17	0	Yes
59	VP4	59	D	L	-3.64911040404515	-0.866912	0.008	0	36.76	loop				17	0	Yes
59	VP4	59	D	M	-3.64911040404515	-1.21579	0.008	0	36.76	loop				17	0	Yes
59	VP4	59	D	N	-3.64911040404515	-0.0808931	0.008	0	36.76	loop				17	0	Yes
59	VP4	59	D	P	-3.64911040404515	2.51518	0.008	0	36.76	loop				17	0	Yes
59	VP4	59	D	Q	-3.64911040404515	-0.472756	0.008	0	36.76	loop				17	0	Yes
59	VP4	59	D	R	-3.64911040404515	-0.960842	0.008	0	36.76	loop				17	0	Yes
59	VP4	59	D	S	-3.64911040404515	-0.0486675	0.008	0	36.76	loop				17	0	Yes
59	VP4	59	D	T	-3.64911040404515	-0.148934	0.008	0	36.76	loop				17	0	Yes
59	VP4	59	D	V	-3.64911040404515	-0.349609	0.008	0	36.76	loop				17	0	Yes
59	VP4	59	D	W	-3.64911040404515	-0.167431	0.008	0	36.76	loop				17	0	Yes
59	VP4	59	D	Y	-3.64911040404515	-0.185541	0.008	0	36.76	loop				17	0	Yes
59	VP4	59	D	del	NA	NA	0.008	0	36.76	loop				17	0	Yes
60	VP4	60	I	A	-3.64911040404515	-0.211011	0.879	0	94.183	loop				19	0	NA
60	VP4	60	I	C	-0.512887606355037	0.0716296	0.879	0	94.183	loop				19	0	NA
60	VP4	60	I	D	-3.64911040404515	0.100584	0.879	0	94.183	loop				19	0	NA
60	VP4	60	I	E	-3.64911040404515	-0.0845527	0.879	0	94.183	loop				19	0	NA
60	VP4	60	I	F	0.161002316302349	-0.451439	0.879	0	94.183	loop				19	0	NA
60	VP4	60	I	G	-3.64911040404515	0.151751	0.879	0	94.183	loop				19	0	NA
60	VP4	60	I	H	-3.64911040404515	0.014434	0.879	0	94.183	loop				19	0	NA
60	VP4	60	I	I	0	NA	0.879	0	94.183	loop				19	0	NA
60	VP4	60	I	K	-3.64911040404515	-0.679966	0.879	0	94.183	loop				19	0	NA
60	VP4	60	I	L	-0.00288112636816651	-0.414218	0.879	0	94.183	loop				19	0	NA
60	VP4	60	I	M	NA	-0.360325	0.879	0	94.183	loop				19	0	NA
60	VP4	60	I	N	-3.64911040404515	0.0210667	0.879	0	94.183	loop				19	0	NA
60	VP4	60	I	P	-3.64911040404515	-1.13152	0.879	0	94.183	loop				19	0	NA
60	VP4	60	I	Q	-3.64911040404515	-0.12798	0.879	0	94.183	loop				19	0	NA
60	VP4	60	I	R	-3.64911040404515	-0.409487	0.879	0	94.183	loop				19	0	NA
60	VP4	60	I	S	-3.64911040404515	-0.0272127	0.879	0	94.183	loop				19	0	NA
60	VP4	60	I	T	-0.856614698536277	0.0309075	0.879	0	94.183	loop				19	0	NA
60	VP4	60	I	V	-3.64911040404515	0.127891	0.879	0	94.183	loop				19	0	NA
60	VP4	60	I	W	-3.64911040404515	-0.380652	0.879	0	94.183	loop				19	0	NA
60	VP4	60	I	Y	-3.64911040404515	-0.265791	0.879	0	94.183	loop				19	0	NA
60	VP4	60	I	del	NA	NA	0.879	0	94.183	loop				19	0	NA
61	VP4	61	M	A	-3.64911040404515	3.16962	0	0	17.575	loop				-13	0	Yes
61	VP4	61	M	C	-3.64911040404515	2.41924	0	0	17.575	loop				-13	0	Yes
61	VP4	61	M	D	-3.64911040404515	2.7244	0	0	17.575	loop				-13	0	Yes
61	VP4	61	M	E	-3.64911040404515	2.11558	0	0	17.575	loop				-13	0	Yes
61	VP4	61	M	F	-3.64911040404515	2.37324	0	0	17.575	loop				-13	0	Yes
61	VP4	61	M	G	-3.64911040404515	3.18932	0	0	17.575	loop				-13	0	Yes
61	VP4	61	M	H	-3.64911040404515	2.95016	0	0	17.575	loop				-13	0	Yes
61	VP4	61	M	I	NA	0.412417	0	0	17.575	loop				-13	0	Yes
61	VP4	61	M	K	-3.64911040404515	0.809757	0	0	17.575	loop				-13	0	Yes
61	VP4	61	M	L	0.341927621118965	0.293613	0	0	17.575	loop				-13	0	Yes
61	VP4	61	M	M	0	NA	0	0	17.575	loop				-13	0	Yes
61	VP4	61	M	N	-3.64911040404515	2.59313	0	0	17.575	loop				-13	0	Yes
61	VP4	61	M	P	-3.64911040404515	2.27343	0	0	17.575	loop				-13	0	Yes
61	VP4	61	M	Q	-3.64911040404515	2.06352	0	0	17.575	loop				-13	0	Yes
61	VP4	61	M	R	-3.64911040404515	2.01712	0	0	17.575	loop				-13	0	Yes
61	VP4	61	M	S	-3.64911040404515	3.14838	0	0	17.575	loop				-13	0	Yes
61	VP4	61	M	T	-3.64911040404515	2.72543	0	0	17.575	loop				-13	0	Yes
61	VP4	61	M	V	-3.64911040404515	1.50773	0	0	17.575	loop				-13	0	Yes
61	VP4	61	M	W	-3.64911040404515	4.26423	0	0	17.575	loop				-13	0	Yes
61	VP4	61	M	Y	-3.64911040404515	2.20665	0	0	17.575	loop				-13	0	Yes
61	VP4	61	M	del	NA	NA	0	0	17.575	loop				-13	0	Yes
62	VP4	62	I	A	-0.735071243241057	0.727834	0.514	0	59.507	loop				15	0	Yes
62	VP4	62	I	C	-3.64911040404515	0.66554	0.514	0	59.507	loop				15	0	Yes
62	VP4	62	I	D	-3.64911040404515	0.714834	0.514	0	59.507	loop				15	0	Yes
62	VP4	62	I	E	-3.64911040404515	0.716874	0.514	0	59.507	loop				15	0	Yes
62	VP4	62	I	F	-3.64911040404515	0.15752	0.514	0	59.507	loop				15	0	Yes
62	VP4	62	I	G	-3.64911040404515	1.20673	0.514	0	59.507	loop				15	0	Yes
62	VP4	62	I	H	-0.594417747507346	0.645214	0.514	0	59.507	loop				15	0	Yes
62	VP4	62	I	I	0	NA	0.514	0	59.507	loop				15	0	Yes
62	VP4	62	I	K	-3.64911040404515	0.0062477	0.514	0	59.507	loop				15	0	Yes
62	VP4	62	I	L	-0.526775676595408	0.101283	0.514	0	59.507	loop				15	0	Yes
62	VP4	62	I	M	NA	0.304965	0.514	0	59.507	loop				15	0	Yes
62	VP4	62	I	N	-3.64911040404515	0.597041	0.514	0	59.507	loop				15	0	Yes
62	VP4	62	I	P	-3.64911040404515	0.124551	0.514	0	59.507	loop				15	0	Yes
62	VP4	62	I	Q	-0.306295220166047	0.483159	0.514	0	59.507	loop				15	0	Yes
62	VP4	62	I	R	-0.911510558515158	-0.202251	0.514	0	59.507	loop				15	0	Yes
62	VP4	62	I	S	-0.746431003300278	1.17613	0.514	0	59.507	loop				15	0	Yes
62	VP4	62	I	T	-0.60295013308139	0.625407	0.514	0	59.507	loop				15	0	Yes
62	VP4	62	I	V	-0.225574941491802	0.494279	0.514	0	59.507	loop				15	0	Yes
62	VP4	62	I	W	-3.64911040404515	0.490275	0.514	0	59.507	loop				15	0	Yes
62	VP4	62	I	Y	-0.317210412776038	0.108473	0.514	0	59.507	loop				15	0	Yes
62	VP4	62	I	del	NA	NA	0.514	0	59.507	loop				15	0	Yes
63	VP4	63	K	A	-3.64911040404515	1.60437	0	0	38.731	loop				-17	0	Yes
63	VP4	63	K	C	-3.64911040404515	2.68128	0	0	38.731	loop				-17	0	Yes
63	VP4	63	K	D	-3.64911040404515	3.05334	0	0	38.731	loop				-17	0	Yes
63	VP4	63	K	E	-3.64911040404515	3.47079	0	0	38.731	loop				-17	0	Yes
63	VP4	63	K	F	NA	2.17656	0	0	38.731	loop				-17	0	Yes
63	VP4	63	K	G	-3.64911040404515	2.98456	0	0	38.731	loop				-17	0	Yes
63	VP4	63	K	H	-3.64911040404515	2.83589	0	0	38.731	loop				-17	0	Yes
63	VP4	63	K	I	-3.64911040404515	2.32641	0	0	38.731	loop				-17	0	Yes
63	VP4	63	K	K	0	NA	0	0	38.731	loop				-17	0	Yes
63	VP4	63	K	L	-3.64911040404515	1.28262	0	0	38.731	loop				-17	0	Yes
63	VP4	63	K	M	-3.64911040404515	1.26233	0	0	38.731	loop				-17	0	Yes
63	VP4	63	K	N	NA	2.57964	0	0	38.731	loop				-17	0	Yes
63	VP4	63	K	P	-3.64911040404515	1.05218	0	0	38.731	loop				-17	0	Yes
63	VP4	63	K	Q	NA	3.16862	0	0	38.731	loop				-17	0	Yes
63	VP4	63	K	R	-3.64911040404515	0.60545	0	0	38.731	loop				-17	0	Yes
63	VP4	63	K	S	-3.64911040404515	3.08118	0	0	38.731	loop				-17	0	Yes
63	VP4	63	K	T	-3.64911040404515	2.63347	0	0	38.731	loop				-17	0	Yes
63	VP4	63	K	V	-3.64911040404515	2.61188	0	0	38.731	loop				-17	0	Yes
63	VP4	63	K	W	-3.64911040404515	2.8708	0	0	38.731	loop				-17	0	Yes
63	VP4	63	K	Y	-3.64911040404515	2.53568	0	0	38.731	loop				-17	0	Yes
63	VP4	63	K	del	NA	NA	0	0	38.731	loop				-17	0	Yes
64	VP4	64	S	A	-3.64911040404515	-0.924293	0.523	0.076	34.018	loop				19	0	Yes
64	VP4	64	S	C	-3.64911040404515	-0.357061	0.523	0.076	34.018	loop				19	0	Yes
64	VP4	64	S	D	-3.64911040404515	0.747214	0.523	0.076	34.018	loop				19	0	Yes
64	VP4	64	S	E	-3.64911040404515	-0.81593	0.523	0.076	34.018	loop				19	0	Yes
64	VP4	64	S	F	-3.64911040404515	-1.28988	0.523	0.076	34.018	loop				19	0	Yes
64	VP4	64	S	G	-3.64911040404515	0.244402	0.523	0.076	34.018	loop				19	0	Yes
64	VP4	64	S	H	-3.64911040404515	-0.0860931	0.523	0.076	34.018	loop				19	0	Yes
64	VP4	64	S	I	-3.64911040404515	-1.48291	0.523	0.076	34.018	loop				19	0	Yes
64	VP4	64	S	K	-3.64911040404515	-1.69342	0.523	0.076	34.018	loop				19	0	Yes
64	VP4	64	S	L	-3.64911040404515	-1.58851	0.523	0.076	34.018	loop				19	0	Yes
64	VP4	64	S	M	-3.64911040404515	-1.40552	0.523	0.076	34.018	loop				19	0	Yes
64	VP4	64	S	N	-3.64911040404515	-0.104191	0.523	0.076	34.018	loop				19	0	Yes
64	VP4	64	S	P	-1.68552795123803	-2.38898	0.523	0.076	34.018	loop				19	0	Yes
64	VP4	64	S	Q	-3.64911040404515	-1.00784	0.523	0.076	34.018	loop				19	0	Yes
64	VP4	64	S	R	-3.64911040404515	-1.3661	0.523	0.076	34.018	loop				19	0	Yes
64	VP4	64	S	S	0	NA	0.523	0.076	34.018	loop				19	0	Yes
64	VP4	64	S	T	-0.152054856296628	0.126239	0.523	0.076	34.018	loop				19	0	Yes
64	VP4	64	S	V	-3.64911040404515	-0.811851	0.523	0.076	34.018	loop				19	0	Yes
64	VP4	64	S	W	-3.64911040404515	-0.822056	0.523	0.076	34.018	loop				19	0	Yes
64	VP4	64	S	Y	-3.64911040404515	-1.15342	0.523	0.076	34.018	loop				19	0	Yes
64	VP4	64	S	del	NA	NA	0.523	0.076	34.018	loop				19	0	Yes
65	VP4	65	L	A	-0.846436727506651	1.22629	0.67	0	49.418	loop				-1	0	NA
65	VP4	65	L	C	0.0455659624020965	1.43107	0.67	0	49.418	loop				-1	0	NA
65	VP4	65	L	D	-0.698415091254939	1.47024	0.67	0	49.418	loop				-1	0	NA
65	VP4	65	L	E	-0.497854852514913	0.980956	0.67	0	49.418	loop				-1	0	NA
65	VP4	65	L	F	-3.64911040404515	0.20392	0.67	0	49.418	loop				-1	0	NA
65	VP4	65	L	G	-1.04869753201042	1.32074	0.67	0	49.418	loop				-1	0	NA
65	VP4	65	L	H	-0.79829993783119	1.03837	0.67	0	49.418	loop				-1	0	NA
65	VP4	65	L	I	-3.64911040404515	1.5652	0.67	0	49.418	loop				-1	0	NA
65	VP4	65	L	K	-3.64911040404515	0.14675	0.67	0	49.418	loop				-1	0	NA
65	VP4	65	L	L	0	NA	0.67	0	49.418	loop				-1	0	NA
65	VP4	65	L	M	0.438928557305735	0.444944	0.67	0	49.418	loop				-1	0	NA
65	VP4	65	L	N	-3.64911040404515	1.02164	0.67	0	49.418	loop				-1	0	NA
65	VP4	65	L	P	-3.64911040404515	3.66682	0.67	0	49.418	loop				-1	0	NA
65	VP4	65	L	Q	-0.427238576021291	0.499212	0.67	0	49.418	loop				-1	0	NA
65	VP4	65	L	R	-1.32461981144148	0.19355	0.67	0	49.418	loop				-1	0	NA
65	VP4	65	L	S	-0.835963875569448	0.977118	0.67	0	49.418	loop				-1	0	NA
65	VP4	65	L	T	-0.967073586735271	1.16497	0.67	0	49.418	loop				-1	0	NA
65	VP4	65	L	V	-1.03377977932144	1.61741	0.67	0	49.418	loop				-1	0	NA
65	VP4	65	L	W	-3.64911040404515	0.575935	0.67	0	49.418	loop				-1	0	NA
65	VP4	65	L	Y	-0.209863548622627	0.27029	0.67	0	49.418	loop				-1	0	NA
65	VP4	65	L	del	NA	NA	0.67	0	49.418	loop				-1	0	NA
66	VP4	66	P	A	-0.801797673105563	1.17411	0	0	42.186	loop				-15	0	Yes
66	VP4	66	P	C	-3.64911040404515	1.73382	0	0	42.186	loop				-15	0	Yes
66	VP4	66	P	D	-3.64911040404515	3.91977	0	0	42.186	loop				-15	0	Yes
66	VP4	66	P	E	-3.64911040404515	1.82028	0	0	42.186	loop				-15	0	Yes
66	VP4	66	P	F	-3.64911040404515	2.12243	0	0	42.186	loop				-15	0	Yes
66	VP4	66	P	G	-3.64911040404515	2.06395	0	0	42.186	loop				-15	0	Yes
66	VP4	66	P	H	-3.64911040404515	2.6394	0	0	42.186	loop				-15	0	Yes
66	VP4	66	P	I	-3.64911040404515	1.11466	0	0	42.186	loop				-15	0	Yes
66	VP4	66	P	K	-3.64911040404515	0.856416	0	0	42.186	loop				-15	0	Yes
66	VP4	66	P	L	-3.64911040404515	1.14272	0	0	42.186	loop				-15	0	Yes
66	VP4	66	P	M	-3.64911040404515	0.864096	0	0	42.186	loop				-15	0	Yes
66	VP4	66	P	N	-3.64911040404515	2.61521	0	0	42.186	loop				-15	0	Yes
66	VP4	66	P	P	0	NA	0	0	42.186	loop				-15	0	Yes
66	VP4	66	P	Q	-3.64911040404515	1.743	0	0	42.186	loop				-15	0	Yes
66	VP4	66	P	R	-3.64911040404515	1.20223	0	0	42.186	loop				-15	0	Yes
66	VP4	66	P	S	-3.64911040404515	2.40729	0	0	42.186	loop				-15	0	Yes
66	VP4	66	P	T	-3.64911040404515	1.84799	0	0	42.186	loop				-15	0	Yes
66	VP4	66	P	V	-3.64911040404515	1.29288	0	0	42.186	loop				-15	0	Yes
66	VP4	66	P	W	-3.64911040404515	2.02171	0	0	42.186	loop				-15	0	Yes
66	VP4	66	P	Y	NA	4.25909	0	0	42.186	loop				-15	0	Yes
66	VP4	66	P	del	NA	NA	0	0	42.186	loop				-15	0	Yes
67	VP4	67	A	A	0	NA	0.008	0	17.1	loop				-13	0	Yes
67	VP4	67	A	C	-3.64911040404515	0.587361	0.008	0	17.1	loop				-13	0	Yes
67	VP4	67	A	D	-3.64911040404515	2.58231	0.008	0	17.1	loop				-13	0	Yes
67	VP4	67	A	E	-3.64911040404515	4.70565	0.008	0	17.1	loop				-13	0	Yes
67	VP4	67	A	F	-3.64911040404515	1.00415	0.008	0	17.1	loop				-13	0	Yes
67	VP4	67	A	G	-3.64911040404515	1.68905	0.008	0	17.1	loop				-13	0	Yes
67	VP4	67	A	H	-3.64911040404515	7.9171	0.008	0	17.1	loop				-13	0	Yes
67	VP4	67	A	I	-3.64911040404515	2.2262	0.008	0	17.1	loop				-13	0	Yes
67	VP4	67	A	K	-3.64911040404515	2.55693	0.008	0	17.1	loop				-13	0	Yes
67	VP4	67	A	L	-3.64911040404515	1.66605	0.008	0	17.1	loop				-13	0	Yes
67	VP4	67	A	M	-3.64911040404515	2.18295	0.008	0	17.1	loop				-13	0	Yes
67	VP4	67	A	N	-3.64911040404515	3.18067	0.008	0	17.1	loop				-13	0	Yes
67	VP4	67	A	P	-3.64911040404515	-1.36003	0.008	0	17.1	loop				-13	0	Yes
67	VP4	67	A	Q	-3.64911040404515	4.14428	0.008	0	17.1	loop				-13	0	Yes
67	VP4	67	A	R	-3.64911040404515	2.99247	0.008	0	17.1	loop				-13	0	Yes
67	VP4	67	A	S	-3.64911040404515	0.578882	0.008	0	17.1	loop				-13	0	Yes
67	VP4	67	A	T	-0.923418453768511	1.32497	0.008	0	17.1	loop				-13	0	Yes
67	VP4	67	A	V	-3.64911040404515	1.41879	0.008	0	17.1	loop				-13	0	Yes
67	VP4	67	A	W	-3.64911040404515	1.9915	0.008	0	17.1	loop				-13	0	Yes
67	VP4	67	A	Y	-3.64911040404515	2.5915	0.008	0	17.1	loop				-13	0	Yes
67	VP4	67	A	del	NA	NA	0.008	0	17.1	loop				-13	0	Yes
68	VP4	68	L	A	-3.64911040404515	2.07267	0.008	0	1.7137	loop				-9	0	Yes
68	VP4	68	L	C	-3.64911040404515	1.84708	0.008	0	1.7137	loop				-9	0	Yes
68	VP4	68	L	D	-3.64911040404515	3.50702	0.008	0	1.7137	loop				-9	0	Yes
68	VP4	68	L	E	-3.64911040404515	2.89229	0.008	0	1.7137	loop				-9	0	Yes
68	VP4	68	L	F	-3.64911040404515	0.760423	0.008	0	1.7137	loop				-9	0	Yes
68	VP4	68	L	G	-3.64911040404515	3.31971	0.008	0	1.7137	loop				-9	0	Yes
68	VP4	68	L	H	-3.64911040404515	2.27178	0.008	0	1.7137	loop				-9	0	Yes
68	VP4	68	L	I	-3.64911040404515	0.329182	0.008	0	1.7137	loop				-9	0	Yes
68	VP4	68	L	K	-3.64911040404515	0.572514	0.008	0	1.7137	loop				-9	0	Yes
68	VP4	68	L	L	0	NA	0.008	0	1.7137	loop				-9	0	Yes
68	VP4	68	L	M	-3.64911040404515	-0.199698	0.008	0	1.7137	loop				-9	0	Yes
68	VP4	68	L	N	-3.64911040404515	2.72058	0.008	0	1.7137	loop				-9	0	Yes
68	VP4	68	L	P	-3.64911040404515	3.76756	0.008	0	1.7137	loop				-9	0	Yes
68	VP4	68	L	Q	-3.64911040404515	1.72739	0.008	0	1.7137	loop				-9	0	Yes
68	VP4	68	L	R	-3.64911040404515	2.69922	0.008	0	1.7137	loop				-9	0	Yes
68	VP4	68	L	S	-3.64911040404515	2.64644	0.008	0	1.7137	loop				-9	0	Yes
68	VP4	68	L	T	-3.64911040404515	1.65837	0.008	0	1.7137	loop				-9	0	Yes
68	VP4	68	L	V	-3.64911040404515	0.374842	0.008	0	1.7137	loop				-9	0	Yes
68	VP4	68	L	W	-3.64911040404515	3.70653	0.008	0	1.7137	loop				-9	0	Yes
68	VP4	68	L	Y	-3.64911040404515	3.41917	0.008	0	1.7137	loop				-9	0	Yes
68	VP4	68	L	del	NA	NA	0.008	0	1.7137	loop				-9	0	Yes
69	VP4	69	N	A	-0.75228992882663	0.159785	0	0	68.61	loop				19	0	Yes
69	VP4	69	N	C	-0.892596629465532	0.127023	0	0	68.61	loop				19	0	Yes
69	VP4	69	N	D	-3.64911040404515	0.205219	0	0	68.61	loop				19	0	Yes
69	VP4	69	N	E	-3.64911040404515	0.078676	0	0	68.61	loop				19	0	Yes
69	VP4	69	N	F	-3.64911040404515	0.0645735	0	0	68.61	loop				19	0	Yes
69	VP4	69	N	G	-3.64911040404515	-0.391776	0	0	68.61	loop				19	0	Yes
69	VP4	69	N	H	-3.64911040404515	0.191956	0	0	68.61	loop				19	0	Yes
69	VP4	69	N	I	-3.64911040404515	-0.0651821	0	0	68.61	loop				19	0	Yes
69	VP4	69	N	K	NA	-0.580085	0	0	68.61	loop				19	0	Yes
69	VP4	69	N	L	-3.64911040404515	-0.332181	0	0	68.61	loop				19	0	Yes
69	VP4	69	N	M	-3.64911040404515	-1.0315	0	0	68.61	loop				19	0	Yes
69	VP4	69	N	N	0	NA	0	0	68.61	loop				19	0	Yes
69	VP4	69	N	P	-3.64911040404515	-1.36189	0	0	68.61	loop				19	0	Yes
69	VP4	69	N	Q	-0.585270891075608	-0.601127	0	0	68.61	loop				19	0	Yes
69	VP4	69	N	R	-3.64911040404515	-0.678634	0	0	68.61	loop				19	0	Yes
69	VP4	69	N	S	-1.29760869872457	-0.227254	0	0	68.61	loop				19	0	Yes
69	VP4	69	N	T	-3.64911040404515	0.272038	0	0	68.61	loop				19	0	Yes
69	VP4	69	N	V	-3.64911040404515	0.42662	0	0	68.61	loop				19	0	Yes
69	VP4	69	N	W	-3.64911040404515	-0.0306402	0	0	68.61	loop				19	0	Yes
69	VP4	69	N	Y	-3.64911040404515	0.168396	0	0	68.61	loop				19	0	Yes
69	VP4	69	N	del	NA	NA	0	0	68.61	loop				19	0	Yes
70	VP2	1	S	A	-3.64911040404515	NA	0	0	NA	loop				NA	NA	Yes
70	VP2	1	S	C	NA	NA	0	0	NA	loop				NA	NA	Yes
70	VP2	1	S	D	-3.64911040404515	NA	0	0	NA	loop				NA	NA	Yes
70	VP2	1	S	E	-3.64911040404515	NA	0	0	NA	loop				NA	NA	Yes
70	VP2	1	S	F	-3.64911040404515	NA	0	0	NA	loop				NA	NA	Yes
70	VP2	1	S	G	-3.64911040404515	NA	0	0	NA	loop				NA	NA	Yes
70	VP2	1	S	H	-3.64911040404515	NA	0	0	NA	loop				NA	NA	Yes
70	VP2	1	S	I	-3.64911040404515	NA	0	0	NA	loop				NA	NA	Yes
70	VP2	1	S	K	-3.64911040404515	NA	0	0	NA	loop				NA	NA	Yes
70	VP2	1	S	L	-3.64911040404515	NA	0	0	NA	loop				NA	NA	Yes
70	VP2	1	S	M	-3.64911040404515	NA	0	0	NA	loop				NA	NA	Yes
70	VP2	1	S	N	-3.64911040404515	NA	0	0	NA	loop				NA	NA	Yes
70	VP2	1	S	P	-3.64911040404515	NA	0	0	NA	loop				NA	NA	Yes
70	VP2	1	S	Q	-3.64911040404515	NA	0	0	NA	loop				NA	NA	Yes
70	VP2	1	S	R	-3.64911040404515	NA	0	0	NA	loop				NA	NA	Yes
70	VP2	1	S	S	0	NA	0	0	NA	loop				NA	NA	Yes
70	VP2	1	S	T	-3.64911040404515	NA	0	0	NA	loop				NA	NA	Yes
70	VP2	1	S	V	-3.64911040404515	NA	0	0	NA	loop				NA	NA	Yes
70	VP2	1	S	W	NA	NA	0	0	NA	loop				NA	NA	Yes
70	VP2	1	S	Y	-3.64911040404515	NA	0	0	NA	loop				NA	NA	Yes
70	VP2	1	S	del	NA	NA	0	0	NA	loop				NA	NA	Yes
71	VP2	2	P	A	-3.64911040404515	NA	0	0	NA	loop				NA	NA	Yes
71	VP2	2	P	C	-3.64911040404515	NA	0	0	NA	loop				NA	NA	Yes
71	VP2	2	P	D	-3.64911040404515	NA	0	0	NA	loop				NA	NA	Yes
71	VP2	2	P	E	-3.64911040404515	NA	0	0	NA	loop				NA	NA	Yes
71	VP2	2	P	F	-3.64911040404515	NA	0	0	NA	loop				NA	NA	Yes
71	VP2	2	P	G	-3.64911040404515	NA	0	0	NA	loop				NA	NA	Yes
71	VP2	2	P	H	-3.64911040404515	NA	0	0	NA	loop				NA	NA	Yes
71	VP2	2	P	I	-3.64911040404515	NA	0	0	NA	loop				NA	NA	Yes
71	VP2	2	P	K	-3.64911040404515	NA	0	0	NA	loop				NA	NA	Yes
71	VP2	2	P	L	-3.64911040404515	NA	0	0	NA	loop				NA	NA	Yes
71	VP2	2	P	M	-3.64911040404515	NA	0	0	NA	loop				NA	NA	Yes
71	VP2	2	P	N	-3.64911040404515	NA	0	0	NA	loop				NA	NA	Yes
71	VP2	2	P	P	0	NA	0	0	NA	loop				NA	NA	Yes
71	VP2	2	P	Q	-3.64911040404515	NA	0	0	NA	loop				NA	NA	Yes
71	VP2	2	P	R	-3.64911040404515	NA	0	0	NA	loop				NA	NA	Yes
71	VP2	2	P	S	-3.64911040404515	NA	0	0	NA	loop				NA	NA	Yes
71	VP2	2	P	T	-3.64911040404515	NA	0	0	NA	loop				NA	NA	Yes
71	VP2	2	P	V	-3.64911040404515	NA	0	0	NA	loop				NA	NA	Yes
71	VP2	2	P	W	-3.64911040404515	NA	0	0	NA	loop				NA	NA	Yes
71	VP2	2	P	Y	-3.64911040404515	NA	0	0	NA	loop				NA	NA	Yes
71	VP2	2	P	del	NA	NA	0	0	NA	loop				NA	NA	Yes
72	VP2	3	T	A	-3.64911040404515	NA	0.689	0	NA	loop				NA	NA	NA
72	VP2	3	T	C	-3.64911040404515	NA	0.689	0	NA	loop				NA	NA	NA
72	VP2	3	T	D	-3.64911040404515	NA	0.689	0	NA	loop				NA	NA	NA
72	VP2	3	T	E	-3.64911040404515	NA	0.689	0	NA	loop				NA	NA	NA
72	VP2	3	T	F	-3.64911040404515	NA	0.689	0	NA	loop				NA	NA	NA
72	VP2	3	T	G	-3.64911040404515	NA	0.689	0	NA	loop				NA	NA	NA
72	VP2	3	T	H	-3.64911040404515	NA	0.689	0	NA	loop				NA	NA	NA
72	VP2	3	T	I	-3.64911040404515	NA	0.689	0	NA	loop				NA	NA	NA
72	VP2	3	T	K	-0.398189713223019	NA	0.689	0	NA	loop				NA	NA	NA
72	VP2	3	T	L	-3.64911040404515	NA	0.689	0	NA	loop				NA	NA	NA
72	VP2	3	T	M	-3.64911040404515	NA	0.689	0	NA	loop				NA	NA	NA
72	VP2	3	T	N	0.462944659370255	NA	0.689	0	NA	loop				NA	NA	NA
72	VP2	3	T	P	-3.64911040404515	NA	0.689	0	NA	loop				NA	NA	NA
72	VP2	3	T	Q	-3.64911040404515	NA	0.689	0	NA	loop				NA	NA	NA
72	VP2	3	T	R	-3.64911040404515	NA	0.689	0	NA	loop				NA	NA	NA
72	VP2	3	T	S	-1.21416514761348	NA	0.689	0	NA	loop				NA	NA	NA
72	VP2	3	T	T	0	NA	0.689	0	NA	loop				NA	NA	NA
72	VP2	3	T	V	-3.64911040404515	NA	0.689	0	NA	loop				NA	NA	NA
72	VP2	3	T	W	-3.64911040404515	NA	0.689	0	NA	loop				NA	NA	NA
72	VP2	3	T	Y	-3.64911040404515	NA	0.689	0	NA	loop				NA	NA	NA
72	VP2	3	T	del	NA	NA	0.689	0	NA	loop				NA	NA	NA
73	VP2	4	V	A	-3.64911040404515	NA	0.688	0	NA	loop				NA	NA	NA
73	VP2	4	V	C	-3.64911040404515	NA	0.688	0	NA	loop				NA	NA	NA
73	VP2	4	V	D	-3.64911040404515	NA	0.688	0	NA	loop				NA	NA	NA
73	VP2	4	V	E	NA	NA	0.688	0	NA	loop				NA	NA	NA
73	VP2	4	V	F	-3.64911040404515	NA	0.688	0	NA	loop				NA	NA	NA
73	VP2	4	V	G	-3.64911040404515	NA	0.688	0	NA	loop				NA	NA	NA
73	VP2	4	V	H	NA	NA	0.688	0	NA	loop				NA	NA	NA
73	VP2	4	V	I	-3.64911040404515	NA	0.688	0	NA	loop				NA	NA	NA
73	VP2	4	V	K	-3.64911040404515	NA	0.688	0	NA	loop				NA	NA	NA
73	VP2	4	V	L	-3.64911040404515	NA	0.688	0	NA	loop				NA	NA	NA
73	VP2	4	V	M	NA	NA	0.688	0	NA	loop				NA	NA	NA
73	VP2	4	V	N	-3.64911040404515	NA	0.688	0	NA	loop				NA	NA	NA
73	VP2	4	V	P	-3.64911040404515	NA	0.688	0	NA	loop				NA	NA	NA
73	VP2	4	V	Q	-3.64911040404515	NA	0.688	0	NA	loop				NA	NA	NA
73	VP2	4	V	R	-3.64911040404515	NA	0.688	0	NA	loop				NA	NA	NA
73	VP2	4	V	S	-3.64911040404515	NA	0.688	0	NA	loop				NA	NA	NA
73	VP2	4	V	T	-3.64911040404515	NA	0.688	0	NA	loop				NA	NA	NA
73	VP2	4	V	V	0	NA	0.688	0	NA	loop				NA	NA	NA
73	VP2	4	V	W	NA	NA	0.688	0	NA	loop				NA	NA	NA
73	VP2	4	V	Y	NA	NA	0.688	0	NA	loop				NA	NA	NA
73	VP2	4	V	del	NA	NA	0.688	0	NA	loop				NA	NA	NA
74	VP2	5	E	A	-3.64911040404515	NA	0	0	NA	loop				NA	NA	NA
74	VP2	5	E	C	-3.64911040404515	NA	0	0	NA	loop				NA	NA	NA
74	VP2	5	E	D	NA	NA	0	0	NA	loop				NA	NA	NA
74	VP2	5	E	E	0	NA	0	0	NA	loop				NA	NA	NA
74	VP2	5	E	F	-3.64911040404515	NA	0	0	NA	loop				NA	NA	NA
74	VP2	5	E	G	-3.64911040404515	NA	0	0	NA	loop				NA	NA	NA
74	VP2	5	E	H	-3.64911040404515	NA	0	0	NA	loop				NA	NA	NA
74	VP2	5	E	I	-3.64911040404515	NA	0	0	NA	loop				NA	NA	NA
74	VP2	5	E	K	-3.64911040404515	NA	0	0	NA	loop				NA	NA	NA
74	VP2	5	E	L	-3.64911040404515	NA	0	0	NA	loop				NA	NA	NA
74	VP2	5	E	M	NA	NA	0	0	NA	loop				NA	NA	NA
74	VP2	5	E	N	-3.64911040404515	NA	0	0	NA	loop				NA	NA	NA
74	VP2	5	E	P	-3.64911040404515	NA	0	0	NA	loop				NA	NA	NA
74	VP2	5	E	Q	-3.64911040404515	NA	0	0	NA	loop				NA	NA	NA
74	VP2	5	E	R	-3.64911040404515	NA	0	0	NA	loop				NA	NA	NA
74	VP2	5	E	S	-3.64911040404515	NA	0	0	NA	loop				NA	NA	NA
74	VP2	5	E	T	-3.64911040404515	NA	0	0	NA	loop				NA	NA	NA
74	VP2	5	E	V	-3.64911040404515	NA	0	0	NA	loop				NA	NA	NA
74	VP2	5	E	W	-3.64911040404515	NA	0	0	NA	loop				NA	NA	NA
74	VP2	5	E	Y	-3.64911040404515	NA	0	0	NA	loop				NA	NA	NA
74	VP2	5	E	del	NA	NA	0	0	NA	loop				NA	NA	NA
75	VP2	6	E	A	-0.847024208325666	NA	0.008	0	NA	loop				NA	NA	NA
75	VP2	6	E	C	-3.64911040404515	NA	0.008	0	NA	loop				NA	NA	NA
75	VP2	6	E	D	NA	NA	0.008	0	NA	loop				NA	NA	NA
75	VP2	6	E	E	0	NA	0.008	0	NA	loop				NA	NA	NA
75	VP2	6	E	F	-3.64911040404515	NA	0.008	0	NA	loop				NA	NA	NA
75	VP2	6	E	G	-3.64911040404515	NA	0.008	0	NA	loop				NA	NA	NA
75	VP2	6	E	H	-3.64911040404515	NA	0.008	0	NA	loop				NA	NA	NA
75	VP2	6	E	I	-3.64911040404515	NA	0.008	0	NA	loop				NA	NA	NA
75	VP2	6	E	K	-3.64911040404515	NA	0.008	0	NA	loop				NA	NA	NA
75	VP2	6	E	L	-3.64911040404515	NA	0.008	0	NA	loop				NA	NA	NA
75	VP2	6	E	M	-3.64911040404515	NA	0.008	0	NA	loop				NA	NA	NA
75	VP2	6	E	N	-3.64911040404515	NA	0.008	0	NA	loop				NA	NA	NA
75	VP2	6	E	P	-3.64911040404515	NA	0.008	0	NA	loop				NA	NA	NA
75	VP2	6	E	Q	-3.64911040404515	NA	0.008	0	NA	loop				NA	NA	NA
75	VP2	6	E	R	-3.64911040404515	NA	0.008	0	NA	loop				NA	NA	NA
75	VP2	6	E	S	-1.44871660279727	NA	0.008	0	NA	loop				NA	NA	NA
75	VP2	6	E	T	-3.64911040404515	NA	0.008	0	NA	loop				NA	NA	NA
75	VP2	6	E	V	-3.64911040404515	NA	0.008	0	NA	loop				NA	NA	NA
75	VP2	6	E	W	-3.64911040404515	NA	0.008	0	NA	loop				NA	NA	NA
75	VP2	6	E	Y	-3.64911040404515	NA	0.008	0	NA	loop				NA	NA	NA
75	VP2	6	E	del	NA	NA	0.008	0	NA	loop				NA	NA	NA
76	VP2	7	C	A	-1.13245876529349	NA	0.008	0	NA	loop				NA	NA	NA
76	VP2	7	C	C	0	NA	0.008	0	NA	loop				NA	NA	NA
76	VP2	7	C	D	-3.64911040404515	NA	0.008	0	NA	loop				NA	NA	NA
76	VP2	7	C	E	-3.64911040404515	NA	0.008	0	NA	loop				NA	NA	NA
76	VP2	7	C	F	-3.64911040404515	NA	0.008	0	NA	loop				NA	NA	NA
76	VP2	7	C	G	-3.64911040404515	NA	0.008	0	NA	loop				NA	NA	NA
76	VP2	7	C	H	-3.64911040404515	NA	0.008	0	NA	loop				NA	NA	NA
76	VP2	7	C	I	-3.64911040404515	NA	0.008	0	NA	loop				NA	NA	NA
76	VP2	7	C	K	-3.64911040404515	NA	0.008	0	NA	loop				NA	NA	NA
76	VP2	7	C	L	-1.08296671376719	NA	0.008	0	NA	loop				NA	NA	NA
76	VP2	7	C	M	-0.00607186683911909	NA	0.008	0	NA	loop				NA	NA	NA
76	VP2	7	C	N	-3.64911040404515	NA	0.008	0	NA	loop				NA	NA	NA
76	VP2	7	C	P	-3.64911040404515	NA	0.008	0	NA	loop				NA	NA	NA
76	VP2	7	C	Q	-3.64911040404515	NA	0.008	0	NA	loop				NA	NA	NA
76	VP2	7	C	R	-3.64911040404515	NA	0.008	0	NA	loop				NA	NA	NA
76	VP2	7	C	S	-3.64911040404515	NA	0.008	0	NA	loop				NA	NA	NA
76	VP2	7	C	T	-1.29745474114058	NA	0.008	0	NA	loop				NA	NA	NA
76	VP2	7	C	V	-3.64911040404515	NA	0.008	0	NA	loop				NA	NA	NA
76	VP2	7	C	W	NA	NA	0.008	0	NA	loop				NA	NA	NA
76	VP2	7	C	Y	-3.64911040404515	NA	0.008	0	NA	loop				NA	NA	NA
76	VP2	7	C	del	NA	NA	0.008	0	NA	loop				NA	NA	NA
77	VP2	8	G	A	-3.64911040404515	0.0370287	0	0	174.43	loop				19	0	NA
77	VP2	8	G	C	-3.64911040404515	0.0634205	0	0	174.43	loop				19	0	NA
77	VP2	8	G	D	-3.64911040404515	0.135484	0	0	174.43	loop				19	0	NA
77	VP2	8	G	E	-3.64911040404515	0.101029	0	0	174.43	loop				19	0	NA
77	VP2	8	G	F	-3.64911040404515	0.320143	0	0	174.43	loop				19	0	NA
77	VP2	8	G	G	0	NA	0	0	174.43	loop				19	0	NA
77	VP2	8	G	H	-3.64911040404515	0.112203	0	0	174.43	loop				19	0	NA
77	VP2	8	G	I	-3.64911040404515	0.143565	0	0	174.43	loop				19	0	NA
77	VP2	8	G	K	-3.64911040404515	0.00686249	0	0	174.43	loop				19	0	NA
77	VP2	8	G	L	-3.64911040404515	0.0680477	0	0	174.43	loop				19	0	NA
77	VP2	8	G	M	-3.64911040404515	0.0634205	0	0	174.43	loop				19	0	NA
77	VP2	8	G	N	-3.64911040404515	0.154557	0	0	174.43	loop				19	0	NA
77	VP2	8	G	P	-3.64911040404515	0.0239555	0	0	174.43	loop				19	0	NA
77	VP2	8	G	Q	-3.64911040404515	0.0634205	0	0	174.43	loop				19	0	NA
77	VP2	8	G	R	-3.64911040404515	-0.0649543	0	0	174.43	loop				19	0	NA
77	VP2	8	G	S	-3.64911040404515	0.0634205	0	0	174.43	loop				19	0	NA
77	VP2	8	G	T	-3.64911040404515	0.107656	0	0	174.43	loop				19	0	NA
77	VP2	8	G	V	-3.64911040404515	0.118388	0	0	174.43	loop				19	0	NA
77	VP2	8	G	W	-3.64911040404515	0.0634205	0	0	174.43	loop				19	0	NA
77	VP2	8	G	Y	-3.64911040404515	0.357723	0	0	174.43	loop				19	0	NA
77	VP2	8	G	del	NA	NA	0	0	174.43	loop				19	0	NA
78	VP2	9	Y	A	-3.64911040404515	1.02846	0.289	0	74.985	loop				13	0	Yes
78	VP2	9	Y	C	-3.64911040404515	0.508721	0.289	0	74.985	loop				13	0	Yes
78	VP2	9	Y	D	-3.64911040404515	0.581497	0.289	0	74.985	loop				13	0	Yes
78	VP2	9	Y	E	-3.64911040404515	0.438817	0.289	0	74.985	loop				13	0	Yes
78	VP2	9	Y	F	0.932522531097773	0.487243	0.289	0	74.985	loop				13	0	Yes
78	VP2	9	Y	G	-3.64911040404515	1.16495	0.289	0	74.985	loop				13	0	Yes
78	VP2	9	Y	H	-3.64911040404515	0.573126	0.289	0	74.985	loop				13	0	Yes
78	VP2	9	Y	I	-3.64911040404515	0.783519	0.289	0	74.985	loop				13	0	Yes
78	VP2	9	Y	K	-3.64911040404515	0.431589	0.289	0	74.985	loop				13	0	Yes
78	VP2	9	Y	L	-0.90140226206452	0.51824	0.289	0	74.985	loop				13	0	Yes
78	VP2	9	Y	M	-0.34054374021577	0.429823	0.289	0	74.985	loop				13	0	Yes
78	VP2	9	Y	N	-3.64911040404515	0.484271	0.289	0	74.985	loop				13	0	Yes
78	VP2	9	Y	P	-3.64911040404515	3.93958	0.289	0	74.985	loop				13	0	Yes
78	VP2	9	Y	Q	-3.64911040404515	0.408423	0.289	0	74.985	loop				13	0	Yes
78	VP2	9	Y	R	-3.64911040404515	0.325952	0.289	0	74.985	loop				13	0	Yes
78	VP2	9	Y	S	-3.64911040404515	0.902369	0.289	0	74.985	loop				13	0	Yes
78	VP2	9	Y	T	-3.64911040404515	0.588167	0.289	0	74.985	loop				13	0	Yes
78	VP2	9	Y	V	-3.64911040404515	0.730603	0.289	0	74.985	loop				13	0	Yes
78	VP2	9	Y	W	-3.64911040404515	0.665179	0.289	0	74.985	loop				13	0	Yes
78	VP2	9	Y	Y	0	NA	0.289	0	74.985	loop				13	0	Yes
78	VP2	9	Y	del	NA	NA	0.289	0	74.985	loop				13	0	Yes
79	VP2	10	S	A	-3.64911040404515	1.50941	0	0	31.233	loop				-9	0	Yes
79	VP2	10	S	C	-3.64911040404515	1.49466	0	0	31.233	loop				-9	0	Yes
79	VP2	10	S	D	-3.64911040404515	2.04779	0	0	31.233	loop				-9	0	Yes
79	VP2	10	S	E	-3.64911040404515	2.25522	0	0	31.233	loop				-9	0	Yes
79	VP2	10	S	F	-3.64911040404515	1.40856	0	0	31.233	loop				-9	0	Yes
79	VP2	10	S	G	-3.64911040404515	1.93412	0	0	31.233	loop				-9	0	Yes
79	VP2	10	S	H	-3.64911040404515	1.2583	0	0	31.233	loop				-9	0	Yes
79	VP2	10	S	I	-3.64911040404515	0.762193	0	0	31.233	loop				-9	0	Yes
79	VP2	10	S	K	-3.64911040404515	0.814349	0	0	31.233	loop				-9	0	Yes
79	VP2	10	S	L	-3.64911040404515	1.47121	0	0	31.233	loop				-9	0	Yes
79	VP2	10	S	M	-3.64911040404515	0.973527	0	0	31.233	loop				-9	0	Yes
79	VP2	10	S	N	-3.64911040404515	1.14947	0	0	31.233	loop				-9	0	Yes
79	VP2	10	S	P	-3.64911040404515	2.2437	0	0	31.233	loop				-9	0	Yes
79	VP2	10	S	Q	-3.64911040404515	1.17569	0	0	31.233	loop				-9	0	Yes
79	VP2	10	S	R	-3.64911040404515	0.940812	0	0	31.233	loop				-9	0	Yes
79	VP2	10	S	S	0	NA	0	0	31.233	loop				-9	0	Yes
79	VP2	10	S	T	-3.64911040404515	-0.442609	0	0	31.233	loop				-9	0	Yes
79	VP2	10	S	V	-3.64911040404515	1.25876	0	0	31.233	loop				-9	0	Yes
79	VP2	10	S	W	-3.64911040404515	1.93747	0	0	31.233	loop				-9	0	Yes
79	VP2	10	S	Y	-3.64911040404515	1.41738	0	0	31.233	loop				-9	0	Yes
79	VP2	10	S	del	NA	NA	0	0	31.233	loop				-9	0	Yes
80	VP2	11	D	A	-3.64911040404515	0.104554	0	0	30.041	loop				13	0	Yes
80	VP2	11	D	C	-3.64911040404515	0.0433433	0	0	30.041	loop				13	0	Yes
80	VP2	11	D	D	0	NA	0	0	30.041	loop				13	0	Yes
80	VP2	11	D	E	NA	0.771555	0	0	30.041	loop				13	0	Yes
80	VP2	11	D	F	-3.64911040404515	0.820427	0	0	30.041	loop				13	0	Yes
80	VP2	11	D	G	-3.64911040404515	0.241606	0	0	30.041	loop				13	0	Yes
80	VP2	11	D	H	-3.64911040404515	1.16651	0	0	30.041	loop				13	0	Yes
80	VP2	11	D	I	-3.64911040404515	-0.884513	0	0	30.041	loop				13	0	Yes
80	VP2	11	D	K	-3.64911040404515	-0.16193	0	0	30.041	loop				13	0	Yes
80	VP2	11	D	L	-3.64911040404515	-1.27805	0	0	30.041	loop				13	0	Yes
80	VP2	11	D	M	-3.64911040404515	-1.77952	0	0	30.041	loop				13	0	Yes
80	VP2	11	D	N	-3.64911040404515	-0.224342	0	0	30.041	loop				13	0	Yes
80	VP2	11	D	P	-3.64911040404515	-1.16956	0	0	30.041	loop				13	0	Yes
80	VP2	11	D	Q	-3.64911040404515	-0.0904659	0	0	30.041	loop				13	0	Yes
80	VP2	11	D	R	-3.64911040404515	-1.11117	0	0	30.041	loop				13	0	Yes
80	VP2	11	D	S	-3.64911040404515	0.245088	0	0	30.041	loop				13	0	Yes
80	VP2	11	D	T	-3.64911040404515	1.01807	0	0	30.041	loop				13	0	Yes
80	VP2	11	D	V	-3.64911040404515	0.138319	0	0	30.041	loop				13	0	Yes
80	VP2	11	D	W	-3.64911040404515	1.95631	0	0	30.041	loop				13	0	Yes
80	VP2	11	D	Y	-3.64911040404515	0.999076	0	0	30.041	loop				13	0	Yes
80	VP2	11	D	del	NA	NA	0	0	30.041	loop				13	0	Yes
81	VP2	12	R	A	-3.64911040404515	3.39082	0	0	9.5699	loop				-19	0	Yes
81	VP2	12	R	C	-3.64911040404515	4.09557	0	0	9.5699	loop				-19	0	Yes
81	VP2	12	R	D	-3.64911040404515	6.39344	0	0	9.5699	loop				-19	0	Yes
81	VP2	12	R	E	-3.64911040404515	5.74039	0	0	9.5699	loop				-19	0	Yes
81	VP2	12	R	F	-3.64911040404515	1.55695	0	0	9.5699	loop				-19	0	Yes
81	VP2	12	R	G	-3.64911040404515	4.18257	0	0	9.5699	loop				-19	0	Yes
81	VP2	12	R	H	-3.64911040404515	3.02892	0	0	9.5699	loop				-19	0	Yes
81	VP2	12	R	I	-3.64911040404515	4.07662	0	0	9.5699	loop				-19	0	Yes
81	VP2	12	R	K	-3.64911040404515	2.34319	0	0	9.5699	loop				-19	0	Yes
81	VP2	12	R	L	-3.64911040404515	2.19629	0	0	9.5699	loop				-19	0	Yes
81	VP2	12	R	M	NA	2.08014	0	0	9.5699	loop				-19	0	Yes
81	VP2	12	R	N	-3.64911040404515	3.99682	0	0	9.5699	loop				-19	0	Yes
81	VP2	12	R	P	-3.64911040404515	4.24845	0	0	9.5699	loop				-19	0	Yes
81	VP2	12	R	Q	-3.64911040404515	3.48018	0	0	9.5699	loop				-19	0	Yes
81	VP2	12	R	R	0	NA	0	0	9.5699	loop				-19	0	Yes
81	VP2	12	R	S	-3.64911040404515	4.12754	0	0	9.5699	loop				-19	0	Yes
81	VP2	12	R	T	-1.49596564657671	3.38643	0	0	9.5699	loop				-19	0	Yes
81	VP2	12	R	V	-3.64911040404515	4.35769	0	0	9.5699	loop				-19	0	Yes
81	VP2	12	R	W	NA	3.97085	0	0	9.5699	loop				-19	0	Yes
81	VP2	12	R	Y	-3.64911040404515	2.01509	0	0	9.5699	loop				-19	0	Yes
81	VP2	12	R	del	NA	NA	0	0	9.5699	loop				-19	0	Yes
82	VP2	13	A	A	0	NA	0.044	0.26	40.563	loop				17	0	Yes
82	VP2	13	A	C	-3.64911040404515	0.113744	0.044	0.26	40.563	loop				17	0	Yes
82	VP2	13	A	D	-3.64911040404515	1.15447	0.044	0.26	40.563	loop				17	0	Yes
82	VP2	13	A	E	NA	0.0513273	0.044	0.26	40.563	loop				17	0	Yes
82	VP2	13	A	F	-3.64911040404515	-0.28601	0.044	0.26	40.563	loop				17	0	Yes
82	VP2	13	A	G	-3.64911040404515	-0.0766673	0.044	0.26	40.563	loop				17	0	Yes
82	VP2	13	A	H	-3.64911040404515	0.447131	0.044	0.26	40.563	loop				17	0	Yes
82	VP2	13	A	I	-3.64911040404515	0.0566338	0.044	0.26	40.563	loop				17	0	Yes
82	VP2	13	A	K	-3.64911040404515	-0.182997	0.044	0.26	40.563	loop				17	0	Yes
82	VP2	13	A	L	-3.64911040404515	-0.340676	0.044	0.26	40.563	loop				17	0	Yes
82	VP2	13	A	M	-3.64911040404515	-0.360116	0.044	0.26	40.563	loop				17	0	Yes
82	VP2	13	A	N	-3.64911040404515	0.795755	0.044	0.26	40.563	loop				17	0	Yes
82	VP2	13	A	P	-3.64911040404515	-0.633006	0.044	0.26	40.563	loop				17	0	Yes
82	VP2	13	A	Q	-3.64911040404515	0.0908044	0.044	0.26	40.563	loop				17	0	Yes
82	VP2	13	A	R	-3.64911040404515	-0.0989411	0.044	0.26	40.563	loop				17	0	Yes
82	VP2	13	A	S	-3.64911040404515	0.503201	0.044	0.26	40.563	loop				17	0	Yes
82	VP2	13	A	T	-3.64911040404515	0.971664	0.044	0.26	40.563	loop				17	0	Yes
82	VP2	13	A	V	-0.865821103130604	0.244049	0.044	0.26	40.563	loop				17	0	Yes
82	VP2	13	A	W	-3.64911040404515	0.494405	0.044	0.26	40.563	loop				17	0	Yes
82	VP2	13	A	Y	-3.64911040404515	-0.274231	0.044	0.26	40.563	loop				17	0	Yes
82	VP2	13	A	del	NA	NA	0.044	0.26	40.563	loop				17	0	Yes
83	VP2	14	R	A	-3.64911040404515	-0.298335	0	0	20.886	strand				17	0	Yes
83	VP2	14	R	C	-3.64911040404515	-0.592973	0	0	20.886	strand				17	0	Yes
83	VP2	14	R	D	-3.64911040404515	0.476003	0	0	20.886	strand				17	0	Yes
83	VP2	14	R	E	-3.64911040404515	0.0696959	0	0	20.886	strand				17	0	Yes
83	VP2	14	R	F	-3.64911040404515	-1.05481	0	0	20.886	strand				17	0	Yes
83	VP2	14	R	G	-3.64911040404515	0.0380451	0	0	20.886	strand				17	0	Yes
83	VP2	14	R	H	-3.64911040404515	-0.404347	0	0	20.886	strand				17	0	Yes
83	VP2	14	R	I	-3.64911040404515	-0.351278	0	0	20.886	strand				17	0	Yes
83	VP2	14	R	K	NA	0.972895	0	0	20.886	strand				17	0	Yes
83	VP2	14	R	L	-3.64911040404515	-0.749822	0	0	20.886	strand				17	0	Yes
83	VP2	14	R	M	-3.64911040404515	-1.43882	0	0	20.886	strand				17	0	Yes
83	VP2	14	R	N	-3.64911040404515	-0.126262	0	0	20.886	strand				17	0	Yes
83	VP2	14	R	P	-3.64911040404515	5.16611	0	0	20.886	strand				17	0	Yes
83	VP2	14	R	Q	-3.64911040404515	0.0245868	0	0	20.886	strand				17	0	Yes
83	VP2	14	R	R	0	NA	0	0	20.886	strand				17	0	Yes
83	VP2	14	R	S	-3.64911040404515	-0.59086	0	0	20.886	strand				17	0	Yes
83	VP2	14	R	T	-3.64911040404515	0.977671	0	0	20.886	strand				17	0	Yes
83	VP2	14	R	V	-3.64911040404515	0.532602	0	0	20.886	strand				17	0	Yes
83	VP2	14	R	W	-3.64911040404515	-0.544086	0	0	20.886	strand				17	0	Yes
83	VP2	14	R	Y	-3.64911040404515	-1.64201	0	0	20.886	strand				17	0	Yes
83	VP2	14	R	del	NA	NA	0	0	20.886	strand				17	0	Yes
84	VP2	15	S	A	-0.270685457469816	-0.068629	0.102	0	70.065	strand				19	0	Yes
84	VP2	15	S	C	-3.64911040404515	-0.0386165	0.102	0	70.065	strand				19	0	Yes
84	VP2	15	S	D	-3.64911040404515	0.511035	0.102	0	70.065	strand				19	0	Yes
84	VP2	15	S	E	-3.64911040404515	-0.299797	0.102	0	70.065	strand				19	0	Yes
84	VP2	15	S	F	-3.64911040404515	0.242801	0.102	0	70.065	strand				19	0	Yes
84	VP2	15	S	G	-3.64911040404515	0.327241	0.102	0	70.065	strand				19	0	Yes
84	VP2	15	S	H	-0.603726822584052	0.5245	0.102	0	70.065	strand				19	0	Yes
84	VP2	15	S	I	-3.64911040404515	-0.254452	0.102	0	70.065	strand				19	0	Yes
84	VP2	15	S	K	-3.64911040404515	-0.729247	0.102	0	70.065	strand				19	0	Yes
84	VP2	15	S	L	-3.64911040404515	-0.733614	0.102	0	70.065	strand				19	0	Yes
84	VP2	15	S	M	-3.64911040404515	-0.798521	0.102	0	70.065	strand				19	0	Yes
84	VP2	15	S	N	-3.64911040404515	0.494578	0.102	0	70.065	strand				19	0	Yes
84	VP2	15	S	P	-3.64911040404515	0.984386	0.102	0	70.065	strand				19	0	Yes
84	VP2	15	S	Q	-3.64911040404515	-0.6916	0.102	0	70.065	strand				19	0	Yes
84	VP2	15	S	R	-3.64911040404515	-0.655893	0.102	0	70.065	strand				19	0	Yes
84	VP2	15	S	S	0	NA	0.102	0	70.065	strand				19	0	Yes
84	VP2	15	S	T	0.41422952436622	-0.0784974	0.102	0	70.065	strand				19	0	Yes
84	VP2	15	S	V	-3.64911040404515	0.153171	0.102	0	70.065	strand				19	0	Yes
84	VP2	15	S	W	-3.64911040404515	0.338302	0.102	0	70.065	strand				19	0	Yes
84	VP2	15	S	Y	-3.64911040404515	0.392852	0.102	0	70.065	strand				19	0	Yes
84	VP2	15	S	del	NA	NA	0.102	0	70.065	strand				19	0	Yes
85	VP2	16	I	A	-3.64911040404515	2.37448	0.452	0	22.747	strand				-9	0	Yes
85	VP2	16	I	C	-3.64911040404515	1.9834	0.452	0	22.747	strand				-9	0	Yes
85	VP2	16	I	D	-3.64911040404515	2.76721	0.452	0	22.747	strand				-9	0	Yes
85	VP2	16	I	E	-3.64911040404515	2.35157	0.452	0	22.747	strand				-9	0	Yes
85	VP2	16	I	F	NA	-0.768584	0.452	0	22.747	strand				-9	0	Yes
85	VP2	16	I	G	-3.64911040404515	3.34841	0.452	0	22.747	strand				-9	0	Yes
85	VP2	16	I	H	-3.64911040404515	1.4977	0.452	0	22.747	strand				-9	0	Yes
85	VP2	16	I	I	0	NA	0.452	0	22.747	strand				-9	0	Yes
85	VP2	16	I	K	-3.64911040404515	1.55959	0.452	0	22.747	strand				-9	0	Yes
85	VP2	16	I	L	-3.64911040404515	0.0722008	0.452	0	22.747	strand				-9	0	Yes
85	VP2	16	I	M	NA	-0.204246	0.452	0	22.747	strand				-9	0	Yes
85	VP2	16	I	N	-3.64911040404515	2.43416	0.452	0	22.747	strand				-9	0	Yes
85	VP2	16	I	P	-3.64911040404515	3.72825	0.452	0	22.747	strand				-9	0	Yes
85	VP2	16	I	Q	-3.64911040404515	1.48557	0.452	0	22.747	strand				-9	0	Yes
85	VP2	16	I	R	-3.64911040404515	1.9828	0.452	0	22.747	strand				-9	0	Yes
85	VP2	16	I	S	-3.64911040404515	2.7464	0.452	0	22.747	strand				-9	0	Yes
85	VP2	16	I	T	-3.64911040404515	1.9367	0.452	0	22.747	strand				-9	0	Yes
85	VP2	16	I	V	-1.05723327923071	1.42201	0.452	0	22.747	strand				-9	0	Yes
85	VP2	16	I	W	-3.64911040404515	-1.47894	0.452	0	22.747	strand				-9	0	Yes
85	VP2	16	I	Y	-3.64911040404515	-0.737173	0.452	0	22.747	strand				-9	0	Yes
85	VP2	16	I	del	NA	NA	0.452	0	22.747	strand				-9	0	Yes
86	VP2	17	T	A	-3.64911040404515	0.0650469	0	0	66.962	strand				19	0	Yes
86	VP2	17	T	C	-3.64911040404515	-0.0713424	0	0	66.962	strand				19	0	Yes
86	VP2	17	T	D	-3.64911040404515	-0.148691	0	0	66.962	strand				19	0	Yes
86	VP2	17	T	E	-3.64911040404515	-0.130832	0	0	66.962	strand				19	0	Yes
86	VP2	17	T	F	-3.64911040404515	0.106207	0	0	66.962	strand				19	0	Yes
86	VP2	17	T	G	-3.64911040404515	0.27041	0	0	66.962	strand				19	0	Yes
86	VP2	17	T	H	-3.64911040404515	0.233389	0	0	66.962	strand				19	0	Yes
86	VP2	17	T	I	-0.9351018658467	-0.579416	0	0	66.962	strand				19	0	Yes
86	VP2	17	T	K	-3.64911040404515	-0.886307	0	0	66.962	strand				19	0	Yes
86	VP2	17	T	L	-3.64911040404515	-0.274794	0	0	66.962	strand				19	0	Yes
86	VP2	17	T	M	-3.64911040404515	-0.228704	0	0	66.962	strand				19	0	Yes
86	VP2	17	T	N	-3.64911040404515	0.224538	0	0	66.962	strand				19	0	Yes
86	VP2	17	T	P	-3.64911040404515	0.771172	0	0	66.962	strand				19	0	Yes
86	VP2	17	T	Q	-3.64911040404515	-0.560913	0	0	66.962	strand				19	0	Yes
86	VP2	17	T	R	-3.64911040404515	-0.983231	0	0	66.962	strand				19	0	Yes
86	VP2	17	T	S	-3.64911040404515	-0.0786245	0	0	66.962	strand				19	0	Yes
86	VP2	17	T	T	0	NA	0	0	66.962	strand				19	0	Yes
86	VP2	17	T	V	-1.30614393883418	-0.203656	0	0	66.962	strand				19	0	Yes
86	VP2	17	T	W	-3.64911040404515	-0.189528	0	0	66.962	strand				19	0	Yes
86	VP2	17	T	Y	-3.64911040404515	0.0291775	0	0	66.962	strand				19	0	Yes
86	VP2	17	T	del	NA	NA	0	0	66.962	strand				19	0	Yes
87	VP2	18	L	A	-3.64911040404515	1.58002	0.154	0	16.765	strand				-13	0	NA
87	VP2	18	L	C	-3.64911040404515	1.2538	0.154	0	16.765	strand				-13	0	NA
87	VP2	18	L	D	-3.64911040404515	2.21741	0.154	0	16.765	strand				-13	0	NA
87	VP2	18	L	E	-3.64911040404515	2.20199	0.154	0	16.765	strand				-13	0	NA
87	VP2	18	L	F	NA	0.202512	0.154	0	16.765	strand				-13	0	NA
87	VP2	18	L	G	-3.64911040404515	3.68196	0.154	0	16.765	strand				-13	0	NA
87	VP2	18	L	H	-3.64911040404515	2.26305	0.154	0	16.765	strand				-13	0	NA
87	VP2	18	L	I	-3.64911040404515	1.21692	0.154	0	16.765	strand				-13	0	NA
87	VP2	18	L	K	-3.64911040404515	1.01099	0.154	0	16.765	strand				-13	0	NA
87	VP2	18	L	L	0	NA	0.154	0	16.765	strand				-13	0	NA
87	VP2	18	L	M	-3.64911040404515	-0.317048	0.154	0	16.765	strand				-13	0	NA
87	VP2	18	L	N	-3.64911040404515	1.49265	0.154	0	16.765	strand				-13	0	NA
87	VP2	18	L	P	-3.64911040404515	5.06931	0.154	0	16.765	strand				-13	0	NA
87	VP2	18	L	Q	-3.64911040404515	1.60734	0.154	0	16.765	strand				-13	0	NA
87	VP2	18	L	R	-3.64911040404515	1.0164	0.154	0	16.765	strand				-13	0	NA
87	VP2	18	L	S	-3.64911040404515	1.43166	0.154	0	16.765	strand				-13	0	NA
87	VP2	18	L	T	-3.64911040404515	2.56242	0.154	0	16.765	strand				-13	0	NA
87	VP2	18	L	V	-0.710361673044041	2.38773	0.154	0	16.765	strand				-13	0	NA
87	VP2	18	L	W	-3.64911040404515	3.57011	0.154	0	16.765	strand				-13	0	NA
87	VP2	18	L	Y	-3.64911040404515	0.205011	0.154	0	16.765	strand				-13	0	NA
87	VP2	18	L	del	NA	NA	0.154	0	16.765	strand				-13	0	NA
88	VP2	19	G	A	-3.64911040404515	3.41111	0.008	0	40.017	loop				-19	0	NA
88	VP2	19	G	C	-3.64911040404515	6.93313	0.008	0	40.017	loop				-19	0	NA
88	VP2	19	G	D	-3.64911040404515	10.4212	0.008	0	40.017	loop				-19	0	NA
88	VP2	19	G	E	-3.64911040404515	13.0163	0.008	0	40.017	loop				-19	0	NA
88	VP2	19	G	F	-3.64911040404515	17.1764	0.008	0	40.017	loop				-19	0	NA
88	VP2	19	G	G	0	NA	0.008	0	40.017	loop				-19	0	NA
88	VP2	19	G	H	-3.64911040404515	20.3757	0.008	0	40.017	loop				-19	0	NA
88	VP2	19	G	I	-3.64911040404515	14.8767	0.008	0	40.017	loop				-19	0	NA
88	VP2	19	G	K	-3.64911040404515	14.4253	0.008	0	40.017	loop				-19	0	NA
88	VP2	19	G	L	-3.64911040404515	15.5049	0.008	0	40.017	loop				-19	0	NA
88	VP2	19	G	M	-3.64911040404515	9.93758	0.008	0	40.017	loop				-19	0	NA
88	VP2	19	G	N	-3.64911040404515	11.896	0.008	0	40.017	loop				-19	0	NA
88	VP2	19	G	P	-3.64911040404515	12.4732	0.008	0	40.017	loop				-19	0	NA
88	VP2	19	G	Q	-3.64911040404515	14.6174	0.008	0	40.017	loop				-19	0	NA
88	VP2	19	G	R	-3.64911040404515	15.7928	0.008	0	40.017	loop				-19	0	NA
88	VP2	19	G	S	-3.64911040404515	7.18151	0.008	0	40.017	loop				-19	0	NA
88	VP2	19	G	T	-3.64911040404515	9.35728	0.008	0	40.017	loop				-19	0	NA
88	VP2	19	G	V	-3.64911040404515	12.4319	0.008	0	40.017	loop				-19	0	NA
88	VP2	19	G	W	-3.64911040404515	24.8157	0.008	0	40.017	loop				-19	0	NA
88	VP2	19	G	Y	-3.64911040404515	12.907	0.008	0	40.017	loop				-19	0	NA
88	VP2	19	G	del	NA	NA	0.008	0	40.017	loop				-19	0	NA
89	VP2	20	N	A	-3.64911040404515	0.194358	0	0	86.673	loop				17	0	NA
89	VP2	20	N	C	-3.64911040404515	1.94964	0	0	86.673	loop				17	0	NA
89	VP2	20	N	D	NA	-0.095102	0	0	86.673	loop				17	0	NA
89	VP2	20	N	E	-3.64911040404515	-0.235927	0	0	86.673	loop				17	0	NA
89	VP2	20	N	F	-3.64911040404515	-0.688573	0	0	86.673	loop				17	0	NA
89	VP2	20	N	G	-3.64911040404515	-0.233017	0	0	86.673	loop				17	0	NA
89	VP2	20	N	H	-3.64911040404515	0.0708814	0	0	86.673	loop				17	0	NA
89	VP2	20	N	I	-3.64911040404515	0.106059	0	0	86.673	loop				17	0	NA
89	VP2	20	N	K	NA	0.0926408	0	0	86.673	loop				17	0	NA
89	VP2	20	N	L	-3.64911040404515	0.0468451	0	0	86.673	loop				17	0	NA
89	VP2	20	N	M	-3.64911040404515	-0.40958	0	0	86.673	loop				17	0	NA
89	VP2	20	N	N	0	NA	0	0	86.673	loop				17	0	NA
89	VP2	20	N	P	-3.64911040404515	-0.976707	0	0	86.673	loop				17	0	NA
89	VP2	20	N	Q	-3.64911040404515	0.137384	0	0	86.673	loop				17	0	NA
89	VP2	20	N	R	-3.64911040404515	0.114167	0	0	86.673	loop				17	0	NA
89	VP2	20	N	S	-3.64911040404515	0.201104	0	0	86.673	loop				17	0	NA
89	VP2	20	N	T	-3.64911040404515	0.391166	0	0	86.673	loop				17	0	NA
89	VP2	20	N	V	-3.64911040404515	0.316678	0	0	86.673	loop				17	0	NA
89	VP2	20	N	W	-3.64911040404515	-0.88932	0	0	86.673	loop				17	0	NA
89	VP2	20	N	Y	NA	-0.524086	0	0	86.673	loop				17	0	NA
89	VP2	20	N	del	NA	NA	0	0	86.673	loop				17	0	NA
90	VP2	21	S	A	-0.617658987220477	1.05454	0	0	15.192	strand				-11	0	NA
90	VP2	21	S	C	-3.64911040404515	1.48622	0	0	15.192	strand				-11	0	NA
90	VP2	21	S	D	-3.64911040404515	1.30699	0	0	15.192	strand				-11	0	NA
90	VP2	21	S	E	-3.64911040404515	1.60166	0	0	15.192	strand				-11	0	NA
90	VP2	21	S	F	-3.64911040404515	0.938282	0	0	15.192	strand				-11	0	NA
90	VP2	21	S	G	-1.50101299987626	1.75512	0	0	15.192	strand				-11	0	NA
90	VP2	21	S	H	-3.64911040404515	2.09275	0	0	15.192	strand				-11	0	NA
90	VP2	21	S	I	-3.64911040404515	2.09549	0	0	15.192	strand				-11	0	NA
90	VP2	21	S	K	-3.64911040404515	1.22506	0	0	15.192	strand				-11	0	NA
90	VP2	21	S	L	-3.64911040404515	0.814829	0	0	15.192	strand				-11	0	NA
90	VP2	21	S	M	NA	0.975843	0	0	15.192	strand				-11	0	NA
90	VP2	21	S	N	-3.64911040404515	2.32268	0	0	15.192	strand				-11	0	NA
90	VP2	21	S	P	-3.64911040404515	5.72894	0	0	15.192	strand				-11	0	NA
90	VP2	21	S	Q	-3.64911040404515	1.56316	0	0	15.192	strand				-11	0	NA
90	VP2	21	S	R	-3.64911040404515	1.77995	0	0	15.192	strand				-11	0	NA
90	VP2	21	S	S	0	NA	0	0	15.192	strand				-11	0	NA
90	VP2	21	S	T	-3.64911040404515	0.0495977	0	0	15.192	strand				-11	0	NA
90	VP2	21	S	V	-3.64911040404515	1.947	0	0	15.192	strand				-11	0	NA
90	VP2	21	S	W	-3.64911040404515	3.18473	0	0	15.192	strand				-11	0	NA
90	VP2	21	S	Y	-3.64911040404515	1.4818	0	0	15.192	strand				-11	0	NA
90	VP2	21	S	del	NA	NA	0	0	15.192	strand				-11	0	NA
91	VP2	22	T	A	-3.64911040404515	0.558315	0	0	57.138	strand				17	0	Yes
91	VP2	22	T	C	-3.64911040404515	0.161441	0	0	57.138	strand				17	0	Yes
91	VP2	22	T	D	-3.64911040404515	0.432588	0	0	57.138	strand				17	0	Yes
91	VP2	22	T	E	-3.64911040404515	-0.114968	0	0	57.138	strand				17	0	Yes
91	VP2	22	T	F	-3.64911040404515	0.241987	0	0	57.138	strand				17	0	Yes
91	VP2	22	T	G	-3.64911040404515	0.731301	0	0	57.138	strand				17	0	Yes
91	VP2	22	T	H	-3.64911040404515	0.622644	0	0	57.138	strand				17	0	Yes
91	VP2	22	T	I	-3.64911040404515	-0.660565	0	0	57.138	strand				17	0	Yes
91	VP2	22	T	K	-3.64911040404515	-0.491011	0	0	57.138	strand				17	0	Yes
91	VP2	22	T	L	-3.64911040404515	-0.234253	0	0	57.138	strand				17	0	Yes
91	VP2	22	T	M	-3.64911040404515	-0.486543	0	0	57.138	strand				17	0	Yes
91	VP2	22	T	N	-3.64911040404515	0.722821	0	0	57.138	strand				17	0	Yes
91	VP2	22	T	P	-3.64911040404515	1.94061	0	0	57.138	strand				17	0	Yes
91	VP2	22	T	Q	-0.775780495785126	-0.290264	0	0	57.138	strand				17	0	Yes
91	VP2	22	T	R	-3.64911040404515	-0.388186	0	0	57.138	strand				17	0	Yes
91	VP2	22	T	S	-0.753623564139053	0.280057	0	0	57.138	strand				17	0	Yes
91	VP2	22	T	T	0	NA	0	0	57.138	strand				17	0	Yes
91	VP2	22	T	V	-3.64911040404515	-0.171678	0	0	57.138	strand				17	0	Yes
91	VP2	22	T	W	-3.64911040404515	0.400444	0	0	57.138	strand				17	0	Yes
91	VP2	22	T	Y	-3.64911040404515	0.26358	0	0	57.138	strand				17	0	Yes
91	VP2	22	T	del	NA	NA	0	0	57.138	strand				17	0	Yes
92	VP2	23	I	A	-3.64911040404515	1.64009	0	0	18.036	strand				-7	0	Yes
92	VP2	23	I	C	-3.64911040404515	0.190647	0	0	18.036	strand				-7	0	Yes
92	VP2	23	I	D	-3.64911040404515	2.74297	0	0	18.036	strand				-7	0	Yes
92	VP2	23	I	E	-3.64911040404515	1.7928	0	0	18.036	strand				-7	0	Yes
92	VP2	23	I	F	-3.64911040404515	4.03933	0	0	18.036	strand				-7	0	Yes
92	VP2	23	I	G	-3.64911040404515	2.90926	0	0	18.036	strand				-7	0	Yes
92	VP2	23	I	H	-3.64911040404515	2.01543	0	0	18.036	strand				-7	0	Yes
92	VP2	23	I	I	0	NA	0	0	18.036	strand				-7	0	Yes
92	VP2	23	I	K	NA	0.357329	0	0	18.036	strand				-7	0	Yes
92	VP2	23	I	L	-3.64911040404515	-0.595346	0	0	18.036	strand				-7	0	Yes
92	VP2	23	I	M	NA	-0.64956	0	0	18.036	strand				-7	0	Yes
92	VP2	23	I	N	-3.64911040404515	1.10902	0	0	18.036	strand				-7	0	Yes
92	VP2	23	I	P	-3.64911040404515	4.36239	0	0	18.036	strand				-7	0	Yes
92	VP2	23	I	Q	-3.64911040404515	1.31288	0	0	18.036	strand				-7	0	Yes
92	VP2	23	I	R	-3.64911040404515	1.22053	0	0	18.036	strand				-7	0	Yes
92	VP2	23	I	S	-3.64911040404515	1.59205	0	0	18.036	strand				-7	0	Yes
92	VP2	23	I	T	-3.64911040404515	0.809766	0	0	18.036	strand				-7	0	Yes
92	VP2	23	I	V	-3.64911040404515	0.169842	0	0	18.036	strand				-7	0	Yes
92	VP2	23	I	W	-3.64911040404515	2.64503	0	0	18.036	strand				-7	0	Yes
92	VP2	23	I	Y	-3.64911040404515	8.27811	0	0	18.036	strand				-7	0	Yes
92	VP2	23	I	del	NA	NA	0	0	18.036	strand				-7	0	Yes
93	VP2	24	T	A	-3.64911040404515	0.0236079	0	0	72.904	strand				17	0	Yes
93	VP2	24	T	C	-3.64911040404515	-0.238904	0	0	72.904	strand				17	0	Yes
93	VP2	24	T	D	-3.64911040404515	0.487104	0	0	72.904	strand				17	0	Yes
93	VP2	24	T	E	-3.64911040404515	-0.323526	0	0	72.904	strand				17	0	Yes
93	VP2	24	T	F	-3.64911040404515	-0.256232	0	0	72.904	strand				17	0	Yes
93	VP2	24	T	G	-3.64911040404515	0.389413	0	0	72.904	strand				17	0	Yes
93	VP2	24	T	H	-3.64911040404515	-0.450499	0	0	72.904	strand				17	0	Yes
93	VP2	24	T	I	-3.64911040404515	-0.366222	0	0	72.904	strand				17	0	Yes
93	VP2	24	T	K	-3.64911040404515	-1.00807	0	0	72.904	strand				17	0	Yes
93	VP2	24	T	L	-3.64911040404515	-0.509099	0	0	72.904	strand				17	0	Yes
93	VP2	24	T	M	NA	-0.540499	0	0	72.904	strand				17	0	Yes
93	VP2	24	T	N	-3.64911040404515	-0.195243	0	0	72.904	strand				17	0	Yes
93	VP2	24	T	P	-3.64911040404515	1.36162	0	0	72.904	strand				17	0	Yes
93	VP2	24	T	Q	-3.64911040404515	-0.693916	0	0	72.904	strand				17	0	Yes
93	VP2	24	T	R	-3.64911040404515	-1.39087	0	0	72.904	strand				17	0	Yes
93	VP2	24	T	S	-3.64911040404515	-0.248933	0	0	72.904	strand				17	0	Yes
93	VP2	24	T	T	0	NA	0	0	72.904	strand				17	0	Yes
93	VP2	24	T	V	-3.64911040404515	-0.14701	0	0	72.904	strand				17	0	Yes
93	VP2	24	T	W	-3.64911040404515	-0.397782	0	0	72.904	strand				17	0	Yes
93	VP2	24	T	Y	-3.64911040404515	-0.175669	0	0	72.904	strand				17	0	Yes
93	VP2	24	T	del	NA	NA	0	0	72.904	strand				17	0	Yes
94	VP2	25	T	A	-0.815518346171894	1.12295	0.014	0	12.842	strand				-9	0	Yes
94	VP2	25	T	C	-3.64911040404515	0.79344	0.014	0	12.842	strand				-9	0	Yes
94	VP2	25	T	D	-3.64911040404515	1.22799	0.014	0	12.842	strand				-9	0	Yes
94	VP2	25	T	E	-3.64911040404515	3.27685	0.014	0	12.842	strand				-9	0	Yes
94	VP2	25	T	F	-3.64911040404515	6.67771	0.014	0	12.842	strand				-9	0	Yes
94	VP2	25	T	G	-3.64911040404515	1.61329	0.014	0	12.842	strand				-9	0	Yes
94	VP2	25	T	H	-3.64911040404515	5.73712	0.014	0	12.842	strand				-9	0	Yes
94	VP2	25	T	I	-3.64911040404515	0.640264	0.014	0	12.842	strand				-9	0	Yes
94	VP2	25	T	K	-3.64911040404515	2.45576	0.014	0	12.842	strand				-9	0	Yes
94	VP2	25	T	L	-3.64911040404515	1.95517	0.014	0	12.842	strand				-9	0	Yes
94	VP2	25	T	M	0.243725931728037	-0.799919	0.014	0	12.842	strand				-9	0	Yes
94	VP2	25	T	N	-3.64911040404515	1.07189	0.014	0	12.842	strand				-9	0	Yes
94	VP2	25	T	P	-3.64911040404515	2.72313	0.014	0	12.842	strand				-9	0	Yes
94	VP2	25	T	Q	-3.64911040404515	1.64576	0.014	0	12.842	strand				-9	0	Yes
94	VP2	25	T	R	-3.64911040404515	3.00542	0.014	0	12.842	strand				-9	0	Yes
94	VP2	25	T	S	-1.27267072264571	0.601706	0.014	0	12.842	strand				-9	0	Yes
94	VP2	25	T	T	0	NA	0.014	0	12.842	strand				-9	0	Yes
94	VP2	25	T	V	-3.64911040404515	0.14621	0.014	0	12.842	strand				-9	0	Yes
94	VP2	25	T	W	-3.64911040404515	12.3311	0.014	0	12.842	strand				-9	0	Yes
94	VP2	25	T	Y	-3.64911040404515	6.70236	0.014	0	12.842	strand				-9	0	Yes
94	VP2	25	T	del	NA	NA	0.014	0	12.842	strand				-9	0	Yes
95	VP2	26	Q	A	-3.64911040404515	0.2964	0	0	71.866	loop				17	0	NA
95	VP2	26	Q	C	-3.64911040404515	0.0730225	0	0	71.866	loop				17	0	NA
95	VP2	26	Q	D	-3.64911040404515	-0.0981877	0	0	71.866	loop				17	0	NA
95	VP2	26	Q	E	-3.64911040404515	0.0445774	0	0	71.866	loop				17	0	NA
95	VP2	26	Q	F	-3.64911040404515	-0.1479	0	0	71.866	loop				17	0	NA
95	VP2	26	Q	G	-3.64911040404515	-0.0452747	0	0	71.866	loop				17	0	NA
95	VP2	26	Q	H	NA	-0.0651285	0	0	71.866	loop				17	0	NA
95	VP2	26	Q	I	-3.64911040404515	-0.133061	0	0	71.866	loop				17	0	NA
95	VP2	26	Q	K	-3.64911040404515	-0.314695	0	0	71.866	loop				17	0	NA
95	VP2	26	Q	L	-3.64911040404515	-0.231739	0	0	71.866	loop				17	0	NA
95	VP2	26	Q	M	-3.64911040404515	0.0812225	0	0	71.866	loop				17	0	NA
95	VP2	26	Q	N	-3.64911040404515	-0.189771	0	0	71.866	loop				17	0	NA
95	VP2	26	Q	P	-3.64911040404515	1.10586	0	0	71.866	loop				17	0	NA
95	VP2	26	Q	Q	0	NA	0	0	71.866	loop				17	0	NA
95	VP2	26	Q	R	-3.64911040404515	-0.262565	0	0	71.866	loop				17	0	NA
95	VP2	26	Q	S	-3.64911040404515	0.0317168	0	0	71.866	loop				17	0	NA
95	VP2	26	Q	T	-3.64911040404515	0.145808	0	0	71.866	loop				17	0	NA
95	VP2	26	Q	V	-3.64911040404515	0.284209	0	0	71.866	loop				17	0	NA
95	VP2	26	Q	W	-3.64911040404515	0.0466639	0	0	71.866	loop				17	0	NA
95	VP2	26	Q	Y	-3.64911040404515	-0.108885	0	0	71.866	loop				17	0	NA
95	VP2	26	Q	del	NA	NA	0	0	71.866	loop				17	0	NA
96	VP2	27	E	A	-3.64911040404515	0.185906	0	0	44.834	loop				9	0	Yes
96	VP2	27	E	C	-3.64911040404515	0.836065	0	0	44.834	loop				9	0	Yes
96	VP2	27	E	D	NA	-0.0317239	0	0	44.834	loop				9	0	Yes
96	VP2	27	E	E	0	NA	0	0	44.834	loop				9	0	Yes
[truncated: 43,886 more rows]
