# Supplementary material for: Mapping mutational fitness effects across the coxsackievirus B3 proteome reveals distinct profiles of mutation tolerability
Source: PLoS Biol. 2024 Jul 16;22(7):e3002709. doi: 10.1371/journal.pbio.3002709 (PMC11251597; doi:10.1371/journal.pbio.3002709)
Supplement: S8 Table — MFE values of predicted druggable pockets. (XLSX) [file pbio.3002709.s016.xlsx]

## Sheet: TableS6_drugable_pockets_MFEs
pocket_name	sitemap_score	maximum_mutmfe	lethal	deleterious	neutral	beneficial	n	lethal_fraction	deleterious_fraction	neutral_fraction	beneficial_fraction	proteins	residues
pocket_1	1.096	0.772648	25	11	26	2	64	0.390625	0.171875	0.40625	0.03125	VP2, VP3, VP1	VP1_92, VP1_93, VP1_94, VP1_95, VP1_100, VP1_104, VP1_109, VP1_110, VP1_112, VP1_114, VP1_116, VP1_118, VP1_143, VP1_145, VP1_146, VP1_165, VP1_178, VP1_180, VP1_183, VP1_184, VP1_185, VP1_186, VP1_187, VP1_188, VP1_189, VP1_190, VP1_191, VP1_193, VP1_196, VP1_197, VP1_207, VP1_208, VP1_209, VP1_210, VP1_211, VP1_212, VP1_213, VP1_216, VP1_237, VP1_239, VP2_42, VP2_45, VP2_46, VP2_47, VP2_48, VP2…
pocket_2	1.01	0.932523	13	4	7	6	30	0.433333	0.133333	0.233333	0.2	VP4, VP2, VP3, VP1	VP1_29, VP1_30, VP1_31, VP1_32, VP1_33, VP1_34, VP1_36, VP1_38, VP1_39, VP1_40, VP1_41, VP1_42, VP2_9, VP2_11, VP2_14, VP2_29, VP2_30, VP3_117, VP3_165, VP4_55, VP4_59, VP4_60, VP4_61, VP4_62, VP4_63, VP4_65, VP4_66, VP4_67, VP4_68, VP4_69
pocket_3	1.006	0.139012	8	3	7	0	18	0.444444	0.166667	0.388889	0	VP2, VP3	VP2_37, VP2_38, VP2_39, VP2_40, VP2_41, VP2_42, VP2_43, VP2_46, VP2_103, VP2_205, VP2_206, VP2_207, VP2_208, VP2_211, VP3_34, VP3_35, VP3_36, VP3_37
pocket_4	0.989	0.904054	13	12	11	3	39	0.333333	0.307692	0.282051	0.0769231	VP4, VP3, VP1	VP1_10, VP1_11, VP1_12, VP1_13, VP1_56, VP1_57, VP1_58, VP1_59, VP1_60, VP1_61, VP1_62, VP1_66, VP1_70, VP1_241, VP3_18, VP3_20, VP3_176, VP3_222, VP3_223, VP3_225, VP4_4, VP4_5, VP4_6, VP4_7, VP4_8, VP4_9, VP4_10, VP4_11, VP4_25, VP4_27, VP4_29, VP4_31, VP4_39, VP4_40, VP4_41, VP4_42, VP4_43, VP4_44, VP4_46
pocket_5	0.9	0.528449	12	4	2	2	20	0.6	0.2	0.1	0.1	VP3, VP1	VP1_17, VP1_44, VP1_48, VP1_50, VP1_51, VP1_53, VP1_54, VP1_55, VP1_56, VP1_57, VP3_112, VP3_113, VP3_169, VP3_170, VP3_171, VP3_172, VP3_173, VP3_174, VP3_175, VP3_219
pocket_6	1.036	0.0376848	3	7	14	0	24	0.125	0.291667	0.583333	0	2A	2A_21, 2A_22, 2A_39, 2A_82, 2A_83, 2A_84, 2A_85, 2A_86, 2A_87, 2A_88, 2A_89, 2A_90, 2A_91, 2A_93, 2A_95, 2A_100, 2A_107, 2A_110, 2A_125, 2A_126, 2A_127, 2A_128, 2A_129, 2A_131
pocket_7	1.005	-0.151448	1	16	2	0	19	0.0526316	0.842105	0.105263	0	2B	2B_45, 2B_48, 2B_49, 2B_52, 2B_53, 2B_56, 2B_63, 2B_66, 2B_67, 2B_69, 2B_70, 2B_73, 2B_75, 2B_77, 2B_78, 2B_79, 2B_80, 2B_82, 2B_83
pocket_8	0.913	0.0724897	1	13	7	0	21	0.047619	0.619048	0.333333	0	2B	2B_2, 2B_6, 2B_17, 2B_20, 2B_21, 2B_24, 2B_25, 2B_28, 2B_29, 2B_32, 2B_35, 2B_38, 2B_39, 2B_40, 2B_42, 2B_43, 2B_44, 2B_46, 2B_47, 2B_50, 2B_91
pocket_9	0.859	-0.12936	0	11	5	0	16	0	0.6875	0.3125	0	2B	2B_1, 2B_2, 2B_3, 2B_6, 2B_7, 2B_18, 2B_19, 2B_21, 2B_22, 2B_25, 2B_26, 2B_29, 2B_40, 2B_43, 2B_44, 2B_47
pocket_10	0.986	-0.273669	10	11	4	0	25	0.4	0.44	0.16	0	2C	2C_113, 2C_114, 2C_116, 2C_117, 2C_118, 2C_119, 2C_120, 2C_121, 2C_122, 2C_196, 2C_198, 2C_212, 2C_214, 2C_215, 2C_216, 2C_314, 2C_317, 2C_318, 2C_320, 2C_321, 2C_322, 2C_324, 2C_325, 2C_328, 2C_329
pocket_11	1.003	-0.151022	24	45	10	0	79	0.303797	0.56962	0.126582	0	3D	3D_25, 3D_37, 3D_38, 3D_57, 3D_58, 3D_60, 3D_61, 3D_63, 3D_159, 3D_161, 3D_162, 3D_163, 3D_164, 3D_167, 3D_172, 3D_173, 3D_174, 3D_175, 3D_176, 3D_177, 3D_228, 3D_229, 3D_230, 3D_231, 3D_232, 3D_233, 3D_234, 3D_235, 3D_236, 3D_237, 3D_238, 3D_239, 3D_287, 3D_288, 3D_289, 3D_294, 3D_295, 3D_298, 3D_327, 3D_328, 3D_329, 3D_330, 3D_331, 3D_335, 3D_337, 3D_338, 3D_339, 3D_340, 3D_341, 3D_354, 3D_357,…
pocket_12	0.994	-0.295024	8	25	1	0	34	0.235294	0.735294	0.0294118	0	3D	3D_16, 3D_17, 3D_18, 3D_107, 3D_110, 3D_111, 3D_112, 3D_113, 3D_114, 3D_115, 3D_116, 3D_121, 3D_122, 3D_124, 3D_125, 3D_126, 3D_127, 3D_128, 3D_157, 3D_176, 3D_178, 3D_179, 3D_181, 3D_184, 3D_188, 3D_195, 3D_199, 3D_290, 3D_291, 3D_292, 3D_293, 3D_294, 3D_295, 3D_296
